# Supplementary material for: Combined Transcriptomic and Proteomic of Corynebacterium pseudotuberculosis Infection in the Spleen of Dairy Goats
Source: Animals (Basel). 2022 Nov 24;12(23):3270. doi: 10.3390/ani12233270 (PMC9736189; doi:10.3390/ani12233270)
Supplement: Supplementary file 1 [file animals-12-03270-s001.zip]

Archive with 10 entries (9 files):
- Supplementary material/
- Supplementary material/Table S1 Quadrant_cor-gene-pro(72 h).txt
- Supplementary material/Table S2 Quadrant_cor-gene-pro(144 h).txt
- Supplementary material/Table S3 Quadrant_cor-gene-pro.txt
- Supplementary material/Table S4 all_cor(72 h).xls
- Supplementary material/Table S5 all_cor(144 h).xls
- Supplementary material/Table S6 GO.top.Total(72 h).xls
- Supplementary material/Table S7 GO.top.Total(144 h).xls
- Supplementary material/Table S8 KEGG.top.Total(72 h).xls
- Supplementary material/Table S9 KEGG.top.Total(144 h).xls
