# Supplementary material for: Combined Transcriptomic and Proteomic of Corynebacterium pseudotuberculosis Infection in the Spleen of Dairy Goats
Source: Animals (Basel). 2022 Nov 24;12(23):3270. doi: 10.3390/ani12233270 (PMC9736189; doi:10.3390/ani12233270)
Supplement: Supplementary file 1 [file animals-12-03270-s001.zip › Supplementary material/Table S1 Quadrant_cor-gene-pro(72 h).txt]

id	log2FoldChange	mRNA_up_down	FC	protein_up_down
ENSCHIG00000011282:A0A452E7G1	-0.653718831546505	Down	0.8489208633093525	none
ENSCHIG00000010603:A0A452E5B5	-1.2594863159374	Down	0.8532934131736526	none
ENSCHIG00000006075:A0A452DTD0	0.092246762855503	none	0.9259140474663244	none
ENSCHIG00000019705:A0A452FAW1	0.0266753806723814	none	0.9204693611473272	none
ENSCHIG00000022260:A0A452FMX3	0.507186482628345	none	0.9546061415220293	none
ENSCHIG00000013404:A0A452EHE9	0.165831064279988	none	0.9398836457659987	none
ENSCHIG00000024295:A0A452FYL3	0.417010792718651	none	1.022596964586847	none
ENSCHIG00000015249:A0A452EQJ4	0.501497676399049	none	0.894589552238806	none
ENSCHIG00000013404:A0A452EHD5	0.165831064279988	none	0.9317602040816328	none
ENSCHIG00000015249:A0A452EQ10	0.501497676399049	none	0.8164650339333136	Down
ENSCHIG00000015249:A0A452EPX6	0.501497676399049	none	0.8976949794758446	none
ENSCHIG00000014950:A0A452ENG9	0.237969252889111	none	0.932170542635659	none
ENSCHIG00000021055:A0A452FH25	-1.36435224629757	Down	0.8171056525599292	Down
ENSCHIG00000010086:A0A452E2E2	0.823165054061088	Up	0.979720744680851	none
ENSCHIG00000015995:A0A452ETD8	0.355038375073641	none	0.9611714379730175	none
ENSCHIG00000025765:A0A452G538	0.591395238243199	Up	1.023160762942779	none
ENSCHIG00000014793:A0A452EN03	-0.187555448296935	none	0.8570984777881326	none
ENSCHIG00000015756:A0A452ETN5	0.0590585127617085	none	0.8714285714285714	none
ENSCHIG00000018312:A0A452F4L0	0.109956064386531	none	0.8775193798449612	none
ENSCHIG00000015756:A0A452ETZ6	0.0590585127617085	none	0.9235255994815295	none
ENSCHIG00000000321:A0A452DLF4	-0.145251935366997	none	0.901583359205216	none
ENSCHIG00000011102:A0A452E7B9	-0.134411255016731	none	0.898477157360406	none
ENSCHIG00000007762:A0A452DUZ5	0.0345061769644999	none	0.9532107131332687	none
ENSCHIG00000018952:A0A452F7K4	-2.14026280370623	none	0.9043338683788122	none
ENSCHIG00000008154:A0A452DY71	0.724557373022894	none	1.00678656260604	none
ENSCHIG00000020744:A0A452FG92	-0.298736654225324	none	0.9138307836403372	none
ENSCHIG00000022121:A0A452FMZ7	-0.206393006610953	none	1.22279792746114	Up
ENSCHIG00000020744:A0A452FFZ3	-0.298736654225324	none	0.685121107266436	Down
ENSCHIG00000018616:A0A452F6C9	1.04238238228028	Up	0.9660019614253024	none
ENSCHIG00000011339:A0A452E893	-0.569721813177102	none	1.014285714285714	none
ENSCHIG00000017807:A0A452F327	-0.0563385529027132	none	1.21224340175953	Up
ENSCHIG00000017000:A0A452EYF6	-0.507603544024141	none	1.123896929050476	none
ENSCHIG00000025078:M4NBE4	0.368879280714472	none	1.303671189146049	Up
ENSCHIG00000008320:A0A452DX18	0.255549483408609	none	1.106900250268144	none
ENSCHIG00000013910:A0A452EIR1	0.035705224832081	none	1.142241379310345	none
ENSCHIG00000018072:A0A452F3M5	0.0912325067568426	none	0.99512987012987	none
ENSCHIG00000009693:A0A452E1G9	0.820596064245245	Up	1.351317957166392	Up
ENSCHIG00000021045:A0A452FIJ8	0.3268354772713	none	0.9316864897834707	none
ENSCHIG00000016965:A0A452EYH6	-0.106163063563782	none	0.835282325425994	none
ENSCHIG00000012943:A0A452EEE2	0.294985500290079	none	0.9234920634920635	none
ENSCHIG00000017000:A0A452EYE8	-0.507603544024141	none	1.100323624595469	none
ENSCHIG00000020611:A0A452FF99	0.23320718763806	none	0.9976859504132233	none
ENSCHIG00000007898:A0A452DVV1	0.231266795177386	none	1.099895941727367	none
ENSCHIG00000013316:A0A452EGB1	-0.481072384095822	none	0.8915852505515285	none
ENSCHIG00000017779:A0A452F296	-1.75552988568989	Down	0.8364471669218989	none
ENSCHIG00000018072:A0A452F4C1	0.0912325067568426	none	1.094178717093066	none
ENSCHIG00000021864:A0A452FKN8	0.201471410682157	none	1.04864489228631	none
ENSCHIG00000016056:A0A452EU77	0.298840589163637	none	0.9979508196721312	none
ENSCHIG00000007953:A0A452DVP7	-0.25679042310986	none	0.8787593984962405	none
ENSCHIG00000021497:A0A452FJF9	-0.155884362260653	none	0.9938858695652172	none
ENSCHIG00000024672:D3K382	0.278924272841392	none	1.129776496034607	none
ENSCHIG00000013493:A0A452EGT7	0.16883562503128	none	0.8191925102399062	Down
ENSCHIG00000021232:A0A452FIH7	0.504076605816236	none	1.107130060910068	none
ENSCHIG00000014240:A0A452EKN7	0.461275150854304	none	1.029312668463612	none
ENSCHIG00000022721:A0A452FQ35	0.993671473537393	Up	1.414583333333333	Up
ENSCHIG00000021438:A0A452FK04	-0.305167162926767	none	1.037528307990941	none
ENSCHIG00000013615:A0A452EHE3	0.375067062687978	none	0.9448364336112893	none
ENSCHIG00000020320:A0A452FD52	0.750570055082738	Up	1.322040653646871	Up
ENSCHIG00000017538:A0A452F116	0.781955306545777	Up	1.28446909667195	Up
ENSCHIG00000022777:A0A452FQ33	-0.611619414392607	Down	0.8970172684458398	none
ENSCHIG00000011171:A0A452E729	0.154995977773942	none	1.000990099009901	none
ENSCHIG00000022721:A0A452FQ03	0.993671473537393	Up	1.256709451575263	Up
ENSCHIG00000018325:A0A452F4B6	0.179987241419142	none	1.070735090152566	none
ENSCHIG00000016366:A0A452EVG2	0.0666236963210169	none	1.030882846592816	none
ENSCHIG00000004382:A0A452DQM6	0.214801821764217	none	1.154150197628458	none
ENSCHIG00000017136:A0A452EYY6	0.382020760121239	none	1.078732440378961	none
ENSCHIG00000020459:A0A452FE94	-0.38006897310599	none	0.9056968136466046	none
ENSCHIG00000008416:A0A452DWL1	-0.847604348697131	Down	0.897716894977169	none
ENSCHIG00000009256:A0A452DZT8	0.152221001486076	none	1.087001733102253	none
ENSCHIG00000024349:A0A452FY24	0.386152744000144	none	1.14301113905857	none
ENSCHIG00000024713:A0A452G069	-0.347905884372134	none	0.912280701754386	none
ENSCHIG00000017958:A0A452F2N3	1.32537847967903	Up	1.248093135287033	Up
ENSCHIG00000017499:A0A452F0S3	0.182016692449385	none	1.021404682274248	none
ENSCHIG00000015928:A0A452EU27	0.208224251571643	none	1.108469539375929	none
ENSCHIG00000026313:A0A452G6T0	-0.0794510449655669	none	0.9964343598055104	none
ENSCHIG00000016366:A0A452EVH6	0.0666236963210169	none	1.083091436865022	none
ENSCHIG00000014628:A0A452EMM8	0.623032553863198	none	0.8500758725341427	none
ENSCHIG00000017900:A0A452F2C6	-0.333503016983397	none	0.9482980089916506	none
ENSCHIG00000018422:A0A452F5I4	0.00978946093939924	none	1.003641178417743	none
ENSCHIG00000023446:A0A452FTJ0	0.403732295178537	none	1.313579277864992	Up
ENSCHIG00000021389:A0A452FHX6	-0.0800038316116954	none	0.9572035282587389	none
ENSCHIG00000010087:A0A452E2H7	-0.0824761743771565	none	1.134317608930501	none
ENSCHIG00000009440:A0A452E104	0.0286068000240806	none	0.9569300518134715	none
ENSCHIG00000004889:A0A452DRB9	-0.359679708850056	none	0.897307451471509	none
ENSCHIG00000015726:A0A452ERW4	1.76482793121531	Up	1.461885430762291	Up
ENSCHIG00000023185:A0A452FSH4	0.0893064276563638	none	0.9788755281117972	none
ENSCHIG00000021958:A0A452FLH3	0.71949522816998	Up	1.054355400696864	none
ENSCHIG00000017321:A0A452F043	1.44336823385438	Up	1.09911190053286	none
ENSCHIG00000026283:A0A452G724	0.0721337739641443	none	0.9805023132848646	none
ENSCHIG00000019667:A0A452FAH1	0.587353492745718	Up	1.186961408767328	none
ENSCHIG00000017191:A0A452F0I5	0.238465382167962	none	1.058499655884377	none
ENSCHIG00000010802:A0A452E5N4	-0.212302239969965	none	1.137491141034727	none
ENSCHIG00000021156:A0A452FHV8	-0.138714356012663	none	0.8892355694227769	none
ENSCHIG00000015090:A0A452EPZ3	0.529264274562964	none	1.128847530422334	none
ENSCHIG00000011665:A0A452E968	-0.243864950114899	none	1.097894736842105	none
ENSCHIG00000018053:A0A452F3M1	0.365777120088244	none	1.105648535564854	none
ENSCHIG00000025215:A0A452G155	-0.196114174183315	none	0.8800497203231821	none
ENSCHIG00000022988:A0A452FRA9	-0.486115708522899	none	0.9483537766300838	none
ENSCHIG00000023803:A0A452FVF2	-0.345715063382604	none	0.9101910828025477	none
ENSCHIG00000023390:A0A452FUL0	0.233606387087903	none	1.197466467958271	none
ENSCHIG00000011397:A0A452E836	0.445765215069644	none	1.024152968802415	none
ENSCHIG00000017641:A0A452F1G2	-0.356288803673345	none	0.9448108295730648	none
ENSCHIG00000020707:A0A452FFI1	-0.614873850926606	Down	0.9196141479099678	none
ENSCHIG00000016260:A0A452EUP0	0.275594224688959	none	1.091166077738516	none
ENSCHIG00000022417:A0A452FNZ8	0.362946297080742	none	1.046264564770391	none
ENSCHIG00000021342:A0A452FHY8	0.0180783061843055	none	0.9586478503446012	none
ENSCHIG00000012686:A0A452EEB3	0.539146622179192	none	1.00303848750844	none
ENSCHIG00000026845:A0A452G9S2	0.215129001512514	none	0.8963242224316683	none
ENSCHIG00000000112:A0A452DJZ6	0.310716624282591	none	1.016117969821674	none
ENSCHIG00000025742:A0A452G4D6	0.122364289310969	none	1.095871238628412	none
ENSCHIG00000002435:A0A452DNG3	-0.115227820730447	none	0.9462755438365195	none
ENSCHIG00000022516:A0A452FNW6	-0.036333458546462	none	0.9506091537701677	none
ENSCHIG00000007877:A0A452DW73	0.302747607228115	none	1.048370497427102	none
ENSCHIG00000007963:A0A452DVK6	-0.128383246114653	none	0.9900464499004646	none
ENSCHIG00000026741:A0A452G990	0.184625386096764	none	0.9019417475728158	none
ENSCHIG00000010757:A0A452E573	-0.0309714285868733	none	1.029192124915139	none
ENSCHIG00000017860:A0A452F2N4	-0.0751332063359448	none	1.106867554309741	none
ENSCHIG00000025067:A0A452G119	-0.491380241706898	none	0.9579751671442215	none
ENSCHIG00000015999:A0A452EU55	-0.0423949747610201	none	0.9940039973351099	none
ENSCHIG00000016711:A0A452EWP1	-0.258138553979996	none	0.8193493150684931	Down
ENSCHIG00000009728:A0A452E189	-0.276428805359781	none	1.008458035133377	none
ENSCHIG00000018334:A0A452F4P3	0.347331650476098	none	1.080236193122612	none
ENSCHIG00000025610:A0A452G3S8	0.226085601986709	none	0.9572227706482397	none
ENSCHIG00000022118:A0A452FM11	-0.339573950339892	none	0.9743421052631578	none
ENSCHIG00000013566:A0A452EHA4	0.331508888946384	none	1.046296296296296	none
ENSCHIG00000022364:A0A452FND3	0.579774536199422	none	1.248371023380606	Up
ENSCHIG00000015809:A0A452ET89	-0.486375294694422	none	0.8651445966514459	none
ENSCHIG00000027049:A0A452GA99	0.199694640206752	none	0.9277721261444557	none
ENSCHIG00000020213:A0A452FDC9	0.12862542389837	none	0.9537665696734562	none
ENSCHIG00000016988:A0A452EYE1	0.391509318214516	none	0.9898132427843804	none
ENSCHIG00000019575:A0A452FAB7	-0.155622909882424	none	1.040138408304498	none
ENSCHIG00000021091:A0A452FGT2	0.0832610028957387	none	0.9926837379447953	none
ENSCHIG00000018198:A0A452F3U3	0.0148676694364483	none	1.13216957605985	none
ENSCHIG00000025115:A0A452G1T7	0.620750260117823	Up	0.7074983839689721	none
ENSCHIG00000025115:A0A452G281	0.620750260117823	Up	1.035177595628415	none
ENSCHIG00000024570:A0A452FYJ5	-0.11431083642701	none	0.9873963515754559	none
ENSCHIG00000004790:A0A452DRH3	0.513622496437472	none	1.067384508509899	none
ENSCHIG00000018453:A0A452F5S7	-0.114991677396766	none	0.9557291666666666	none
ENSCHIG00000018691:A0A452F6X5	0.117326590450236	none	0.9332054969638862	none
ENSCHIG00000022677:A0A452FQ66	0.303860841666342	none	1.00918055083305	none
ENSCHIG00000014471:A0A452EL69	0.371711783208213	none	0.9220696263174704	none
ENSCHIG00000007262:A0A452DUJ1	0.061278410054441	none	0.9728419010669254	none
ENSCHIG00000027245:A0A452GBN0	0.928773933949485	Up	1.104852993269571	none
ENSCHIG00000010891:A0A452E6C8	0.103258512904055	none	1.131732168850073	none
ENSCHIG00000021959:A0A452FKL8	0.0755726752088955	none	0.8080070134424313	Down
ENSCHIG00000026825:A0A452G9U4	0.0975630474059097	none	0.9109611057537768	none
ENSCHIG00000021630:A0A452FKE5	-0.489201338642669	none	0.8397129186602871	none
ENSCHIG00000016503:A0A452EVX4	-0.0432511425830797	none	1.094253679046952	none
ENSCHIG00000001482:A0A452DNI3	0.491846560809591	none	1.028120713305899	none
ENSCHIG00000023952:A0A452FVM4	-0.586659257849351	none	0.9271419637273295	none
ENSCHIG00000015310:A0A452ER57	-0.573972018597953	none	0.9618320610687023	none
ENSCHIG00000021418:A0A452FJ26	1.20274890747563	Up	1.001002673796791	none
ENSCHIG00000023103:A0A452FSB2	-0.177416969379909	none	0.9358974358974358	none
ENSCHIG00000018253:A0A452F4L3	0	none	1.142533936651583	none
ENSCHIG00000021305:A0A452FI32	-1.15067072700257	Down	0.6752664049355018	Down
ENSCHIG00000016597:A0A452EWF9	0.459596475987499	none	1.103617843343871	none
ENSCHIG00000014708:A0A452EN82	0.139125609108318	none	1.048076923076923	none
ENSCHIG00000009775:A0A452E1M0	0.46041103466614	none	1.180714022819286	none
ENSCHIG00000022849:A0A452FQV1	0.104246654716405	none	1.123758865248227	none
ENSCHIG00000017850:A0A452F2L8	-1.07362234404122	Down	0.825503355704698	Down
ENSCHIG00000007595:A0A452DVG2	0.48302669157814	none	1.080895008605852	none
ENSCHIG00000027058:A0A452GAR8	-0.24674968157924	none	0.8299559471365638	Down
ENSCHIG00000025262:A0A452G270	0.188583959868376	none	0.9685371391501783	none
ENSCHIG00000021166:A0A452FHH1	0.329574580782144	none	1.047635484984467	none
ENSCHIG00000003954:A0A452DQU9	0.402947204581457	none	0.9177503250975294	none
ENSCHIG00000019283:A0A452F9H7	0.333694195453239	none	1.013545546901456	none
ENSCHIG00000019832:A0A452FBM2	0.357570137092882	none	1.133737517831669	none
ENSCHIG00000007595:A0A452DVR7	0.48302669157814	none	1.249429657794677	Up
ENSCHIG00000022447:A0A452FP43	0.506665477425584	none	1.100354609929078	none
ENSCHIG00000017356:A0A452EZW1	0.686361624869349	none	1.047214673913043	none
ENSCHIG00000014896:A0A452ENC7	0.550455895314167	none	1.05091649694501	none
ENSCHIG00000026541:A0A452G7V5	0.534549196448448	none	1.190026445032112	none
ENSCHIG00000018004:A0A452F3D0	-0.559191993461729	none	0.857754665035179	none
ENSCHIG00000025347:A0A452G2D4	0.242782711281456	none	0.9993317741396592	none
ENSCHIG00000017462:A0A452F0Q6	0.119902620293081	none	1.298921417565485	Up
ENSCHIG00000019949:A0A452FBR6	-0.18947351441664	none	0.9633235962349885	none
ENSCHIG00000021332:A0A452FIP5	0.18136767842059	none	1.002320954907162	none
ENSCHIG00000018473:A0A452F540	0.22864802129453	none	0.9325055714740528	none
ENSCHIG00000022506:A0A452FPC6	0.461565689561888	none	0.9386443944747833	none
ENSCHIG00000020583:A0A452FF42	-0.204307240563567	none	1.053748716193085	none
ENSCHIG00000025595:A0A452G3J7	0.0415921258584323	none	0.9365129500947568	none
ENSCHIG00000021272:A0A452FIJ2	-0.278710117075068	none	0.9313821138211381	none
ENSCHIG00000007347:A0A452DUU2	-0.0955059289720496	none	0.9993394980184941	none
ENSCHIG00000009839:A0A452E1G6	0.383127296288756	none	1.037632569278139	none
ENSCHIG00000023248:A0A452FT46	-0.335855864066801	none	0.8926605504587155	none
ENSCHIG00000013676:A0A452EHN4	-0.246810701598368	none	0.812779934308749	Down
ENSCHIG00000022485:A0A452FNZ2	-0.11941411974742	none	0.8617960426179604	none
ENSCHIG00000001865:A0A452DNB0	-1.14857230994637	none	1.066763848396501	none
ENSCHIG00000016031:A0A452ET55	0.212382406311707	none	0.9217859404686511	none
ENSCHIG00000024457:A0A452FYV6	-0.253999762946646	none	0.9207006369426753	none
ENSCHIG00000014958:A0A452ENA3	-Inf	none	1.154892330940688	none
ENSCHIG00000022228:A0A452FMD3	0.430363443318754	none	1.121698786581014	none
ENSCHIG00000012979:A0A452EER4	0.00672815571434359	none	0.9133084998306804	none
ENSCHIG00000024737:A0A452FZ28	0.649101086188818	Up	1.27852998065764	Up
ENSCHIG00000013599:A0A452EHR6	-0.123072526321605	none	1.97170837867247	Up
ENSCHIG00000022153:A0A452FLQ8	0.0769913516172618	none	1.136807817589577	none
ENSCHIG00000009610:A0A452E105	2.75262281481027	none	1.022712090848364	none
ENSCHIG00000017794:A0A452F1T8	-0.162638091913807	none	0.9634065202927479	none
ENSCHIG00000021275:A0A452FHG5	-0.100953950981267	none	0.9743089430894308	none
ENSCHIG00000010211:A0A452E2V8	0.394309671873138	none	0.9081406398479569	none
ENSCHIG00000015649:A0A452ERC8	-0.536971461616876	none	0.9424736337488016	none
ENSCHIG00000012192:A0A452EBP4	0.303277986591318	none	0.9725423728813557	none
ENSCHIG00000021131:A0A452FH58	0.762302405477073	Up	0.9432258064516129	none
ENSCHIG00000014136:A0A452EKF3	-0.425389949809795	none	0.7943980929678188	Down
ENSCHIG00000024408:A0A452FZB2	0.962406644899354	Up	1.00066203243959	none
ENSCHIG00000008648:A0A452DY79	1.10334248068518	Up	1.005299768135144	none
ENSCHIG00000018468:A0A452F5D7	0.0159557062744181	none	0.9967223861029171	none
ENSCHIG00000024946:A0A452G1S0	-0.201533119074786	none	0.9763096429763098	none
ENSCHIG00000026069:A0A452G5R1	1.58762060889323	none	1.867881548974943	Up
ENSCHIG00000023138:A0A452FSH3	0.350267047017805	none	0.9525974025974024	none
ENSCHIG00000011590:A0A452E8X0	-0.406830728119248	none	0.9189100459619173	none
ENSCHIG00000018336:A0A452F4R6	0.528100116964487	none	1.024720623095158	none
ENSCHIG00000010249:A0A452E356	-0.137291955451031	none	1.045063639490884	none
ENSCHIG00000009943:A0A452E290	-0.398631581435101	none	1.211743119266055	Up
ENSCHIG00000022422:A0A452FNZ7	-0.296018667570598	none	0.8916116870876531	none
ENSCHIG00000013930:A0A452EJ63	0.628973439935301	Up	1.104056437389771	none
ENSCHIG00000020766:A0A452FFQ0	0.211412691548807	none	0.9772505687357813	none
ENSCHIG00000018468:A0A452F5S9	0.0159557062744181	none	1.049828178694158	none
ENSCHIG00000023201:A0A452FS72	0.15843344584758	none	0.9880438392560612	none
ENSCHIG00000005836:A0A452DRW9	0.0538698301907337	none	0.9180059035749426	none
ENSCHIG00000014133:A0A452EJW7	0.0120731512117914	none	0.9923307769256418	none
ENSCHIG00000010659:A0A452E570	0.37735103732972	none	0.9924067348960055	none
ENSCHIG00000026338:A0A452G707	0.384185556976687	none	1.033029996629592	none
ENSCHIG00000010543:A0A452E480	0.188282742085977	none	1.062075983717774	none
ENSCHIG00000008066:A0A452DW24	-0.266146005927027	none	1.086848635235732	none
ENSCHIG00000017462:A0A452F074	0.119902620293081	none	1.14375	none
ENSCHIG00000024155:A0A452FWI5	-0.324680310928433	none	0.9290803108808291	none
ENSCHIG00000000679:A0A452DM15	0.687756202689763	Up	1.172324723247232	none
ENSCHIG00000027185:A0A452GBJ0	0.314345537231715	none	0.9762845849802372	none
ENSCHIG00000006876:A0A452DTF2	0.158162384857857	none	1.048788809280109	none
ENSCHIG00000020195:A0A452FD09	-0.401022871518708	none	0.9437609841827767	none
ENSCHIG00000009755:A0A452E1A4	-0.237872347797641	none	1.00655737704918	none
ENSCHIG00000022371:A0A452FNH2	0.362692045285213	none	1.151272727272727	none
ENSCHIG00000000531:A0A452DMM0	0.48613054367471	none	1.126440922190202	none
ENSCHIG00000020854:A0A452FGJ1	0.248981092156393	none	0.8634037108125397	none
ENSCHIG00000010529:A0A452E495	0.0859855756604088	none	1.026809651474531	none
ENSCHIG00000017071:A0A452EYN6	0.293735975098367	none	1.035266191929468	none
ENSCHIG00000023775:A0A452FVX6	0.852353055136863	Up	1.029709435194254	none
ENSCHIG00000010894:A0A452E5S8	0.179025238640154	none	1.027693346842283	none
ENSCHIG00000014969:A0A452ENH1	0.229332391687652	none	1.001994017946161	none
ENSCHIG00000014125:A0A452EJT8	0.0609686436807116	none	1.14951595553962	none
ENSCHIG00000015777:A0A452ESB8	0.188293119700544	none	0.9147237304375598	none
ENSCHIG00000000284:A0A452DKP8	0.581873062869175	none	0.9324625676967186	none
ENSCHIG00000021854:A0A452FLJ7	1.49867125434524	Up	1.193301783764106	none
ENSCHIG00000026194:A0A452G6D2	0.500751969538074	none	1.091909155429382	none
ENSCHIG00000015193:A0A452EQF5	-0.103944647986347	none	0.959961252825315	none
ENSCHIG00000015657:A0A452ERF7	0.796376858886167	Up	0.9519607843137254	none
ENSCHIG00000007838:A0A452DVG8	0.568781042226827	none	1.284095349745994	Up
ENSCHIG00000024030:A0A452FWA5	0.212117700437969	none	0.9702209414024977	none
ENSCHIG00000019539:A0A452FA95	0.578033141284773	none	0.9564085881587508	none
ENSCHIG00000006852:A0A452DTF4	-0.719197018302636	Down	0.7966755713861681	Down
ENSCHIG00000021644:A0A452FJC1	-0.697459402804128	Down	0.8987500000000002	none
ENSCHIG00000027106:A0A452GAM7	0.376748874129863	none	1.120295462539571	none
ENSCHIG00000019062:A0A452F834	-0.144054562619794	none	0.8628691983122364	none
ENSCHIG00000020699:A0A452FFI7	0.612971101076473	Up	1.021140939597315	none
ENSCHIG00000018018:B6F238	0.151030650457336	none	0.9620051085568329	none
ENSCHIG00000015226:A0A452EPL1	0.186092232036574	none	1.013666666666666	none
ENSCHIG00000011198:A0A452E7A0	0	none	1.061555075593952	none
ENSCHIG00000013526:A0A452EH97	-0.0618043171646408	none	0.776595744680851	Down
ENSCHIG00000013526:A0A452EHJ5	-0.0618043171646408	none	0.8464275126000593	none
ENSCHIG00000022379:A0A452FNI0	0.399689385990725	none	0.9752281616688396	none
ENSCHIG00000026614:A0A452G8J5	-0.02522206842102	none	0.9349489795918369	none
ENSCHIG00000019020:A0A452F874	0.901457202908856	Up	1.012362178416305	none
ENSCHIG00000023714:A0A452FVJ2	0.0871938042611057	none	1.180327868852459	none
ENSCHIG00000014051:A0A452EJL0	0.274512943425685	none	0.9741602067183466	none
ENSCHIG00000024731:A0A452FZX1	0.204566237908765	none	0.9829787234042554	none
ENSCHIG00000014949:A0A452ENN3	0.362567018774856	none	1.118067978533095	none
ENSCHIG00000012317:A0A452EBN6	-0.0362207182685331	none	1.026492287055667	none
ENSCHIG00000007449:A0A452DUP3	0.287038425409529	none	1.158339456282145	none
ENSCHIG00000016132:A0A452EUH9	0.296098018333758	none	0.974770642201835	none
ENSCHIG00000022624:A0A452FPL3	0.342354602697851	none	1.070972082071981	none
ENSCHIG00000024107:A0A452FWC1	0.928609728785271	Up	1.287808641975309	Up
ENSCHIG00000023354:A0A452FTH7	-0.361210974063061	none	0.8603026775320142	none
ENSCHIG00000020588:A0A452FF32	-1.33338263864491	Down	0.7805087167762218	Down
ENSCHIG00000025307:A0A452G1X8	0.545623125200241	none	0.8332313341493266	Down
ENSCHIG00000022782:A0A452FQK2	0.359533815036067	none	0.961475677440418	none
ENSCHIG00000018670:A0A452F5Y3	0.571657815604788	none	0.9190140845070424	none
ENSCHIG00000023071:A0A452FRT8	-0.405309215365241	none	0.9154446177847113	none
ENSCHIG00000013173:A0A452EFS7	1.13665836477523	Up	0.9883021390374331	none
ENSCHIG00000025368:A0A452G2Q0	0.0344545786787825	none	1.036703601108033	none
ENSCHIG00000014747:A0A452EM67	-0.260687337772825	none	1.214538310412574	Up
ENSCHIG00000022050:A0A452FL98	0.502922095033016	none	0.9670687968699054	none
ENSCHIG00000010934:A0A452E668	0.046328306222139	none	0.9100834938985227	none
ENSCHIG00000011008:A0A452E6L4	0.266893331717997	none	1.073239436619718	none
ENSCHIG00000019758:A0A452FAT1	-2.1284181774089	Down	0.7636780292179892	Down
ENSCHIG00000021886:A0A452FKF7	0.975553607726982	none	1.227758007117438	Up
ENSCHIG00000004685:A0A452DR78	0.0432148745003214	none	0.8593179049939098	none
ENSCHIG00000020173:A0A452FES2	0.362118136115023	none	1.093662952646239	none
ENSCHIG00000014080:A0A452EK45	0.440636936673039	none	1.224990702863518	Up
ENSCHIG00000021759:A0A452FKS5	0.0459281779914608	none	0.9538017324350336	none
ENSCHIG00000016188:A0A452EUD9	-0.609256467305529	Down	0.9329742669060441	none
ENSCHIG00000008839:A0A452DY24	-0.434225163882076	none	1.011726384364821	none
ENSCHIG00000025746:A0A452G4H1	0.273693440290693	none	0.9973736047275116	none
ENSCHIG00000018222:A0A452F3T9	0.0323304136007146	none	1.096047156726768	none
ENSCHIG00000019054:A0A452F8E0	0.398906611884059	none	1.06839378238342	none
ENSCHIG00000003518:A0A452DQM5	-0.52982766859357	none	1.400401606425703	Up
ENSCHIG00000019135:A0A452F7X7	0.262553592116487	none	0.9762369791666666	none
ENSCHIG00000013360:A0A452EGB7	0.682217216170067	none	0.9847253818654536	none
ENSCHIG00000026536:A0A452G830	0.482910014211746	none	1.024683122081387	none
ENSCHIG00000016845:A0A452EXE8	1.28427786113349	Up	0.9035302341838519	none
ENSCHIG00000023097:A0A452FS13	0.034582386382962	none	1.006278916060806	none
ENSCHIG00000020902:A0A452FGG1	0.100172001378699	none	0.9395213454075033	none
ENSCHIG00000018132:A0A452F3H8	0.365075316546011	none	1.012907608695652	none
ENSCHIG00000025890:A0A452G534	-0.0244666684032691	none	0.8568829593693147	none
ENSCHIG00000014738:A0A452EN49	0.0408466199436088	none	0.9686990544506031	none
ENSCHIG00000009836:A0A452E1K5	0.636087808989756	Up	1.061974789915966	none
ENSCHIG00000014769:A0A452EMK6	-1.97643252743125	Down	0.7723577235772359	Down
ENSCHIG00000007298:A0A452DU30	-0.221792164580565	none	0.9762733312242959	none
ENSCHIG00000000137:A0A452DK41	-0.455327771211391	none	0.8721362229102165	none
ENSCHIG00000014590:A0A452EMX2	-1.54400208882528	Down	0.8203898050974513	Down
ENSCHIG00000020774:A0A452FF76	0.135130053601381	none	1.021784961349262	none
ENSCHIG00000018693:A0A452F6N4	-0.273097971737236	none	0.877127824203033	none
ENSCHIG00000007667:A0A452DUT2	0.334420337366419	none	0.9557124518613606	none
ENSCHIG00000020923:A0A452FG03	0.035366833828419	none	0.9028056112224448	none
ENSCHIG00000007887:A0A452DVG1	0.208602458926007	none	1.012361743656474	none
ENSCHIG00000024287:A0A452FXX0	0.0599233842444861	none	1.100175131348511	none
ENSCHIG00000027053:A0A452GA60	0.242503120280694	none	0.9963887065003282	none
ENSCHIG00000024903:A0A452G0P2	0.657433822219694	Up	1.084001394214012	none
ENSCHIG00000013986:A0A452EJ02	0.265895889977783	none	1.085194091377534	none
ENSCHIG00000023354:A0A452FTS0	-0.361210974063061	none	0.8638680659670167	none
ENSCHIG00000017467:A0A452F0K7	-0.219020275762588	none	0.93984	none
ENSCHIG00000019257:A0A452F941	0.0885771726209994	none	1.001335113484646	none
ENSCHIG00000011254:A0A452E7J5	-0.399941942271544	none	0.8457496136012366	none
ENSCHIG00000025129:A0A452G1E3	0.151597982069189	none	1.034244206157039	none
ENSCHIG00000010645:A0A452E7Q8	0.571860867634188	none	1.02697166268351	none
ENSCHIG00000020396:A0A452FDX2	-0.0760785160893079	none	1.040123456790123	none
ENSCHIG00000014105:A0A452EL01	0.427749818173775	none	0.9864597093791282	none
ENSCHIG00000006134:A0A452DSB1	0.0268667107449083	none	0.9993222636394443	none
ENSCHIG00000010063:A0A452E2J1	0.169028843353681	none	0.8967075532601677	none
ENSCHIG00000026037:A0A452G5I4	0.569227993632968	none	1.087092297015961	none
ENSCHIG00000018642:A0A452F5V2	-0.148549609871912	none	1.001317957166392	none
ENSCHIG00000005900:A0A452DRZ8	-0.315510233402968	none	0.9380587484035761	none
ENSCHIG00000011896:A0A452EA50	-0.153947611458654	none	0.8940176131187368	none
ENSCHIG00000021191:A0A452FHA4	0.352157243081896	none	1.095924104005622	none
ENSCHIG00000011889:A0A452EYJ1	-0.279858695819674	none	0.9475857687420585	none
ENSCHIG00000021216:A0A452FIK9	0.799227355427615	Up	0.9493754109138725	none
ENSCHIG00000014971:A0A452EPE2	0.367791334943928	none	1.03469387755102	none
ENSCHIG00000015034:A0A452ENU2	0.161679449473607	none	1.007111412123264	none
ENSCHIG00000012390:A0A452ECA8	-0.0735948026286087	none	0.8398642394322738	none
ENSCHIG00000003286:A0A452DPQ1	-0.0535979214229943	none	1.062798634812287	none
ENSCHIG00000003808:A0A452DQC8	0.0245626617976711	none	1.061770761839396	none
ENSCHIG00000019822:A0A452FB80	0.117851913984926	none	1.027272727272727	none
ENSCHIG00000015585:A0A452ESG4	-0.328204429242745	none	1.147973950795948	none
ENSCHIG00000023216:A0A452FSW6	-0.230916720381553	none	0.9536316472114138	none
ENSCHIG00000020223:A0A097C2Z1	-0.0247632870536873	none	0.9359668684294363	none
ENSCHIG00000004900:A0A452DR18	0.137093911393607	none	0.9769008662175168	none
ENSCHIG00000003957:A0A452DQI5	0.208618934944088	none	1.091354567728386	none
ENSCHIG00000010495:A0A452E486	0.0149179266202354	none	1.011250827266711	none
ENSCHIG00000012132:A0A452EB37	-0.0724101026620461	none	0.8910554008047046	none
ENSCHIG00000010280:A0A452E399	-0.090615916131454	none	0.9766293614219882	none
ENSCHIG00000016122:A0A452EUU0	0.000266575664463873	none	0.9824037184594953	none
ENSCHIG00000009941:A0A452E278	-0.118134583905003	none	1.102951510892481	none
ENSCHIG00000022920:A0A452FQZ5	-0.387682259702838	none	0.9394904458598725	none
ENSCHIG00000011652:A0A452E9G8	0.00378296653960444	none	0.9226853324848873	none
ENSCHIG00000009713:A0A452E0X4	0.417224994606014	none	1.0	none
ENSCHIG00000025917:A0A452G5J8	0.0178022443653847	none	0.9499345549738221	none
ENSCHIG00000022427:A0A452FNI3	Inf	none	1.128743545611016	none
ENSCHIG00000011336:A0A452E7M2	0.121309331371913	none	1.157390996100673	none
ENSCHIG00000006087:A0A452DS06	-0.233586705310509	none	0.9193497968115034	none
ENSCHIG00000012533:A0A452ED69	0.341339225704766	none	1.086971830985915	none
ENSCHIG00000017620:A0A452F1J2	-0.16621207616042	none	1.062133241284087	none
ENSCHIG00000000397:A0A452DL52	-0.368125670915591	none	0.937299035369775	none
ENSCHIG00000025234:A0A452G1K4	-0.118848457244985	none	1.033847184986595	none
ENSCHIG00000006743:A0A452DT03	-0.613819670049883	Down	0.8413897280966766	none
ENSCHIG00000026725:A0A452G940	-0.732451143080484	Down	0.8392967304133252	none
ENSCHIG00000016997:A0A452EY73	0.196078190979568	none	1.02806898884004	none
ENSCHIG00000025694:A0A452G428	0.139579934359774	none	1.021227197346601	none
ENSCHIG00000016993:A0A452EYA6	0.236244421574167	none	0.9276190476190476	none
ENSCHIG00000024284:A0A452FXC4	-0.190667682652523	none	1.049982998979939	none
ENSCHIG00000011652:A0A452E9U8	0.00378296653960444	none	0.9029338327091138	none
ENSCHIG00000018372:A0A452F4M2	0.0127011976744465	none	1.049521857923497	none
ENSCHIG00000015849:A0A452ETE8	0.0270386278095669	none	1.10900806168945	none
ENSCHIG00000008246:A0A452DWP9	0.2955361952783	none	1.039567128846804	none
ENSCHIG00000014746:A0A452EN21	1.46968459964188	Up	1.243788819875776	Up
ENSCHIG00000019560:A0A452FAG1	-0.363902076841363	none	0.9158463004128294	none
ENSCHIG00000020633:A0A452FF40	0.43266012101736	none	0.9507236388697449	none
ENSCHIG00000011046:A0A452E6Q6	0.258556418552831	none	1.029372045914922	none
ENSCHIG00000010156:A0A452E3L3	0.621575471897376	Up	0.9656611039794608	none
ENSCHIG00000027009:A0A452GA81	0.101920024507991	none	1.105115627189909	none
ENSCHIG00000007566:A0A452DWH8	0.684306287800903	Up	0.9141685074155885	none
ENSCHIG00000021810:A0A452FKI3	0.146069079302697	none	0.971900826446281	none
ENSCHIG00000012356:A0A452EC09	0.0441442882984166	none	0.9900957411687026	none
ENSCHIG00000015309:A0A452ER37	0.0522259632649224	none	1.043522611356682	none
ENSCHIG00000023008:A0A452FR97	-0.0593299784790596	none	0.9423264907135874	none
ENSCHIG00000025883:A0A452G4W7	0.233760559748765	none	1.154583200255509	none
ENSCHIG00000020011:A0A452FBS9	-0.017280966877193	none	1.02406779661017	none
ENSCHIG00000021126:A0A452FHC1	0.145006422680227	none	1.07061266874351	none
ENSCHIG00000020204:A0A452FD11	-1.07803682316229	Down	0.804986642920748	Down
ENSCHIG00000003582:A0A452DQ02	-0.0642346543098738	none	1.03469387755102	none
ENSCHIG00000012498:A0A452ED77	0.798192622691856	Up	1.447368421052632	Up
ENSCHIG00000017916:A0A452F2G7	0.0241479651246949	none	1.005006675567424	none
ENSCHIG00000025549:A0A452G3A0	0.957495939867699	Up	1.128371089536138	none
ENSCHIG00000009799:A0A452E1K9	0.256766437226452	none	0.9387559808612441	none
ENSCHIG00000011740:A0A452E8X3	-0.580459193329779	none	0.8381327675053046	none
ENSCHIG00000013805:A0A452EIK3	0.0682552715595392	none	0.9316075423457972	none
ENSCHIG00000019297:A0A452F919	0.162487842695768	none	1.022041369955917	none
ENSCHIG00000019299:A0A452F921	-0.107890770587602	none	1.044436906377205	none
ENSCHIG00000009812:A0A452E1P4	-0.108616274836844	none	0.9076483655982228	none
ENSCHIG00000025155:A0A452G1A9	-0.910031996744378	Down	0.9116365899191038	none
ENSCHIG00000023450:A0A452FTT6	0.0276162338453085	none	1.047506738544475	none
ENSCHIG00000007923:A0A452DVL8	-0.116384470643366	none	1.043728813559322	none
ENSCHIG00000017076:A0A452EYP4	0.188196787740127	none	0.9590982286634461	none
ENSCHIG00000000725:A0A452DMG1	-0.0118556607367913	none	1.006235641614703	none
ENSCHIG00000011309:A0A452E811	-0.222970391872421	none	0.9779314888010541	none
ENSCHIG00000027236:A0A452GBK0	0.521249279872846	none	1.209302325581395	Up
ENSCHIG00000022953:A0A452FR55	-0.165926985159954	none	1.105731577073692	none
ENSCHIG00000003271:A0A452DPN1	0.277196556884755	none	1.106705118961788	none
ENSCHIG00000022487:A0A452FNW0	-0.190053231525617	none	1.203246034673552	Up
ENSCHIG00000021831:A0A452FK08	0.223769299515322	none	0.9171418986917141	none
ENSCHIG00000011603:A0A452E8S4	-0.0219936409295478	none	1.02598717516031	none
ENSCHIG00000000496:A0A452DLU0	0.260905932928684	none	0.9932885906040269	none
ENSCHIG00000010479:A0A452E4A8	-0.187545281890627	none	0.8872795969773299	none
ENSCHIG00000010358:A0A452E3T5	-0.329605878260145	none	0.9168553866062762	none
ENSCHIG00000011800:A0A452E9Y3	0.0992148632267913	none	1.132829373650108	none
ENSCHIG00000008989:A0A452DYU0	-0.62549065073189	Down	0.927328244274809	none
ENSCHIG00000017602:A0A452F1C4	0.0429928700455154	none	0.969951534733441	none
ENSCHIG00000001144:A0A452DMC0	0.600822329007074	Up	0.9347408829174663	none
ENSCHIG00000011736:A0A452E954	0.197291394059078	none	1.024653833164471	none
ENSCHIG00000012124:A0A452EAK6	0.469309088941049	none	0.9592760180995474	none
ENSCHIG00000014170:A0A452EK18	0.347951923595305	none	0.8888162197514715	none
ENSCHIG00000022450:A0A452FNL9	0.105633276046179	none	0.9836775483011326	none
ENSCHIG00000011050:A0A452E6J2	0.193767645807706	none	1.073170731707317	none
ENSCHIG00000022244:A0A452FMS9	-0.428370190382802	none	0.9333970681963034	none
ENSCHIG00000021010:A0A452FGH9	-1.46506698093647	Down	0.8205580029368574	Down
ENSCHIG00000018068:A0A452F3E0	-0.302244194392614	none	0.8488476504040706	none
ENSCHIG00000007510:A0A452DUQ2	-0.010308696255825	none	0.978494623655914	none
ENSCHIG00000021653:A0A452FK82	0.00694780415035716	none	0.9768824306472921	none
ENSCHIG00000022317:A0A452FN01	0.15728269016578	none	0.9630343940855032	none
ENSCHIG00000021227:A0A452FHI5	0.261658312510439	none	1.007841800204569	none
ENSCHIG00000016700:F6M7A9	0.859705733293216	none	1.566515837104072	Up
ENSCHIG00000025126:A0A452G129	0	none	1.114930182599356	none
ENSCHIG00000025986:A0A452G5W4	-0.00483189991048571	none	0.9044465468306528	none
ENSCHIG00000002968:A0A452DP93	-0.270545716341117	none	0.8964341085271319	none
ENSCHIG00000017566:A0A452F0R4	0.339681576503603	none	1.016260162601626	none
ENSCHIG00000008174:A0A452DVZ8	0.269238785989952	none	1.008347245409015	none
ENSCHIG00000006844:A0A452DTE9	0.613868488317054	none	1.017137096774194	none
ENSCHIG00000003232:A0A452DPL9	0.575339625047081	none	0.9434571890145399	none
ENSCHIG00000013955:A0A452EIY1	0.248260298412088	none	0.8438249400479616	none
ENSCHIG00000023269:A0A452FSH7	1.0520713000131	Up	0.9411386297844966	none
ENSCHIG00000021465:A0A452FIK2	0.629328006157515	Up	1.151217739003999	none
ENSCHIG00000021509:A0A452FJ27	-0.164508951048293	none	0.9903333333333334	none
ENSCHIG00000023816:A0A452FUY8	1.12279707725472	Up	1.436174636174636	Up
ENSCHIG00000014590:A0A452EN00	-1.54400208882528	Down	0.9104381443298969	none
ENSCHIG00000026578:A0A452G8C9	0.754883854209425	Up	1.030220713073005	none
ENSCHIG00000002757:A0A452DNR6	-0.793314398191425	Down	1.037754761109255	none
ENSCHIG00000006714:A0A452DT07	0.00702428948736422	none	1.025165562913907	none
ENSCHIG00000019598:A0A452FAB6	1.28855413108793	none	0.764031382015691	Down
ENSCHIG00000009663:A0A452E0A8	-0.839473205223012	Down	0.7916023464032108	Down
ENSCHIG00000001740:A0A452DMQ9	0.121211999552077	none	0.8780111179740581	none
ENSCHIG00000018659:A0A452F6I8	0.144688818691388	none	0.9247416020671836	none
ENSCHIG00000025493:A0A452G300	0.298774062820784	none	1.045315161839864	none
ENSCHIG00000018482:A0A452F5N3	0.692433322052638	Up	1.008672448298866	none
ENSCHIG00000008139:A0A452DW82	0.30934841157214	none	1.017923571187014	none
ENSCHIG00000012342:A0A452EBJ3	-0.385276917567662	none	1.132316424263923	none
ENSCHIG00000025328:A0A452G2D9	-0.206974575277481	none	1.028366370471634	none
ENSCHIG00000001085:A0A452DMY2	0.535004201980267	none	0.8727442439327943	none
ENSCHIG00000005522:A0A452DRN1	1.13888352591472	Up	1.615146147032772	Up
ENSCHIG00000009842:A0A452E1M9	0.209279741983605	none	1.136932427601001	none
ENSCHIG00000026690:A0A452G963	0.824888800464805	Up	1.043880699348646	none
ENSCHIG00000012589:A0A452ECX7	0.274207135738149	none	1.055688418175606	none
ENSCHIG00000025549:A0A452G3C9	0.957495939867699	Up	1.172074371126504	none
ENSCHIG00000012970:A0A452EEX0	0.401600271830731	none	0.9667332002661345	none
ENSCHIG00000017442:A0A452F0A3	-0.530152865127706	none	0.9098202824133503	none
ENSCHIG00000000065:A0A452DJQ6	-0.141796391833855	none	0.9877361617500828	none
ENSCHIG00000026321:A0A452G744	0.227619496382564	none	1.040672268907563	none
ENSCHIG00000008322:A0A452G1G3	-0.000298055649807121	none	1.039905309435238	none
ENSCHIG00000004579:A0A452DQY2	-0.157345731355908	none	0.9960513326752224	none
ENSCHIG00000009787:A0A452E1B4	-0.327679940889211	none	1.153402952826792	none
ENSCHIG00000015975:A0A452ESU7	-0.831750402053171	Down	1.00623973727422	none
ENSCHIG00000021075:A0A452FGZ4	0.5422275617395	none	0.9285714285714285	none
ENSCHIG00000014108:A0A452EKC9	-0.235720819088333	none	1.081099895579534	none
ENSCHIG00000011018:A0A452E6L8	0.102986250124232	none	1.026954177897574	none
ENSCHIG00000027169:A0A452GBB9	0.522511365588016	none	1.065995137200417	none
ENSCHIG00000021411:A0A452FI00	-0.0305808754836173	none	0.9094586185438703	none
ENSCHIG00000027173:A0A452GBC5	0.448223952872906	none	0.9966733200266135	none
ENSCHIG00000023468:A0A452FTQ1	-0.26980894026543	none	1.030629417704477	none
ENSCHIG00000010912:A0A452E625	-0.138900122086132	none	0.933652312599681	none
ENSCHIG00000024335:A0A452FXC0	0.435442686666815	none	1.130574384587942	none
ENSCHIG00000017200:A0A452EZE8	-0.0869836910511071	none	0.922314049586777	none
ENSCHIG00000016579:A0A452EW54	0.308931672770149	none	1.069775474956822	none
ENSCHIG00000026388:A0A452G757	-0.166877182461563	none	0.9036220472440945	none
ENSCHIG00000024851:A0A452G057	0.249754292404057	none	0.963076923076923	none
ENSCHIG00000022266:A0A452FLZ7	0.0949804252155349	none	0.8084235156478503	Down
ENSCHIG00000016382:A0A452EVK5	0.380973500104858	none	1.174325309992706	none
ENSCHIG00000011924:A0A452EA76	-0.258821875332514	none	1.133096085409252	none
ENSCHIG00000017162:A0A452EZ98	0.295517554904466	none	0.9145028499050032	none
ENSCHIG00000016453:A0A452EW00	0.505553239492793	none	0.9966227625802093	none
ENSCHIG00000018059:A0A452F3E6	0.408111413021303	none	0.9740596627756164	none
ENSCHIG00000022084:A0A452FM52	-0.290032183315004	none	0.8822256568778979	none
ENSCHIG00000024771:P0CH25	-0.81178446717163	none	1.01808615586978	none
ENSCHIG00000022996:A0A452FRC9	-0.922788179553356	none	1.119800924280128	none
ENSCHIG00000020658:A0A452FFI8	0.0545624329871515	none	0.7678351783517836	Down
ENSCHIG00000016445:A0A452EVI7	-0.328835962657917	none	1.139276763336914	none
ENSCHIG00000024152:A0A452FXP8	-0.390189829605124	none	0.9199873497786211	none
ENSCHIG00000015391:A0A452EQ52	0.519161450447091	none	0.9499159663865548	none
ENSCHIG00000022784:A0A452FQG3	0.253733758820807	none	0.9516335682254964	none
ENSCHIG00000015632:A0A452ESX0	0.0786510574136242	none	1.106034182071852	none
ENSCHIG00000014081:A0A452EJZ2	-0.719289300952254	Down	0.8326258338386902	Down
ENSCHIG00000024509:A0A452FY23	0.138888429303107	none	0.9595527786912199	none
ENSCHIG00000009601:A0A452E0A4	-0.0194832894187111	none	0.909437559580553	none
ENSCHIG00000023933:A0A452FW25	-0.535871973173226	none	0.7980089916506101	Down
ENSCHIG00000012627:A0A452ED39	-0.420748357455097	none	0.9850175326745296	none
ENSCHIG00000016963:A0A452EY56	-0.173802755075441	none	1.022903334456046	none
ENSCHIG00000024919:A0A452G0Q6	0.419661976746082	none	0.9906479625918505	none
ENSCHIG00000006538:A0A452DSP1	0.312580585782352	none	0.9698051948051948	none
ENSCHIG00000024795:A0A452G0I1	0.116676455026392	none	1.104741684359519	none
ENSCHIG00000006574:A0A452DT40	0	none	0.8179703402151788	Down
ENSCHIG00000021687:A0A452FJU7	0.23555973435005	none	1.064189189189189	none
ENSCHIG00000009104:A0A452DZ57	0.184175276644132	none	1.132765353212638	none
ENSCHIG00000024330:A0A452FXD6	-0.0503666346724008	none	1.006660006660007	none
ENSCHIG00000018577:A0A452F5Q3	-0.239546479940946	none	1.067669172932331	none
ENSCHIG00000013274:A0A452EG05	0.205400149748642	none	1.150984682713348	none
ENSCHIG00000021891:A0A452E5I0	-0.551567082571264	none	0.8878326996197716	none
ENSCHIG00000024462:A0A452FY80	-0.306790254980469	none	1.057600545330607	none
ENSCHIG00000008256:A0A452DWM3	-0.199588124687513	none	1.120733021918793	none
ENSCHIG00000013261:A0A452EG24	0.486187874387524	none	1.110608695652174	none
ENSCHIG00000019883:A0A452FBG9	0.323145057897801	none	0.9996649916247905	none
ENSCHIG00000013634:A0A452EI28	0.00181617423934531	none	1.763134057971014	Up
ENSCHIG00000021348:A0A452FI14	-0.929016524203479	Down	1.030521262002744	none
ENSCHIG00000023804:A0A452FVU2	0.321086652876214	none	0.9430217669654289	none
ENSCHIG00000000392:A0A452DL46	0.667363282875208	Up	1.043596730245232	none
ENSCHIG00000000248:A0A452DKJ9	0.638761174348926	Up	1.15908276603368	none
ENSCHIG00000010878:A0A452E5R1	0.0316996498607648	none	1.134486410165902	none
ENSCHIG00000011211:A0A452E783	-0.0732367872832524	none	0.9990079365079365	none
ENSCHIG00000007337:A0A452DTX3	0.0923878753633188	none	0.9459633322611773	none
ENSCHIG00000015164:A0A452EQ11	-0.0150874781812912	none	0.9960668633235004	none
ENSCHIG00000025013:A0A452G1J7	0.0973848673205083	none	1.032814053695724	none
ENSCHIG00000020509:A0A452FE38	0.498280301605743	none	1.028356679193714	none
ENSCHIG00000009274:A0A452DZA3	0.383453257407658	none	1.118374558303887	none
ENSCHIG00000018339:A0A452F4N0	0.280260259057464	none	0.9531249999999999	none
ENSCHIG00000006387:A0A452DSE1	0.500097788757768	none	0.7455399061032864	Down
ENSCHIG00000005794:A0A452DS77	-0.0685357794593151	none	0.9178255372945638	none
ENSCHIG00000023664:A0A452FV15	-0.247882474854678	none	1.007907742998353	none
ENSCHIG00000025972:A0A452G587	-0.494360917465732	none	0.9258549057206775	none
ENSCHIG00000024735:A0A452G0C2	-0.100068075016782	none	0.9775092312856665	none
ENSCHIG00000017273:A0A452EZW0	0.699059617556699	Up	0.9749835418038183	none
ENSCHIG00000021285:A0A452FIF7	0.383760700840784	none	1.001986754966887	none
ENSCHIG00000011888:A0A452EA42	-1.03655098329874	Down	0.7728563316297556	Down
ENSCHIG00000011888:A0A452EA30	-1.03655098329874	Down	0.7146853146853146	Down
ENSCHIG00000017703:A0A452F1G6	0.0850537381140995	none	0.914376996805112	none
ENSCHIG00000010452:A0A452E3Z9	0.395869645094898	none	1.027843803056028	none
ENSCHIG00000022088:A0A452FM54	-0.168575451782575	none	0.9662205226258763	none
ENSCHIG00000017104:A0A452EYJ4	-0.862716904097192	Down	0.7802355644929618	Down
ENSCHIG00000017156:A0A452EYW8	0.0814945177917533	none	0.961781427668983	none
ENSCHIG00000019820:A0A452FB95	0.267871332595156	none	1.236283833211412	Up
ENSCHIG00000026320:A0A452G6W6	-0.0865456836670414	none	1.029411764705882	none
ENSCHIG00000022479:A0A452FNR1	-0.348096139767137	none	1.123302358827734	none
ENSCHIG00000017948:A0A452F344	0.399539555996369	none	0.9871031746031744	none
ENSCHIG00000013970:A0A452EJ15	-0.0917941191275437	none	0.9400701306981192	none
ENSCHIG00000019546:A0A452F9Y8	0.142472336129785	none	1.161845477846943	none
ENSCHIG00000015471:A0A452ERV5	-0.103194478123828	none	0.9349093264248705	none
ENSCHIG00000002627:A0A452DNL3	-0.395325837628809	none	0.9464577211883775	none
ENSCHIG00000012061:A0A452EAQ3	-0.671462809262742	Down	0.8699456849728426	none
ENSCHIG00000021547:A0A452FIK7	0.643328903578416	none	0.9377419354838709	none
ENSCHIG00000021723:A0A452FKJ9	-0.138054463023147	none	0.8571428571428572	none
ENSCHIG00000026570:A0A452G8A9	0.0832820767045039	none	0.9705978438418816	none
ENSCHIG00000018654:A0A452F6I3	0.0423290628036338	none	0.9331594391913923	none
ENSCHIG00000025518:A0A452G359	0.0758063283466138	none	0.9402746726285532	none
ENSCHIG00000014983:A0A452EPC6	0.331813879648445	none	1.354116706634693	Up
ENSCHIG00000013507:A0A452EHC4	0.321893411000638	none	1.125578086090359	none
ENSCHIG00000000278:A0A452DLE1	0.255903791682864	none	1.009213557091149	none
ENSCHIG00000014272:A0A452EL50	0.245015432563207	none	0.9240305149396056	none
ENSCHIG00000018873:A0A452F7V3	0.223036202187371	none	0.9642265650877776	none
ENSCHIG00000015532:A0A452ES83	-0.184254273701438	none	0.9241071428571427	none
ENSCHIG00000015380:A0A452EQ37	-0.135526173108355	none	1.137450910389147	none
ENSCHIG00000012441:A0A452ECL7	-0.206657955799189	none	0.9347275031685679	none
ENSCHIG00000025710:A0A452G457	0.070077635043498	none	0.9516233766233766	none
ENSCHIG00000019467:A0A452F9S7	-0.700399622240482	Down	1.015143866733973	none
ENSCHIG00000017677:A0A452F1R5	-0.420942675645099	none	0.9924552027664256	none
ENSCHIG00000010935:A0A452E613	0.331169114819958	none	1.154066642780365	none
ENSCHIG00000013776:A0A452EIH8	0.026888258827	none	1.068953687821612	none
ENSCHIG00000000134:A0A452DL82	-0.339343155280531	none	0.8879283729546157	none
ENSCHIG00000011154:A0A452E718	-0.607035876784654	Down	0.9493057797868906	none
ENSCHIG00000026942:A0A452G9N2	-0.430148534563891	none	0.8670115642118078	none
ENSCHIG00000025696:A0A452G3Y0	-0.254033375454128	none	0.9288339458737053	none
ENSCHIG00000016431:A0A452EVH8	-0.115119255215546	none	1.001993355481728	none
ENSCHIG00000020764:A0A452FG20	0.146736413298534	none	0.9543541599223049	none
ENSCHIG00000023293:A0A452FSH2	0.610322003926583	Up	1.01032301032301	none
ENSCHIG00000026308:A0A452G6Q8	0.418742376795491	none	1.066098807495741	none
ENSCHIG00000016912:A0A452EXW8	0.279974911651485	none	1.091772151898734	none
ENSCHIG00000016600:A0A452EWP8	0.593654997579491	none	1.024544179523142	none
ENSCHIG00000011270:A0A452E7A1	0.785196475636973	Up	1.162646198830409	none
ENSCHIG00000005292:A0A452DRT4	0.460671058604943	none	1.014453781512605	none
ENSCHIG00000017470:A0A452F0G8	-0.061578036431808	none	1.003973509933775	none
ENSCHIG00000012800:A0A452EDY4	-0.329047671521128	none	0.9713821138211383	none
ENSCHIG00000014695:A0A452EM98	0.658205049927565	Up	0.9416826003824091	none
ENSCHIG00000021456:A0A452FI61	0.184078372306188	none	0.930622781542433	none
ENSCHIG00000011802:A0A452E9N0	0.0862591820474678	none	0.8769430051813472	none
ENSCHIG00000016223:A0A452EUG4	0.263908484230939	none	0.9773901808785528	none
ENSCHIG00000013418:A0A452EGN8	0.178782570636661	none	0.9922804760373112	none
ENSCHIG00000004827:A0A452DR39	0.41980686501075	none	1.034553540882655	none
ENSCHIG00000020302:A0A452FDI1	-0.400964876848461	none	0.9628180039138943	none
ENSCHIG00000013737:A0A452EI94	-0.390750111728654	none	0.7868049553442811	Down
ENSCHIG00000001138:A0A452DMR1	-0.133471922724528	none	1.033152909336942	none
ENSCHIG00000012846:A0A452EDZ4	1.26574637545947	Up	0.8771498771498771	none
ENSCHIG00000019115:A0A452F8I4	0.665260338921533	Up	1.008928571428572	none
ENSCHIG00000013697:A0A452EI06	0.226614255335743	none	0.8679069767441862	none
ENSCHIG00000001685:A0A452DMR0	-0.368046620580597	none	0.9886104783599088	none
ENSCHIG00000010830:A0A452E644	0.604342173252695	Up	1.107308377896613	none
ENSCHIG00000024186:A0A452FXX3	0.297978822594999	none	1.087138375740676	none
ENSCHIG00000017436:A0A452F044	-0.804997073750025	none	0.8282282282282281	Down
ENSCHIG00000022643:A0A452FPU3	0.105566409564679	none	0.8741824976642791	none
ENSCHIG00000023821:A0A452FVE4	-0.0349374561275979	none	1.002010050251256	none
ENSCHIG00000019220:C6ZP52	0.146069468153199	none	1.042743538767396	none
ENSCHIG00000022194:A0A452FMT2	0.0107974016178921	none	1.104498760184201	none
ENSCHIG00000018288:A0A452F498	0.314491200162716	none	1.115921288014311	none
ENSCHIG00000020423:A0A452FDQ4	0.205548016776405	none	1.225163161711385	Up
ENSCHIG00000022844:A0A452FQL0	0.16019893804757	none	0.9561855670103093	none
ENSCHIG00000014692:A0A452EMA0	-0.174692287539302	none	1.046637377492396	none
ENSCHIG00000007023:A0A452DTY2	0.182327574561014	none	1.15938864628821	none
ENSCHIG00000015575:A0A452ER52	-0.0206561604828745	none	1.005351170568562	none
ENSCHIG00000019892:A0A452FBH2	-0.739297454263207	none	1.235939643347051	Up
ENSCHIG00000015771:A0A452ETA1	0.0160748409380622	none	1.027199462726662	none
ENSCHIG00000019022:A0A452F854	-0.929540346413637	none	1.434662998624484	Up
ENSCHIG00000026512:A0A452G7Z1	-0.335518703555773	none	0.7620817843866171	Down
ENSCHIG00000024688:A0A452FZ95	-0.245184924475224	none	0.8693680072573328	none
ENSCHIG00000024547:A0A452FZ05	0.0568012506459096	none	0.9742101869761445	none
ENSCHIG00000019855:A0A452FBF4	-0.0574681047812989	none	0.9759192971038075	none
ENSCHIG00000014325:A0A452EL27	-0.117457337194752	none	1.052541208791209	none
ENSCHIG00000009601:A0A452E083	-0.0194832894187111	none	0.8950715421303658	none
ENSCHIG00000011155:A0A452E792	-0.0748341089450997	none	0.9523809523809526	none
ENSCHIG00000009613:A0A452E0H5	0.023285857586187	none	1.030465349849347	none
ENSCHIG00000007335:A0A452DUJ3	0.27880483463148	none	0.9862784471218207	none
ENSCHIG00000025558:A0A452G3B3	0.113329438190598	none	0.9771316563214636	none
ENSCHIG00000010163:A0A452E2Q8	-0.897967638574637	Down	0.8215590742996347	Down
ENSCHIG00000006644:A0A452DSW4	-1.01596139523966	Down	0.9215686274509804	none
ENSCHIG00000012333:A0A452EBH2	-0.0103451550003453	none	0.9718810601163543	none
ENSCHIG00000006171:A0A452DSF5	-0.0664249498263647	none	0.8247325361862806	Down
ENSCHIG00000019725:A0A452FAP5	0.37361287762768	none	1.034170854271357	none
ENSCHIG00000019675:A0A452FAX2	0.334944918097389	none	0.8465655664585193	none
ENSCHIG00000024466:A0A452FY07	0.153930989686714	none	1.038543897216274	none
ENSCHIG00000011297:A0A452E7H8	0.804698598654115	Up	0.9990176817288798	none
ENSCHIG00000011848:A0A452EA56	0.737118090347871	none	0.9272842238381284	none
ENSCHIG00000014997:A0A452EP84	-0.348668004505692	none	1.049235993208829	none
ENSCHIG00000021660:A0A452FJE8	-0.0717079066085331	none	0.9723397331597787	none
ENSCHIG00000023719:A0A452FVE8	0.481126376637674	none	1.090331686661962	none
ENSCHIG00000023267:A0A452FSU7	-0.762898581810582	Down	0.9357416879795397	none
ENSCHIG00000007203:A0A452DTT0	-0.348399090399058	none	0.9682950501455843	none
ENSCHIG00000005883:A0A452DS03	0.31115383927157	none	1.111506946918418	none
ENSCHIG00000009558:A0A452E0Q6	0.446480585334522	none	1.038287504350853	none
ENSCHIG00000017476:A0A452F0T5	0.304455609026183	none	1.20014321518081	Up
ENSCHIG00000014920:A0A452ENB2	0.3350691831414	none	1.010288748755393	none
ENSCHIG00000014338:A0A452ELI1	0.458386581479226	none	0.9603609410248146	none
ENSCHIG00000011154:A0A452E6Z0	-0.607035876784654	Down	0.9138906348208671	none
ENSCHIG00000015863:A0A452ETQ6	0.273557706250387	none	1.224780701754386	Up
ENSCHIG00000020926:A0A452FG86	0.546353393905664	none	1.17990737442109	none
ENSCHIG00000016680:A0A452EWL1	0.158725460010618	none	1.030784844384303	none
ENSCHIG00000020148:A0A452FCS5	0.44677331979393	none	1.086371681415929	none
ENSCHIG00000000718:A0A452DMC5	-0.168637530766988	none	1.07404868015084	none
ENSCHIG00000007263:A0A452DU89	0.596910595635197	Up	0.8796438440282468	none
ENSCHIG00000010963:A0A452E5X4	-0.128221921197027	none	1.0	none
ENSCHIG00000009748:A0A452E1J8	-0.123673873205894	none	0.951418324095207	none
ENSCHIG00000015882:A0A452ESQ8	-0.340964008059419	none	0.8505434782608695	none
ENSCHIG00000020628:A0A452FEJ8	-0.202715789464544	none	1.077294685990338	none
ENSCHIG00000023530:A0A452FTU7	-0.242604201338308	none	0.9548517520215635	none
ENSCHIG00000017291:A0A452EZL5	0.153818163784812	none	1.022665764546685	none
ENSCHIG00000022418:A0A452FNK7	0.447768299662566	none	0.9068736141906872	none
ENSCHIG00000012405:A0A452ECC6	-0.125234890282746	none	1.059004092769441	none
ENSCHIG00000022398:A0A452FNG3	0.347876702650568	none	0.9906071787990608	none
ENSCHIG00000022140:A0A452FM33	0.839965406757736	Up	0.7563991947080816	Down
ENSCHIG00000009268:A0A452DZK5	0.144630067934977	none	1.016284479893652	none
ENSCHIG00000024184:A0A452FX49	-0.981742270733314	Down	1.052183567727609	none
ENSCHIG00000023592:A0A452FUE4	-0.701796266161101	none	0.8864077669902912	none
ENSCHIG00000015882:A0A452ETT7	-0.340964008059419	none	0.8010204081632651	Down
ENSCHIG00000023908:A0A452FVV5	0.710621343895124	Up	1.039295392953929	none
ENSCHIG00000010018:A0A452E239	0.0590878132917056	none	1.022696929238985	none
ENSCHIG00000025353:A0A452G2C3	-0.038810890268469	none	1.010204081632653	none
ENSCHIG00000026345:A0A452G776	0.549139602677923	none	1.180059523809524	none
ENSCHIG00000020299:A0A452FDF6	0.855396726999638	Up	1.068691250903832	none
ENSCHIG00000016021:A0A452ET78	1.21992519519946	none	0.9979057591623037	none
ENSCHIG00000011840:A0A452E9E4	0.348087049371874	none	1.028183023872679	none
ENSCHIG00000008326:A0A452DX80	0.0196048364871895	none	0.8990712074303405	none
ENSCHIG00000001994:A0A452DMY3	0.341783638509172	none	1.037174721189591	none
ENSCHIG00000011690:A0A452E9C1	-0.0497043551599535	none	1.071924947880473	none
ENSCHIG00000014710:A0A452EN12	0.477518872694659	none	1.069553358336175	none
ENSCHIG00000012250:A0A452EBU5	0.172440836668889	none	0.8901168298073888	none
ENSCHIG00000019252:A0A452F8V5	0.0286036378493586	none	0.9863515312916111	none
ENSCHIG00000007721:A0A452DVC4	-0.276361495491722	none	0.9345675071816152	none
ENSCHIG00000016679:A0A452EWV0	0.237766109943821	none	0.9110904584882278	none
ENSCHIG00000026009:A0A452G5M9	0.712419538062627	Up	1.030862126803086	none
ENSCHIG00000006763:A0A452DTQ8	-0.691049154695024	Down	0.9751853045439898	none
ENSCHIG00000016985:A0A452EYE3	0.453696713420225	none	1.033967391304348	none
ENSCHIG00000011066:A0A452E6F8	0.142936079630107	none	1.10343618513324	none
ENSCHIG00000019901:A0A452FBG8	-0.946056107825925	Down	0.7432735426008967	Down
ENSCHIG00000022536:A0A452FPC1	-0.195752199019697	none	0.9980417754569192	none
ENSCHIG00000027004:A0A452G9Y2	0.723980150979007	Up	1.341199226305609	Up
ENSCHIG00000026232:A0A452G6Q2	-0.795869165946422	Down	0.7792689891490577	Down
ENSCHIG00000021911:A0A452FKE1	-0.290166208240682	none	1.041282565130261	none
ENSCHIG00000012186:A0A452EAS2	1.18431789498523	Up	0.995003568879372	none
ENSCHIG00000017681:A0A452F1P8	0.0969266927082491	none	1.074555403556771	none
ENSCHIG00000019274:A0A452F8U9	0.355666817366275	none	1.118001417434443	none
ENSCHIG00000012186:A0A452EB74	1.18431789498523	Up	0.984070796460177	none
ENSCHIG00000022389:A0A452FNA0	-0.101370310850526	none	0.8399037014745712	none
ENSCHIG00000003365:A0A452DQ06	0.094827398939443	none	1.065247252747253	none
ENSCHIG00000025841:A0A452G4T2	-0.115669034611921	none	0.8970679975046787	none
ENSCHIG00000026317:A0A452G734	0.19641307321109	none	1.123631225715295	none
ENSCHIG00000009685:A0A452E0V0	0.691844153664172	Up	1.192917742530431	none
ENSCHIG00000017472:A0A452F093	0.750690199491102	none	1.103896103896104	none
ENSCHIG00000021198:A0A452FH59	-0.0231125592760748	none	1.010254713860403	none
ENSCHIG00000015525:A0A452EQW7	-0.092363043567078	none	1.030924369747899	none
ENSCHIG00000014773:A0A452EMJ0	0.0391539820645033	none	0.9914191419141914	none
ENSCHIG00000016651:A0A452EWI1	-Inf	none	1.001734906315059	none
ENSCHIG00000020818:A0A452FFV4	0.681411316166366	Up	1.062953995157385	none
ENSCHIG00000020307:A0A452FDR4	0.148464782632683	none	1.008774890313871	none
ENSCHIG00000016617:A0A452EWG8	0.670241563646475	Up	1.161824200073556	none
ENSCHIG00000017179:A0A452EYX1	-0.00917120979034875	none	1.040947546531303	none
ENSCHIG00000025667:A0A452G3V7	-0.0254305880744422	none	0.8350148367952523	none
ENSCHIG00000022420:A0A452FNI2	0.691819860715353	none	0.9793614962915189	none
ENSCHIG00000027023:A0A452GAJ2	0.256827524450345	none	1.136767317939609	none
ENSCHIG00000026537:I1W1N1	0.119435375429215	none	0.9296596434359806	none
ENSCHIG00000016398:A0A452EV89	-0.442615156224165	none	0.8994008199306213	none
ENSCHIG00000010019:A0A452E268	0.348289920602202	none	1.016904209479616	none
ENSCHIG00000014798:A0A452EMK0	-0.332548027337197	none	0.8673406862745098	none
ENSCHIG00000021983:A0A452FKY6	-0.434789421123447	none	1.010097719869707	none
ENSCHIG00000011297:A0A452E7Q3	0.804698598654115	Up	0.9217806041335451	none
ENSCHIG00000018812:A0A452F6X7	0.0339921138662497	none	1.033738191632929	none
ENSCHIG00000013239:A0A452EG31	0.125742746363533	none	1.00296442687747	none
ENSCHIG00000019895:A0A452FBI7	-0.114565229956332	none	1.050491358861403	none
ENSCHIG00000017919:A0A452F2Y4	-0.316026426340091	none	0.8615102415163558	none
ENSCHIG00000000536:A0A452DLZ9	0.296890318137837	none	0.950300728078506	none
ENSCHIG00000014476:A0A452ELA6	-0.42810808639608	none	0.851102385986107	none
ENSCHIG00000024000:A0A452FVT3	0.358411625987601	none	1.0622206943967	none
ENSCHIG00000013802:A0A452EJJ6	0.39765970006921	none	0.9434697855750488	none
ENSCHIG00000022888:A0A452FQM6	-0.21779702961734	none	1.001333333333334	none
ENSCHIG00000009619:A0A452E196	0.295895724174068	none	0.9100870125684821	none
ENSCHIG00000015009:A0A452EPM6	-0.320438473706292	none	0.8865642366786531	none
ENSCHIG00000009944:A0A452E1U5	0.535236605295426	none	1.077004219409283	none
ENSCHIG00000016387:A0A452EVP7	0.60461716325458	Up	1.014859844647079	none
ENSCHIG00000016094:A0A452EU44	-0.196389569105214	none	0.9869608826479438	none
ENSCHIG00000007211:A0A452DU46	-0.860856895633892	Down	0.7999415887850468	Down
ENSCHIG00000018094:A0A452F3U7	0.411473196143859	none	0.8251728907330568	none
ENSCHIG00000015368:A0A097C2Z0	-0.440090108707107	none	1.156002875629044	none
ENSCHIG00000012960:A0A452EEF1	-0.0967752579937441	none	0.986101919258769	none
ENSCHIG00000009892:A0A452E1U1	1.2008721833271	none	1.401181102362205	Up
ENSCHIG00000016983:A0A452EYC3	-0.773047674515052	none	0.868546195652174	none
ENSCHIG00000021997:A0A452FMB2	-0.0510182044243398	none	0.9668400520156049	none
ENSCHIG00000025056:A0A452G0W0	-0.440507157028263	none	1.078424538166609	none
ENSCHIG00000017732:A0A452F245	-0.379464822163357	none	0.9336751041332907	none
ENSCHIG00000027166:A0A452GB29	-0.0562402995112689	none	0.8263598326359832	Down
ENSCHIG00000022053:A0A452FME4	0.0204309707943427	none	1.115693813351974	none
ENSCHIG00000011113:A0A452E6V0	-0.0102618462266184	none	0.9288663067640522	none
ENSCHIG00000008370:A0A452DWI5	0.478147403573628	none	1.015830245874032	none
ENSCHIG00000014467:A0A452ELX7	0.335229444729758	none	0.9424202992843203	none
ENSCHIG00000011868:A0A452E9Y1	0.433870032512904	none	1.034553540882655	none
ENSCHIG00000019721:A0A452FAQ2	-0.716082498581451	none	0.9903777619387027	none
ENSCHIG00000024702:A0A452FZ55	0.46205608661599	none	1.025534851621808	none
ENSCHIG00000006417:A0A452DSV3	-0.337862520149161	none	0.8858475894245724	none
ENSCHIG00000019771:A0A452FAW0	-0.256352618725561	none	0.8744602097470696	none
ENSCHIG00000011230:A0A452E7C4	-0.167181974838904	none	0.8978950675463397	none
ENSCHIG00000016191:A0A452EUK4	0.221844897691086	none	1.086428323498785	none
ENSCHIG00000010885:A0A452E605	0.248495352472434	none	0.8970542635658915	none
ENSCHIG00000000365:A0A452DKZ8	-0.0313153806528494	none	1.005623552762157	none
ENSCHIG00000024168:A0A452FXL9	0.139491656585019	none	0.9914445541296478	none
ENSCHIG00000016793:A0A452EXC9	-0.0799007907296057	none	1.016775077028415	none
ENSCHIG00000017468:A0A452F0G2	-0.155915598791247	none	1.037012113055182	none
ENSCHIG00000017772:A0A452F283	0.0493952507520154	none	1.272302298402805	Up
ENSCHIG00000009392:A0A452E037	-0.100866053034988	none	0.7759015455065827	Down
ENSCHIG00000000946:A0A452DM79	1.04654201863026	Up	0.9222883597883599	none
ENSCHIG00000008137:A0A452DVV9	0.717521061780384	Up	1.218195545488864	Up
ENSCHIG00000020146:A0A452FCF1	-1.01435877564102	Down	0.7082625919637804	Down
ENSCHIG00000015549:A0A452ER34	-0.19335882969684	none	0.9395303956256031	none
ENSCHIG00000025734:A0A452G4C7	-0.482643886476651	none	0.9209448818897636	none
ENSCHIG00000025912:A0A452G510	0.244949576245426	none	1.043282548476455	none
ENSCHIG00000023918:A0A452FVS1	0.167676854603766	none	1.068325157673441	none
ENSCHIG00000018163:A0A452F430	0.228142894538629	none	1.003956478733927	none
ENSCHIG00000027099:A0A452GAI5	0.0154127107668111	none	1.010741859684458	none
ENSCHIG00000008794:A0A452DXL2	0.194321215677132	none	1.031472081218274	none
ENSCHIG00000017377:A0A452F0H6	0.333251098379726	none	0.9215374841168996	none
ENSCHIG00000011013:A0A452E652	0.132134446582305	none	1.013648468708389	none
ENSCHIG00000025943:A0A452G5D5	-0.297311225246914	none	1.141986375044819	none
ENSCHIG00000027013:A0A452GAH2	0.547183041679314	none	1.04745646978491	none
ENSCHIG00000023756:A0A452FUQ2	-0.172093163269417	none	0.9881851000984575	none
ENSCHIG00000011721:A0A452E9J9	-0.0297280167154529	none	1.050894085281981	none
ENSCHIG00000026609:A0A452G880	-0.230358747853195	none	0.9887043189368772	none
ENSCHIG00000007248:A0A452DU06	0.164355515912076	none	0.9777414075286417	none
ENSCHIG00000025428:A0A452G2Q3	0.33061887442017	none	0.4419475655430711	Down
ENSCHIG00000018783:A0A452F6T5	-0.0211018483133255	none	1.037285858246557	none
ENSCHIG00000010594:A0A452E4N9	-0.435195904195556	none	0.8666868198307135	none
ENSCHIG00000017720:A0A452F1Q3	0.128432144713592	none	1.05570652173913	none
ENSCHIG00000018094:A0A452F3J6	0.411473196143859	none	1.207782672540382	Up
ENSCHIG00000021821:A0A452FKT4	0.133261819724904	none	1.037262872628727	none
ENSCHIG00000022275:A0A452FMS7	0.253737146527392	none	0.9742587161942	none
ENSCHIG00000014728:A0A452EN27	0.105752969435486	none	1.000329489291598	none
ENSCHIG00000022556:A0A452FP77	0.14375757477755	none	0.9722133503672948	none
ENSCHIG00000014275:A0A452EKA8	0.100118763925302	none	1.060752502588885	none
ENSCHIG00000021385:A0A452FI92	0.452377888027757	none	1.008976063829787	none
ENSCHIG00000025418:A0A452G2P0	0.00311153646850183	none	1.025159342502516	none
ENSCHIG00000022667:A0A452FQF9	-0.201165331194705	none	0.9776094830424761	none
ENSCHIG00000003945:A0A452DQH4	-0.278282721116158	none	1.0403825717322	none
ENSCHIG00000018147:A0A452F435	-0.207415820261581	none	0.9805128205128204	none
ENSCHIG00000018438:A0A452F5G9	-0.088970673027399	none	1.043762922122674	none
ENSCHIG00000020250:A0A452FD55	0.292596414779015	none	1.211214953271028	Up
ENSCHIG00000022414:A0A452FNG8	0.499989055482529	none	0.9271544715447154	none
ENSCHIG00000011255:A0A452E8N8	-0.834742425881315	Down	0.7960877296976885	Down
ENSCHIG00000019892:A0A452FBT2	-0.739297454263207	none	1.184058898847631	none
ENSCHIG00000016319:A0A452EV64	0.660770189054621	none	1.173733195449845	none
ENSCHIG00000022303:A0A452FMT9	0.0426484334748713	none	1.017567119655287	none
ENSCHIG00000014280:A0A452EKJ3	0.307970381778884	none	1.256257004109077	Up
ENSCHIG00000018151:A0A452F421	0.19309553001929	none	0.9966974900924702	none
ENSCHIG00000017250:A0A452EZ54	0.216915840553574	none	1.099612812390004	none
ENSCHIG00000020801:B9VR86	0.00953512313242675	none	1.071404168090195	none
ENSCHIG00000021774:A0A452FKJ3	-0.204753847695876	none	0.9305511309334183	none
ENSCHIG00000018278:A0A452F4Z8	-0.577717683009047	none	0.8227219626168224	Down
ENSCHIG00000021439:A0A452FI35	0.162146690582092	none	0.9646412633024375	none
ENSCHIG00000021290:A0A452FHX1	0.718964685865178	none	0.9547803617571059	none
ENSCHIG00000007353:A0A452DUB4	0.427402309394435	none	1.013841998649561	none
ENSCHIG00000015196:A0A452EPE5	0.249029066885326	none	1.012247600132407	none
ENSCHIG00000016848:A0A452EXH1	1.14842701082855	Up	1.176791560567479	none
ENSCHIG00000021068:A0A452FGQ3	-0.447876617131511	none	0.9480309877340218	none
ENSCHIG00000026670:A0A452G8G7	0.00760043691819916	none	1.027934818756235	none
ENSCHIG00000018391:A0A452F597	-0.0621797036889508	none	0.9470280258700338	none
ENSCHIG00000022773:A0A452FQC0	1.27970991527352	none	0.9457209457209459	none
ENSCHIG00000025626:A0A452G3R8	1.22731537867923	Up	1.25868123293016	Up
ENSCHIG00000025278:A0A452G1R9	0.531055205049351	none	1.226855394032135	Up
ENSCHIG00000017393:A0A452F1U7	-0.330032072609401	none	0.9017230376515635	none
ENSCHIG00000017467:A0A452F0W7	-0.219020275762588	none	0.9211711711711711	none
ENSCHIG00000025101:A0A452G172	0.41443164841234	none	1.043595809395066	none
ENSCHIG00000024391:A0A452FXJ7	0.118633712476034	none	0.8134220422331502	Down
ENSCHIG00000011927:A0A452EAJ9	0.333247455064113	none	0.9417256922086286	none
ENSCHIG00000018620:A0A452F632	0.175569297430815	none	1.065602221450885	none
ENSCHIG00000011578:A0A452E8V5	-0.232465782408287	none	1.131024634059264	none
ENSCHIG00000013365:A0A452EGN1	-0.469477105168274	none	0.9413099870298315	none
ENSCHIG00000015344:A0A452EPY0	0.804203865826516	none	1.161636219221605	none
ENSCHIG00000023108:A0A452FS01	-0.372847921333201	none	0.8494492044063648	none
ENSCHIG00000018278:A0A452F5D8	-0.577717683009047	none	0.8778267254038179	none
ENSCHIG00000014446:A0A452ELU4	0.694087040314407	Up	1.079930795847751	none
ENSCHIG00000024309:A0A452FXH3	0.0736705327573224	none	1.043448511802942	none
ENSCHIG00000012515:A0A452ECW0	0.671259330081823	Up	1.003690036900369	none
ENSCHIG00000002759:A0A452DNV7	0.438800671201599	none	0.9274905422446406	none
ENSCHIG00000011710:A0A452E998	0.613621524736681	none	0.9456010745466757	none
ENSCHIG00000026114:A0A452G600	0.362372495732612	none	1.019548365352207	none
ENSCHIG00000006679:A0A452DT18	-0.512526803445513	none	0.8307276007215875	Down
ENSCHIG00000019696:A0A452FAR3	-0.192137076240224	none	0.9499844672258464	none
ENSCHIG00000014060:A0A452EJN1	0.53328523662299	none	1.062478425957887	none
ENSCHIG00000011036:A0A452E6C1	1.22874966400183	Up	0.9312638580931262	none
ENSCHIG00000021415:A0A452FJ15	0.0568873028487961	none	1.049847405900305	none
ENSCHIG00000025426:H9B8T9	1.06384502216951	Up	1.693577981651376	Up
ENSCHIG00000022508:A0A452FP41	-0.00778737425118675	none	1.049494597420704	none
ENSCHIG00000024413:A0A452FXX6	0.264287357549786	none	1.002309468822171	none
ENSCHIG00000017907:A0A452F2R6	0.128039719822815	none	0.9924885695623775	none
ENSCHIG00000023123:A0A0A7MD22	-0.403726390085276	none	0.9340377841818762	none
ENSCHIG00000010105:A0A452E2I9	0.408472789158671	none	1.038854805725971	none
ENSCHIG00000014389:A0A452EL88	0.424321451415839	none	0.933626820182865	none
ENSCHIG00000024247:A0A452FXR8	0.427684827499412	none	0.8773879819381729	none
ENSCHIG00000021083:A0A452FHH2	0.206603439565928	none	0.9921528488570455	none
ENSCHIG00000016442:A0A452EVJ6	0.188332529913149	none	0.9723320158102767	none
ENSCHIG00000025088:A0A452G0P1	-0.218533088302136	none	0.9251980982567353	none
ENSCHIG00000011660:A0A452E918	0.532494398123104	none	1.031418918918919	none
ENSCHIG00000023636:A0A452FUS0	-0.0872895247796555	none	0.9628785411917944	none
ENSCHIG00000021671:A0A452FJG2	-0.58412295957627	none	0.9918055948007911	none
ENSCHIG00000016573:A0A452EW53	0.562883865278775	none	1.146011396011396	none
ENSCHIG00000024884:A0A452G0J5	0.0176866409678429	none	1.062118126272912	none
ENSCHIG00000016061:A0A452ET74	0.0590173091672008	none	0.9940886699507389	none
ENSCHIG00000018235:A0A452F4H7	-0.451259797235379	none	0.9180223285486444	none
ENSCHIG00000010787:A0A452E5C9	0.369155354146018	none	1.007643735460286	none
ENSCHIG00000022463:A0A452FNS1	-0.216553469522177	none	0.9966953073364178	none
ENSCHIG00000026126:A0A452G6A0	0.353892383256682	none	1.024562584118439	none
ENSCHIG00000012380:A0A452ECI7	0.132813305897728	none	1.024332544778641	none
ENSCHIG00000005570:A0A452DSL0	-0.237076704220183	none	0.9302554027504911	none
ENSCHIG00000013730:A0A452EIB7	0.371939161296456	none	1.027899159663866	none
ENSCHIG00000024527:A0A452FYG8	0.660990224429802	Up	1.202792064658339	Up
ENSCHIG00000011048:A0A452E6J0	0.0818109191472734	none	0.8809819763828465	none
ENSCHIG00000012469:A0A452ECV2	-0.471194527654086	none	1.110953058321479	none
ENSCHIG00000012605:A0A452ED07	-0.277324477417445	none	0.971707317073171	none
ENSCHIG00000015058:A0A452ENQ7	-0.0307977529750919	none	0.9431708104617372	none
ENSCHIG00000022942:A0A452FR95	0.63100445984729	none	1.030608812647158	none
ENSCHIG00000001921:A0A452DNI4	-0.233320907108639	none	1.016992046276211	none
ENSCHIG00000020139:A0A452FCQ9	0.272111691881465	none	1.057593417895098	none
ENSCHIG00000012511:A0A452EC58	0.0828988335036612	none	1.015008156606851	none
ENSCHIG00000024602:A0A452FYF6	0.274926321130269	none	0.9777122254998363	none
ENSCHIG00000016559:A0A452EW94	-0.160120008151273	none	1.012424445936871	none
ENSCHIG00000003159:A0A452DQ55	-0.1084126054467	none	1.071428571428572	none
ENSCHIG00000009359:A0A452E0A7	1.3446080063287	none	1.137661454792658	none
ENSCHIG00000014150:A0A452EKK1	-0.261562882948293	none	1.172799528996173	none
ENSCHIG00000024391:A0A452FYA4	0.118633712476034	none	0.9061519146264909	none
ENSCHIG00000018388:A0A452F4V2	-0.252449522869296	none	0.9605477665471146	none
ENSCHIG00000019431:A0A452F9N2	0.279781757755871	none	1.080439404677534	none
ENSCHIG00000002971:A0A452DWU1	-0.0827835968352611	none	0.9499349804941482	none
ENSCHIG00000006433:A0A452DSP3	-0.148897969391087	none	0.90521327014218	none
ENSCHIG00000016369:A0A452EVG3	-0.252542901377231	none	0.9443192790473125	none
ENSCHIG00000021744:A0A452FKE9	0.284479670111202	none	1.006256173855779	none
ENSCHIG00000003087:A0A452DP52	0.110044907384033	none	1.143580470162749	none
ENSCHIG00000016784:A0A452EWZ3	0	none	1.344398340248963	Up
ENSCHIG00000017572:A0A452F0Y7	0.0741901173860543	none	1.070965540771068	none
ENSCHIG00000022392:A0A452FNB8	0.630308534909971	Up	1.015282392026578	none
ENSCHIG00000009800:A0A452E1C8	0.142110423537063	none	1.161372763782402	none
ENSCHIG00000020235:A0A452FD51	-0.132228996397253	none	1.04251012145749	none
ENSCHIG00000012563:A0A452ECZ6	0.646213881888102	Up	0.9820776634583472	none
ENSCHIG00000019715:A0A452FAR2	0.169321062945476	none	1.193283582089552	none
ENSCHIG00000016692:A0A452EWR7	0.0350845248180729	none	1.077082613204286	none
ENSCHIG00000022551:A0A452FP18	0.265833518399067	none	1.006713662302786	none
ENSCHIG00000012576:A0A452ED36	-0.332795840186963	none	1.06664364640884	none
ENSCHIG00000026250:A0A452G6M0	0.220832727994392	none	1.060522696011004	none
ENSCHIG00000017684:A0A452F1F7	-0.389931481885042	none	1.106285310734463	none
ENSCHIG00000012015:A0A452EAY9	1.32760017830545	none	0.8685574870387313	none
ENSCHIG00000013031:A0A452EEG8	0.295740727074343	none	0.8771593090211132	none
ENSCHIG00000017670:A0A452F1N3	0.0199649942939508	none	0.966178861788618	none
ENSCHIG00000018229:A0A452F4J5	-0.234108514545812	none	0.8679008471917163	none
ENSCHIG00000024436:A0A452FY46	0.188403092058983	none	0.9386808087504144	none
ENSCHIG00000013620:A0A452EHT3	-0.0336984068918005	none	0.9543541599223049	none
ENSCHIG00000012706:A0A452EDZ9	-1.15764338367816	Down	0.9116004962779157	none
ENSCHIG00000011830:A0A452E9R4	-0.323836687395984	none	0.6640522875816993	Down
ENSCHIG00000026893:A0A452G9Y1	-0.856822369836019	Down	0.8458204334365325	none
ENSCHIG00000000354:A0A452DLG5	0.275289928607232	none	0.9821312540610786	none
ENSCHIG00000021115:A0A452FH78	Inf	none	0.9952561669829222	none
ENSCHIG00000012435:A0A452ECP7	-0.619392583291477	Down	0.8769230769230767	none
ENSCHIG00000014710:A0A452EMS6	0.477518872694659	none	1.068630733177101	none
ENSCHIG00000016538:A0A452EVY8	0.0697384477175468	none	1.127214741318214	none
ENSCHIG00000014238:A0A452EKD5	-0.931431636837375	none	1.021948286229705	none
ENSCHIG00000025557:A0A2Z4FR65	0.0833412788936657	none	0.9301147873058744	none
ENSCHIG00000025454:A0A452G2Z1	-0.178344827235553	none	1.168486171761281	none
ENSCHIG00000005401:A0A452DRM1	1.16616757890976	Up	1.166421748714181	none
ENSCHIG00000014431:A0A452EKZ7	0.100732070721269	none	1.009953550099535	none
ENSCHIG00000008473:A0A452DXN2	-0.0603024203091751	none	0.933015873015873	none
ENSCHIG00000019892:A0A452FBI6	-0.739297454263207	none	1.194263363754889	none
ENSCHIG00000006921:A0A452DTJ8	0.0623042229432033	none	0.9783535585437846	none
ENSCHIG00000024254:A0A452FY32	0.470618081297441	none	0.9338650714523099	none
ENSCHIG00000014430:A0A452ELH0	0.738705782836011	none	0.8994910941475827	none
ENSCHIG00000018054:A0A452F334	0.694178620746942	Up	0.9550417469492614	none
ENSCHIG00000022986:A0A452FRE1	0.456890947890632	none	1.003285151116951	none
ENSCHIG00000005604:A0A452DRV9	0.354682900162558	none	1.093441466854725	none
ENSCHIG00000022629:A0A452FPG8	0.599023855536382	none	1.255956956187548	Up
ENSCHIG00000016425:A0A452EVK6	-0.327593252477204	none	0.9901896664486595	none
ENSCHIG00000026234:A0A452G6N3	0.110024633926081	none	0.9996658870698297	none
ENSCHIG00000021157:A0A452FI02	0.36978712420395	none	0.9355250558570062	none
ENSCHIG00000024144:A0A452FWJ0	0.346683742709748	none	0.8992000000000001	none
ENSCHIG00000014531:A0A452EMB1	-0.44317881364906	none	0.9302973977695168	none
ENSCHIG00000023281:A0A452FSI0	0.40537921018177	none	0.8916693063034526	none
ENSCHIG00000018699:A0A452F6E5	0.216661605014714	none	1.001660026560425	none
ENSCHIG00000012541:A0A452ECW4	0.219568316111817	none	0.9318984902023771	none
ENSCHIG00000012524:A0A452ECN4	-0.123638406658959	none	1.056233062330623	none
ENSCHIG00000016311:A0A452EUX2	-0.0767646380277959	none	0.9690150032615786	none
ENSCHIG00000017665:A0A452F1E6	0.0516510231960967	none	0.9767741935483872	none
ENSCHIG00000004508:A0A452DQJ4	-0.138056395721978	none	0.9849599999999996	none
ENSCHIG00000025365:A0A452G2G2	-0.0152379792173248	none	1.061844863731656	none
ENSCHIG00000011806:A0A452EA17	0.0391402623222449	none	1.0132802124834	none
ENSCHIG00000002225:A0A452DN77	0.482568216824794	none	1.013598673300166	none
ENSCHIG00000013460:A0A452EGM8	0.246507298694143	none	0.9894667544437131	none
ENSCHIG00000012106:A0A452EBA0	-0.315156851927519	none	1.088030619345859	none
ENSCHIG00000025204:A0A452G1F7	-0.448688724467571	none	0.8645737149892273	none
ENSCHIG00000025580:A0A452G3H5	0.0760372077691137	none	1.042393162393162	none
ENSCHIG00000015343:A0A452EQA0	0.57065761307005	none	0.9796654640865857	none
ENSCHIG00000026389:A0A452G7G6	-0.213152555217263	none	1.060637560637561	none
ENSCHIG00000000476:A0A452DLQ9	0.14525225178175	none	1.021262234222072	none
ENSCHIG00000011876:A0A452E9Z5	0.0323741629175275	none	1.116433566433567	none
ENSCHIG00000007752:A0A452DVD7	0.416160665279739	none	1.27704280155642	Up
ENSCHIG00000020418:A0A452FEA6	0.0119675203119965	none	1.110681658468025	none
ENSCHIG00000022004:A0A452FLE8	-1.09020155980761	Down	0.8433699199050726	none
ENSCHIG00000026701:A0A452G8Y5	-0.0800474016075563	none	1.032083862770013	none
ENSCHIG00000027136:A0A452GBA8	0.0198262836300318	none	1.200654307524537	Up
ENSCHIG00000016501:A0A452EW89	0.0899605943177607	none	0.8749226006191951	none
ENSCHIG00000015396:A0A452ERC0	0.331471753894881	none	0.9933752898310699	none
ENSCHIG00000026699:A0A452G8Y9	-0.440942217288769	none	0.959502551020408	none
ENSCHIG00000006742:A0A452DT26	-0.276310662595689	none	1.042589437819421	none
ENSCHIG00000019325:A0A452F948	-0.123128641284761	none	0.8278688524590164	Down
ENSCHIG00000021283:A0A452FHV2	0.571562874846903	none	1.061118784530387	none
ENSCHIG00000016017:A0A452ET90	0.24590755915428	none	0.9357769423558902	none
ENSCHIG00000019333:A0A452F960	0.887432553795862	Up	0.9779967159277502	none
ENSCHIG00000020656:A0A452FF22	0.927100713300849	Up	1.010409437890354	none
ENSCHIG00000018906:A0A452F738	-0.633878455898328	Down	0.9825862624959688	none
ENSCHIG00000021556:A0A452FJL5	-0.149584467942899	none	1.139909059111577	none
ENSCHIG00000022031:A0A452FME0	0.251336739187092	none	0.9897689768976898	none
ENSCHIG00000016708:A0A452EWV1	0.111232409125402	none	1.010634762379528	none
ENSCHIG00000022047:A0A452FM26	-0.127221091250755	none	0.9490057729313662	none
ENSCHIG00000005658:A0A452DRP4	0.0495825319008946	none	0.9161732626986597	none
ENSCHIG00000010326:A0A452E3D3	-1.86654999892913	Down	0.6573258606885508	Down
ENSCHIG00000013601:A0A452EHS0	0.190920262139232	none	0.970873786407767	none
ENSCHIG00000023561:A0A452FU62	-0.108536091440105	none	1.132686084142395	none
ENSCHIG00000022044:A0A452FLE4	0.383252692959208	none	1.091990206365862	none
ENSCHIG00000013873:A0A452EIQ9	0.432324809985352	none	1.004734528238079	none
ENSCHIG00000013957:A0A452EJ18	0.17899733255908	none	1.115952466690673	none
ENSCHIG00000026001:A0A452G5E3	0.00139414938787663	none	1.057522123893805	none
ENSCHIG00000021228:A0A452FI84	0.046792450292707	none	0.9334191058218079	none
ENSCHIG00000023289:A0A452FSZ5	0.266383983622594	none	1.055900621118012	none
ENSCHIG00000012144:A0A452EB34	-0.509848746135525	none	1.108703250611675	none
ENSCHIG00000025291:A0A452G1I9	0.289579220918346	none	1.046299544019642	none
ENSCHIG00000004957:A0A452DRC0	-0.348122621108991	none	1.24597423510467	Up
ENSCHIG00000008500:A0A452DXG4	0.14285456221109	none	1.030016313213703	none
ENSCHIG00000023797:A0A452FVE7	-0.170646035756968	none	0.9303514376996805	none
ENSCHIG00000009284:A0A452DZJ0	-0.243591939209899	none	0.9203949398333848	none
ENSCHIG00000021161:A0A452FHX9	0.489541496156543	none	0.9454253611556983	none
ENSCHIG00000007133:A0A452DTX2	0.659349805887826	Up	1.035822913146333	none
ENSCHIG00000025863:A0A452G579	-0.00208318728608406	none	0.9617647058823529	none
ENSCHIG00000025079:A0A452G171	-0.0330069171154101	none	1.021160409556314	none
ENSCHIG00000013552:A0A452EHI7	-0.0162862990461781	none	0.982201713909031	none
ENSCHIG00000020656:A0A452FER3	0.927100713300849	Up	1.009810554803789	none
ENSCHIG00000015674:A0A452ERL0	-0.292608869088679	none	1.144022703086201	none
ENSCHIG00000017119:A0A452EZA4	0.0200733854545397	none	1.01758539059858	none
ENSCHIG00000016820:A0A452EXC0	0.0274914247819677	none	1.025252525252525	none
ENSCHIG00000012423:A0A452EC92	0.399326974536659	none	1.208424908424909	Up
ENSCHIG00000021692:A0A452FJR4	0.102438702197515	none	0.9837112743532416	none
ENSCHIG00000008865:A0A452DYJ9	-0.339651801107788	none	0.837391042981665	none
ENSCHIG00000024873:A0A452FZP6	-0.0188896313178682	none	0.9865405602037105	none
ENSCHIG00000014491:A0A452ELZ3	-0.206759485889923	none	0.9267200000000001	none
ENSCHIG00000012978:A0A452EEZ8	0.439676538753725	none	1.099108367626886	none
ENSCHIG00000013558:A0A452EH55	-0.0234204287579312	none	1.001230012300123	none
ENSCHIG00000021234:A0A452FHJ5	-0.770807014226436	none	0.908888180949347	none
ENSCHIG00000005373:A0A452DRL5	0.15286850885923	none	0.8702837542874959	none
ENSCHIG00000025419:A0A452G2R8	0.287653838341246	none	1.011513714866238	none
ENSCHIG00000012319:A0A452EBV8	-0.717811864239237	Down	0.7582603784241739	Down
ENSCHIG00000019717:A0A452FB30	0.544747432624516	none	1.257142857142857	Up
ENSCHIG00000007473:A0A452DVK8	0.0814725037197318	none	1.010959814015277	none
ENSCHIG00000017089:A0A452EYX4	-1.14420925035103	Down	0.9337368588722523	none
ENSCHIG00000015745:A0A452ERU5	0.161403800050057	none	0.9980171844018506	none
ENSCHIG00000011583:A0A452FZ17	0.831068764645279	none	1.096153846153846	none
ENSCHIG00000026164:A0A452G6C0	-0.108928217236428	none	0.9498722860791828	none
ENSCHIG00000012167:A0A452EBD5	-0.092989401034215	none	0.8913787737317149	none
ENSCHIG00000022526:A0A452FNV9	0.00259404232449113	none	0.9153289266603714	none
ENSCHIG00000013328:A0A452EGC2	-0.0340083449416302	none	0.979062811565304	none
ENSCHIG00000011545:A0A452E855	0	none	1.093238434163701	none
ENSCHIG00000015507:A0A452EQX4	-0.210061754672241	none	1.011371237458194	none
ENSCHIG00000019504:A0A452FAN0	0.274802044646621	none	1.033149171270718	none
ENSCHIG00000013743:A0A452EHZ1	-0.153314413152887	none	0.9883990719257542	none
ENSCHIG00000019892:A0A452FBB1	-0.739297454263207	none	1.129828637815858	none
ENSCHIG00000015354:A0A452EQX8	0.511808173899815	none	1.199924840285607	none
ENSCHIG00000025071:A0A452G0K4	-0.881394069878991	Down	0.9108626198083067	none
ENSCHIG00000024923:A0A452G134	0.658408106867933	Up	1.056501021102791	none
ENSCHIG00000006795:A0A452DTT9	0.486586649506957	none	1.138720057204147	none
ENSCHIG00000001618:A0A452DN67	-0.417862144151203	none	1.015201586252479	none
ENSCHIG00000011442:A0A452E861	0.0612867993705248	none	1.182605557560447	none
ENSCHIG00000024053:A0A452FWC6	0.339651149493564	none	1.006301824212272	none
ENSCHIG00000017866:A0A452F2W9	-0.514124382495581	none	0.8795292660266337	none
ENSCHIG00000020368:A0A452FDR2	-0.30716079018098	none	1.067772679138722	none
ENSCHIG00000012463:P80601	0.257052723565593	none	1.027203856749311	none
ENSCHIG00000019694:A0A452FAZ1	-0.231565012000127	none	1.001988071570577	none
ENSCHIG00000015075:A0A452ENP8	0.745901846152718	Up	1.283353010625738	Up
ENSCHIG00000004339:A0A452DRD5	-0.120869389735193	none	1.086055497014401	none
ENSCHIG00000025885:A0A452G4V0	0.464123217493026	none	0.892355694227769	none
ENSCHIG00000021240:A0A452FIA8	0.686508407277705	Up	1.227857683573051	Up
ENSCHIG00000011712:A0A452E991	-1.06251268553733	none	1.597578870139399	Up
ENSCHIG00000020638:A0A452FEL5	-0.0411415109660632	none	1.023635153129161	none
ENSCHIG00000017202:A0A452EZC4	0.0763828344288401	none	1.106293706293706	none
ENSCHIG00000008011:A0A452DW17	-0.105646865478034	none	0.959869494290375	none
ENSCHIG00000026089:A5JST4	-0.565602013562382	none	1.116915422885572	none
ENSCHIG00000019987:A0A452FCC0	0.0709023394056032	none	1.124730409777139	none
ENSCHIG00000027203:A0A452GBF9	0.237717965134459	none	0.8809155583049799	none
ENSCHIG00000019094:A0A452F8F4	-0.0235741109427916	none	1.061217510259918	none
ENSCHIG00000010409:A0A452E3T9	-0.230068565789762	none	1.144565217391305	none
ENSCHIG00000018941:A0A452F719	0.490622755620896	none	1.379451494064674	Up
ENSCHIG00000006605:A0A452DT16	-0.178933166259131	none	1.029601905410004	none
ENSCHIG00000017894:A0A452F2Y6	0.161061552072724	none	1.086531751570133	none
ENSCHIG00000014845:A0A452EMZ8	0.198636630932754	none	0.9083067092651756	none
ENSCHIG00000026885:A0A452G9Q1	0.141994826344033	none	1.084115397984011	none
ENSCHIG00000014340:A0A452EL91	0.115877602436013	none	1.088329194749912	none
ENSCHIG00000012102:A0A452EB05	0.499337003609238	none	1.075524475524475	none
ENSCHIG00000022248:A0A452FM80	-0.0894801330728831	none	0.9423138897840798	none
ENSCHIG00000024461:A0A452FXU3	0.596271222615238	none	1.016895459345301	none
ENSCHIG00000023292:A0A452FT24	-0.267000359274179	none	1.07773176170755	none
ENSCHIG00000026453:A0A452G7F0	0.0778477443226098	none	1.190872872147773	none
ENSCHIG00000023258:A0A452FSR3	0.485755141819042	none	0.8457108214610489	none
ENSCHIG00000018281:A0A452F4Z5	-0.108012578074235	none	1.027251578597541	none
ENSCHIG00000023709:A0A452FV64	-0.148185753518998	none	0.9233692210259655	none
ENSCHIG00000001082:A0A452DMF8	-0.867482029222042	none	1.024441340782123	none
ENSCHIG00000003246:A0A452DPA1	0.159567163563616	none	0.9338446788111217	none
ENSCHIG00000025341:A0A452G2A4	0.118594830663089	none	0.9993504384540435	none
ENSCHIG00000023797:A0A452FUX8	-0.170646035756968	none	0.9107722258273849	none
ENSCHIG00000021490:A0A452FJG6	0.374368515314453	none	0.9660743134087236	none
ENSCHIG00000018658:A0A452F5X4	0.0707950812142175	none	1.087969401947149	none
ENSCHIG00000020229:A0A452FCS4	0.0264983651382425	none	0.9853228962818004	none
ENSCHIG00000009304:A0A452DZU0	0	none	1.142475171886937	none
ENSCHIG00000023058:A0A452FRQ6	-0.433333390863613	none	0.9804246848042466	none
ENSCHIG00000024481:A0A452FYL8	0.20341887054953	none	0.981409001956947	none
ENSCHIG00000015209:A0A452EQH0	-0.280362332560409	none	0.9107142857142858	none
ENSCHIG00000024586:A0A452FZ41	0.149250591569226	none	1.043967280163599	none
ENSCHIG00000017892:A0A452F2G2	0.606919772127805	none	0.8858280783272486	none
ENSCHIG00000021306:A0A452FIG7	-0.0540616762347897	none	0.9489566613162118	none
ENSCHIG00000011938:A0A452EAB1	0.110881818099094	none	1.052256532066508	none
ENSCHIG00000022752:A0A452FQN0	-0.526645199001543	none	0.9521809369951533	none
ENSCHIG00000010735:A0A452E537	1.80742524775257	none	0.8027330063069377	Down
ENSCHIG00000023929:A0A452FW36	-0.109958385041084	none	0.8704503392967304	none
ENSCHIG00000009880:A0A452E1R3	0.448844194327047	none	0.9564809016906701	none
ENSCHIG00000019146:A0A452F8B6	0.313504378021511	none	1.096877217885025	none
ENSCHIG00000023232:A0A452FST7	0.117607621522285	none	1.027251578597541	none
ENSCHIG00000014231:A0A452EKF6	-0.447094901426186	none	0.9000622665006227	none
ENSCHIG00000017392:A0A452F0B0	0.235487435751051	none	1.046807087930458	none
ENSCHIG00000017596:A0A452F269	0.147110508076402	none	0.9618892508143323	none
ENSCHIG00000009352:A0A452DZH9	0.638990447264483	Up	0.9273545483767278	none
ENSCHIG00000008749:I1W1N3	0.300244724260484	none	1.057065217391304	none
ENSCHIG00000016364:A0A452EV95	-0.179964767353438	none	0.9956753160345975	none
ENSCHIG00000024204:A0A452FXM5	0.165219894393274	none	0.9433774834437084	none
ENSCHIG00000026912:A0A452G9M2	-0.312048748719239	none	0.9645297754637161	none
ENSCHIG00000006984:A0A452DTI0	-0.111140594950775	none	0.9605091383812009	none
ENSCHIG00000022106:A0A452FML9	-0.0311460438066409	none	1.002329450915141	none
ENSCHIG00000022547:A0A452FP92	0.143275284937306	none	0.9618768328445748	none
ENSCHIG00000015273:A0A452EQU0	0.130609368027986	none	1.105300604766987	none
ENSCHIG00000026013:A0A452G5Z2	0.0620206126233056	none	1.021182097710967	none
ENSCHIG00000007930:A0A452DVM2	0.167715465850627	none	0.9365433673469387	none
ENSCHIG00000013878:A0A452EIQ3	0.548699240961475	none	0.8941065237945163	none
ENSCHIG00000018490:A0A452F5I1	0.0393660120785345	none	1.057123427405644	none
ENSCHIG00000012681:A0A452EDL2	0.471837364958697	none	1.034002040122407	none
ENSCHIG00000010010:A0A452E238	-0.353657633892772	none	1.034977264777894	none
ENSCHIG00000015165:A0A452EQB5	0.250490404288948	none	0.9685742639761826	none
ENSCHIG00000017674:A0A452F1C1	0.28171158091985	none	1.053533939818055	none
ENSCHIG00000009332:A0A452DZM5	0.753078135796741	Up	0.9469623915139828	none
ENSCHIG00000017555:A0A452F0Z6	-0.163956506943774	none	0.9729641693811075	none
ENSCHIG00000010905:A0A452E6D6	0.261630201408277	none	1.006673340006673	none
ENSCHIG00000010817:A0A452E7H3	0.0806606757037181	none	0.856567013772254	none
ENSCHIG00000012523:A0A452EC85	1.432453919061	Up	1.817302525523912	Up
ENSCHIG00000015552:A0A452ES29	-0.165913316439116	none	1.176664228237015	none
ENSCHIG00000000152:A0A452DK70	0.195707569216418	none	0.9352030947775628	none
ENSCHIG00000010260:A0A452E357	0.4288463985031	none	0.89249684741488	none
ENSCHIG00000009177:A0A452DZ71	0.165023072285738	none	1.412587412587413	Up
ENSCHIG00000017905:A0A452F2L3	0.665140806243479	Up	1.181213017751479	none
ENSCHIG00000012007:A0A452EAI8	0.624225297233861	Up	1.010533469249066	none
ENSCHIG00000023708:A0A452FUI6	-0.549833519745115	none	0.869671879791475	none
ENSCHIG00000000151:A0A452DLA3	0.51396983035366	none	1.444681759931653	Up
ENSCHIG00000021757:A0A452FJM2	-0.292587937705775	none	1.115232265034209	none
ENSCHIG00000019831:A0A452FB19	-0.31148395314921	none	0.9912810194500337	none
ENSCHIG00000023923:A0A452FW63	-0.15752994785568	none	0.9419916210119241	none
ENSCHIG00000019700:A0A452FB11	0.0277390089183106	none	1.038370918882531	none
ENSCHIG00000014360:A0A452EKX9	-0.199091712861625	none	0.8448586891160554	none
ENSCHIG00000001308:A0A452DML3	0.308846047138482	none	1.186055182699478	none
ENSCHIG00000000319:A0A452DKT9	0.232568349899402	none	1.067600700525394	none
ENSCHIG00000025149:A0A452G195	0.0173277907502037	none	1.008380824673148	none
ENSCHIG00000012104:A0A452EB61	0.562665546318963	none	0.979680213191206	none
ENSCHIG00000016075:A0A452ETW6	0.357208831796017	none	1.119115549215407	none
ENSCHIG00000013378:A0A452EGZ1	0.412218617112061	none	1.029224051058112	none
ENSCHIG00000024080:A0A452FWA7	-0.256920347609103	none	0.9598956635148354	none
ENSCHIG00000025380:A0A452G2L1	0.10645354501022	none	0.9530395625603089	none
ENSCHIG00000003788:A0A452DQL8	0.000517050974498761	none	0.9713541666666667	none
ENSCHIG00000021158:A0A452FGW5	0.300697966832147	none	0.9419542083198968	none
ENSCHIG00000012853:A0A452EDQ6	0.00459202770902706	none	0.9827249022164276	none
ENSCHIG00000012708:A0A452EDI9	0.271746677926238	none	0.9989983305509182	none
ENSCHIG00000006239:A0A452DSJ1	-0.162261095004156	none	0.9716017868538609	none
ENSCHIG00000020013:A0A452FC06	0.15902773912505	none	1.103412256267409	none
ENSCHIG00000017311:A0A452EZX3	-0.225512758512537	none	0.8693572496263079	none
ENSCHIG00000015514:A0A452EQV3	0.175140783581999	none	1.109228550829128	none
ENSCHIG00000011670:A0A452E9B3	0.00803390941155929	none	1.050881953867028	none
ENSCHIG00000022934:A0A452FRB4	0.648721069916313	Up	1.024125042473666	none
ENSCHIG00000018809:A0A452F727	-0.0444533890360472	none	0.9650837988826815	none
ENSCHIG00000010272:A0A452E347	0.428439596080436	none	0.9037199124726478	none
ENSCHIG00000020660:A0A452FEW5	0.183926193718392	none	0.9638713954259198	none
ENSCHIG00000013188:A0A452EFQ6	0.824602162464903	Up	1.037174721189591	none
ENSCHIG00000024270:A0A452FX21	-0.95738242741474	none	1.06836414370422	none
ENSCHIG00000011621:A0A452E8U0	-0.0874589337500172	none	1.006912442396313	none
ENSCHIG00000013554:A0A452EHF5	-0.0585482073350029	none	0.9304017715912687	none
ENSCHIG00000012768:A0A452EDN8	0.0120217700532663	none	0.8995447647951443	none
ENSCHIG00000025848:A0A452G5N9	0.00347455027909985	none	0.9869841269841267	none
ENSCHIG00000012025:A0A452EAM6	-0.162800127578225	none	0.7660976340221625	Down
ENSCHIG00000011304:A0A452E7R0	-0.715561981529727	Down	0.8631178707224334	none
ENSCHIG00000024855:A0A452G0P9	-0.129748551325664	none	0.908071748878924	none
ENSCHIG00000018909:A0A452F7D5	0.670618139325021	Up	1.188650883126644	none
ENSCHIG00000010577:A0A452E4E8	0.37228811302801	none	1.322555205047318	Up
ENSCHIG00000018739:A0A452F6D2	10.6391203046566	Up	11.47652582159624	Up
ENSCHIG00000012539:A0A452EDG1	2.00504352646563	Up	0.9726295210166178	none
ENSCHIG00000000240:A0A452DLD0	0.146845649172536	none	0.9831387808041504	none
ENSCHIG00000020952:A0A452FGU3	-0.066499374683834	none	1.00996015936255	none
ENSCHIG00000018310:A0A452F514	0.536584857260259	none	1.04503582395087	none
ENSCHIG00000014422:A0A452ELI7	0.371676686616215	none	1.085853319429962	none
ENSCHIG00000025661:A0A452G4F6	0.854968784472858	Up	1.04757015742642	none
ENSCHIG00000022506:A0A452FPD4	0.461565689561888	none	0.8836341008089607	none
ENSCHIG00000025362:A0A452G2Q1	0.578486302108352	none	1.08692652638841	none
ENSCHIG00000012027:A0A452EB00	-0.093260398946422	none	1.09936797752809	none
ENSCHIG00000026467:A0A452G7L1	-0.0634327039029509	none	0.9258561105874961	none
ENSCHIG00000017749:A0A452F248	-0.549434684482214	none	0.9204618345093011	none
ENSCHIG00000013084:A0A452EF11	0.20159042054193	none	0.9313818067359143	none
ENSCHIG00000010792:A0A452E5B8	0.335688232774372	none	0.9742167101827677	none
ENSCHIG00000008877:A0A452DYG0	0.107405887095633	none	1.101088101088101	none
ENSCHIG00000010901:A0A452E631	-0.0333063325755608	none	0.965225869353266	none
ENSCHIG00000019398:A0A452F9K1	0.194061496444925	none	1.215985130111524	Up
ENSCHIG00000021015:A0A452FGH0	-0.805334323141519	Down	0.8931394245969018	none
ENSCHIG00000020549:A0A452FEA7	-0.149652039156898	none	0.9820026178010471	none
ENSCHIG00000025431:A0A452G2W3	0.363004499315562	none	0.9898160315374508	none
ENSCHIG00000009614:A0A452E047	-1.23309241778862	none	1.01368025751073	none
ENSCHIG00000015659:A0A452ERI4	0.0627495312167211	none	0.9483785572468563	none
ENSCHIG00000025757:A0A452G4G5	-0.13983322137331	none	0.9333122629582806	none
ENSCHIG00000027107:A0A452GB05	0.034377519930964	none	0.9783591731266148	none
ENSCHIG00000015501:A0A452ERM0	-0.175137415821884	none	0.9550888529886914	none
ENSCHIG00000002251:A0A452EQQ5	-0.192978144039373	none	0.9856724194073591	none
ENSCHIG00000012609:A0A452EDI4	-0.184060311362735	none	1.00099370652534	none
ENSCHIG00000021562:A0A452FJT7	-0.147758246804439	none	1.025	none
ENSCHIG00000015928:A0A452ETX9	0.208224251571643	none	1.013118062563068	none
ENSCHIG00000020119:A0A452FCB1	0.347097640626596	none	1.001701258931609	none
ENSCHIG00000014863:A0A452EN26	0.0818944855181906	none	0.9542801556420234	none
ENSCHIG00000009860:A0A452E1M5	0.188532071118329	none	0.9176193678547412	none
ENSCHIG00000026112:A0A452G5Y6	-0.229569543636999	none	1.241983594332588	Up
ENSCHIG00000008616:A0A452DXH7	0.66815886184334	Up	1.068559556786703	none
ENSCHIG00000025638:A0A452G3P7	-0.37241647899721	none	1.010381781647689	none
ENSCHIG00000010651:A0A452E4U4	1.24079844201517	none	1.25135553834237	Up
ENSCHIG00000007157:A0A452DTW0	-0.144780321030072	none	0.9307914130086509	none
ENSCHIG00000007800:A0A452DV72	0.402056241771141	none	1.081166549543219	none
ENSCHIG00000024568:A0A452FZ51	-Inf	none	1.128016789087093	none
ENSCHIG00000024638:A0A452FZQ9	-0.240452889801302	none	0.9594202898550724	none
ENSCHIG00000023890:A0A452FVN8	0.963550691393306	Up	1.076393668272539	none
ENSCHIG00000023424:A0A452FT60	-0.641424656296207	none	1.051483123082169	none
ENSCHIG00000014984:A0A452EPE3	0.701643883065319	Up	0.9701888042398146	none
ENSCHIG00000026669:A0A1Q1N997	-0.0543296046924152	none	0.997682119205298	none
ENSCHIG00000000142:A0A452DK40	0.487767363817135	none	0.94311570782159	none
ENSCHIG00000012719:A0A452ED67	0.439349120570073	none	0.9743167599604873	none
ENSCHIG00000022145:A0A452FMD5	-0.338562959450115	none	0.8932781140490602	none
ENSCHIG00000026794:A0A452G9H1	-0.049270948443389	none	1.209683426443203	Up
ENSCHIG00000023017:A0A452FR38	-0.330929820471213	none	1.152517985611511	none
ENSCHIG00000014092:A0A452EJV8	0.938530572369928	Up	1.209310986964618	Up
ENSCHIG00000017528:A0A452F0H1	-0.30632489345313	none	0.9446767449340625	none
ENSCHIG00000011333:A0A452E7X5	0.10085582522226	none	1.003285151116951	none
ENSCHIG00000013289:A0A452EFZ1	-0.115434282262583	none	0.9828220858895705	none
ENSCHIG00000012727:A0A452ED98	0.0312316063211762	none	0.9593892137751785	none
ENSCHIG00000016090:A0A452ETK3	0.567157962565726	none	1.055666666666667	none
ENSCHIG00000018703:A0A452F6B6	0.264591783487309	none	1.124239169351951	none
ENSCHIG00000021585:A0A452FJW2	-0.337939158972436	none	0.9703925482368598	none
ENSCHIG00000024019:A0A452FWQ6	0.402743306223413	none	1.053115423901941	none
ENSCHIG00000021092:A0A452FGK9	0.0936780638877967	none	1.053908355795148	none
ENSCHIG00000023831:A0A452FV45	0.227313561712075	none	0.9600754479723356	none
ENSCHIG00000020374:I1W1N0	0.0889041191896804	none	1.020649966147597	none
ENSCHIG00000015936:A0A452ESU0	0.17534540522494	none	1.089428076256499	none
ENSCHIG00000000108:A0A452DJY2	0.299890826916281	none	1.023429541595925	none
ENSCHIG00000024693:A0A452FZ49	0.460408717882838	none	1.23015873015873	Up
ENSCHIG00000021368:A0A452FIW1	0.567033757998932	none	1.20187265917603	Up
ENSCHIG00000025527:A0A452G388	0.414221148441825	none	1.105076322328719	none
ENSCHIG00000023627:A0A452FU58	0.0305955913049612	none	0.9731499672560576	none
ENSCHIG00000026343:A0A452G7D7	0.118023676756332	none	0.9792831305491615	none
ENSCHIG00000015714:A0A452ESM6	-0.431291155826608	none	0.9301143583227445	none
ENSCHIG00000016497:A0A452EVV8	-0.201990732329003	none	0.9062598301352627	none
ENSCHIG00000020175:A0A452FD91	0.0179158392783128	none	0.9576736672051697	none
ENSCHIG00000010771:A0A452E5H1	0.044903147051394	none	0.9668635170603674	none
ENSCHIG00000014040:A0A452EJE8	0.679802047355879	none	0.9455541237113402	none
ENSCHIG00000005461:A0A452DRK5	2.19417770040801	none	1.193002257336343	none
ENSCHIG00000025867:A0A452G505	-0.0567767487675415	none	1.005872756933116	none
ENSCHIG00000022046:A0A452FLK7	-0.0443832764266175	none	1.053971486761711	none
ENSCHIG00000023464:A0A452FTB6	-0.0472781808790989	none	1.056635960423064	none
ENSCHIG00000027143:A0A452GAM2	-0.0570200951569617	none	0.9054344488793368	none
ENSCHIG00000025314:A0A452G289	-0.582458517068239	none	1.008561080013171	none
ENSCHIG00000006955:A0A452DTR2	0.380405492357493	none	0.9744914433322569	none
ENSCHIG00000019059:A0A452F7H2	-0.0590629693219818	none	1.144783534421576	none
ENSCHIG00000008553:A0A452DX39	-1.30572129661617	none	1.102139406487233	none
ENSCHIG00000012081:A0A452EB57	-0.291971398544027	none	1.012004001333778	none
ENSCHIG00000014601:A0A452ELY4	2.02737131460744	none	0.9188820722563055	none
ENSCHIG00000009155:A0A452DZ26	0.458805232656643	none	1.058663028649386	none
ENSCHIG00000009516:A0A452E050	1.74405144463346	Up	3.486413043478261	Up
ENSCHIG00000020724:A0A452FFS1	0.26399402285533	none	0.9774804177545692	none
ENSCHIG00000009231:A0A452DZ92	-0.128868074338317	none	0.9413078149920254	none
ENSCHIG00000000374:A0A452DL09	-0.261537440204509	none	0.9462435233160621	none
ENSCHIG00000015687:A0A452ESM1	0.196375429418041	none	1.023154362416108	none
ENSCHIG00000025113:A0A452G1X4	0.374097620200889	none	1.181366933944254	none
ENSCHIG00000019159:A0A452F8K0	0.573734955510723	none	1.182685253118122	none
ENSCHIG00000016403:A0A452EVW2	-0.0755601975963245	none	0.8634801624492348	none
ENSCHIG00000008907:A0A452DY32	0.0154255248985841	none	1.033670033670034	none
ENSCHIG00000023595:A0A452FUA6	-0.298809214549942	none	1.026845637583893	none
ENSCHIG00000011507:A0A452E8D8	-0.243936559873715	none	0.9391388798964065	none
ENSCHIG00000024623:A0A452FZD4	-0.870987204005701	Down	0.8535306814677767	none
ENSCHIG00000025806:A0A452G4H8	-0.076881539540844	none	1.11814051031108	none
ENSCHIG00000017016:A0A452EY97	0.124267013425388	none	1.016064257028112	none
ENSCHIG00000018755:A0A452F6M6	-0.0923465219688703	none	1.052200614124872	none
ENSCHIG00000020558:A0A452FEK1	0.148714151909856	none	0.9554201411161001	none
ENSCHIG00000027073:A0A452GAT4	0.1644940022135	none	0.9104618284637136	none
ENSCHIG00000016415:A0A452EVG7	0.0952927699643236	none	1.052104899930987	none
ENSCHIG00000018896:A0A452F6V7	-1.34789369209113	Down	0.8478827361563518	none
ENSCHIG00000017760:A0A452F1S0	-0.199415830138066	none	1.033264746227709	none
ENSCHIG00000020517:A0A452FEZ4	-0.081927308538677	none	1.03089321692411	none
ENSCHIG00000026983:A0A452GAB9	0.51783651451713	none	0.9853577371048252	none
ENSCHIG00000010412:A0A452E3R2	-0.954711923611838	none	2.610872675250357	Up
ENSCHIG00000017166:A0A452EYY1	0.112645316720913	none	0.9453355155482818	none
ENSCHIG00000026621:A0A452G893	1.20318525408964	Up	0.920824295010846	none
ENSCHIG00000016765:A0A452EX09	0.412428350219766	none	1.008637873754153	none
ENSCHIG00000013780:A0A452EIK9	0.267959152529066	none	0.9683523654159871	none
ENSCHIG00000007030:A0A452DTL2	0.144696921137262	none	1.02596089008766	none
ENSCHIG00000007683:A0A452DUQ7	0.45869868456036	none	1.09500693481276	none
ENSCHIG00000015379:A0A452EQI8	0.187362139504598	none	0.9861386138613863	none
ENSCHIG00000010299:A0A452E3M4	0.555209247640346	none	1.102618542108988	none
ENSCHIG00000013953:A0A452EIY7	-0.0348980836311276	none	0.986209216279852	none
ENSCHIG00000010653:A0A452E4U5	0.182741259239663	none	0.9284552845528453	none
ENSCHIG00000021396:A0A452FJ00	-0.148537034489766	none	1.039182282793867	none
ENSCHIG00000019866:A0A452FCH1	0.550959541842025	none	1.014705882352941	none
ENSCHIG00000009969:A0A452E200	0.262013410156108	none	0.9661568499837294	none
ENSCHIG00000018575:A0A452F5P0	0.0614967988204868	none	0.9989919354838711	none
ENSCHIG00000022712:A0A452FQ19	-0.824460520300073	none	1.034977264777894	none
ENSCHIG00000012790:A0A452EDR1	-0.510844502181121	none	0.9876657415972864	none
ENSCHIG00000016954:A0A452EY08	0.0602234619344391	none	1.090782608695652	none
ENSCHIG00000003972:A0A452DQB1	0.189000467307368	none	0.9618826648989063	none
ENSCHIG00000009703:A0A452E108	0.123558256196374	none	0.9747789059941041	none
ENSCHIG00000021802:A0A452FK13	-0.175055375387169	none	0.9993062781824489	none
ENSCHIG00000009299:A0A452E036	0.280309010128412	none	0.7970845481049563	Down
ENSCHIG00000016763:A0A452EWY1	0.755133855539188	Up	1.089129674938833	none
ENSCHIG00000025255:A0A452G267	-0.030514173211434	none	1.037940379403794	none
ENSCHIG00000024318:A0A452FXR6	-0.209689025023381	none	0.9376391982182628	none
ENSCHIG00000023242:A0A452FSN9	0.147535987132004	none	0.940321583178726	none
ENSCHIG00000018799:A0A452F6R6	0.311735459861439	none	1.080623306233063	none
ENSCHIG00000022617:A0A452FPF6	0.0110410730997589	none	1.034587995930824	none
ENSCHIG00000012199:A0A452EAS6	0.447556254522018	none	1.061052631578947	none
ENSCHIG00000026618:A0A452G8I9	0.851488641645973	Up	1.238704819277109	Up
ENSCHIG00000023322:A0A452FT27	-0.438167134838087	none	0.9525773195876288	none
ENSCHIG00000023416:A0A452FTH6	0.367071081573997	none	1.238924649753881	Up
ENSCHIG00000024369:A0A452FXG0	-0.140556547570734	none	0.9538560826072926	none
ENSCHIG00000019972:A0A452FC08	-0.179358536480662	none	0.9855973813420622	none
ENSCHIG00000010969:A0A452E6E5	0.0956482705685223	none	0.9313442412576195	none
ENSCHIG00000003759:A0A452DQH5	0.0579074120460273	none	1.04580929759077	none
ENSCHIG00000018814:A0A452F6X6	0.0409024234525956	none	1.018601446779194	none
ENSCHIG00000014228:A0A452EK88	0.227723151251045	none	1.028937728937729	none
ENSCHIG00000023322:A0A452FTD8	-0.438167134838087	none	1.213936430317848	none
ENSCHIG00000018864:A0A452F756	0.774438787607382	Up	1.046519641626464	none
ENSCHIG00000021413:A0A452FIZ8	0.660897780394516	Up	0.9008552423186568	none
ENSCHIG00000015399:A0A452EQC7	-0.0592215594493659	none	1.019758874748828	none
ENSCHIG00000019412:A0A452F9L1	0.726039610617679	Up	0.9393156875403486	none
ENSCHIG00000010881:A0A452E5S9	-0.236071878843925	none	0.8400507775309425	none
ENSCHIG00000019280:A0A452F8X8	0.504040419049232	none	1.128385508265916	none
ENSCHIG00000025669:A0A452G3T7	-0.049948584689078	none	0.9089477000630121	none
ENSCHIG00000026531:A0A452G7P2	0.0557851099177258	none	1.000671366230279	none
ENSCHIG00000017447:A0A452F0E8	-0.779370119025731	Down	0.8888547743322076	none
ENSCHIG00000024664:A0A452FZ57	0.999396848889591	Up	1.083798882681564	none
ENSCHIG00000020589:A0A452FF28	-1.05368231328003	Down	0.9539110678351185	none
ENSCHIG00000008331:A0A452DWM6	-0.777706760779076	Down	0.9087440381558028	none
ENSCHIG00000009960:A0A452E201	0.691012833006726	Up	1.174351585014409	none
ENSCHIG00000000405:A0A452DLH9	-0.0261887005333874	none	1.005016722408027	none
ENSCHIG00000019096:A0A452F7M8	0.239421722603777	none	1.016195727084769	none
ENSCHIG00000012614:A0A452EDM2	0.217804569073577	none	0.9949782390358219	none
ENSCHIG00000020286:A0A452FDB3	0.397246918528024	none	1.062391077030324	none
ENSCHIG00000012972:A0A452EEZ2	-0.184568046699144	none	0.9635329541652727	none
ENSCHIG00000015256:A0A452EQJ9	0.499454760655511	none	1.085514834205934	none
ENSCHIG00000014872:A0A452EMQ3	-0.155885176196844	none	0.9986541049798116	none
ENSCHIG00000013020:A0A452EEM4	0.428916713558862	none	0.857053487644667	none
ENSCHIG00000021633:A0A452FJ07	0.886659662646335	none	1.037931034482759	none
ENSCHIG00000026161:A0A452G6D4	0.351061370342043	none	1.097864768683274	none
ENSCHIG00000026737:A0A452G972	0.271893978089957	none	0.9163036714374612	none
ENSCHIG00000008780:A0A452DYA0	0.301702727295359	none	0.9858459512837394	none
ENSCHIG00000014588:I1X3V1	0.240911315074259	none	1.156906077348066	none
ENSCHIG00000013398:A0A452EH82	0.255305396674329	none	1.022207267833109	none
ENSCHIG00000009229:A0A452DZ54	0.595172584562205	Up	1.216467958271237	Up
ENSCHIG00000026784:A0A452G9G2	-0.0159306064937958	none	1.020178630499504	none
ENSCHIG00000014503:A0A452ELI0	-0.410976110219928	none	1.076152304609219	none
ENSCHIG00000020054:A0A452FC92	-0.389703682736802	none	1.147596479350034	none
ENSCHIG00000016589:A0A452EWA5	-2.72123543913768	Down	1.013324450366422	none
ENSCHIG00000011554:A0A452E8U3	0.649550953398796	none	1.110590778097983	none
ENSCHIG00000021286:A0A452FHC8	-0.382462329220084	none	1.090225563909774	none
ENSCHIG00000024246:A0A452FX60	-0.290679361441323	none	0.9921109902067464	none
ENSCHIG00000026201:A0A452G6L3	0.370009152945259	none	0.9966755319148936	none
ENSCHIG00000018075:A0A452F378	0.132952464330472	none	1.292745169522421	Up
ENSCHIG00000013413:A0A452EGM1	-0.0148034944079421	none	1.006020066889632	none
ENSCHIG00000017970:A0A452F3A7	0.685299471600342	Up	0.8840803709428131	none
ENSCHIG00000001883:A0A452DMW8	0.0299620479538393	none	1.003307972213033	none
ENSCHIG00000021550:A0A452FJ48	-0.267807338744176	none	0.9063187676831184	none
ENSCHIG00000025380:A0A452G2M1	0.10645354501022	none	0.9256410256410257	none
ENSCHIG00000015669:A0A452ERH0	-0.584388298653396	none	0.8282642089093704	Down
ENSCHIG00000014414:A0A452EKX2	0.456734618005854	none	1.059511523907809	none
ENSCHIG00000014215:A0A452EK93	-0.0996772964566544	none	1.112142857142857	none
ENSCHIG00000000350:A0A452DL06	-0.204989849569657	none	0.9776741086304568	none
ENSCHIG00000022468:A0A452FNM9	0.543621078614651	none	1.158950054684652	none
ENSCHIG00000009828:A0A452E1F8	0.338530264753693	none	0.9922027290448343	none
ENSCHIG00000024402:A0A452FXS6	1.40237847554419	Up	0.9821782178217822	none
ENSCHIG00000017856:A0A452F2T1	0.155133443296011	none	1.010823220728108	none
ENSCHIG00000024213:A0A452FXL7	-0.0725384712625152	none	0.9751532752500808	none
ENSCHIG00000011324:A0A452E7Q2	-0.487279962333317	none	1.049575551782682	none
ENSCHIG00000021250:A0A452FI68	-1.1528516263791	Down	0.8165339192529526	Down
ENSCHIG00000027101:A0A452GAJ0	-0.168587265424725	none	0.9808565866320572	none
ENSCHIG00000011536:A0A452E9F0	1.59956825896066	Up	0.9393243686454577	none
ENSCHIG00000016609:A0A452EWE8	-0.272404207041636	none	0.9045669291338583	none
ENSCHIG00000026707:A0A452G8P5	-0.112950415322098	none	0.9249371859296484	none
ENSCHIG00000000113:A0A452DJZ4	0.456501426926551	none	1.004036326942482	none
ENSCHIG00000013574:A0A452EHM0	0.0700655523753428	none	1.003592423252776	none
ENSCHIG00000015289:A0A452EQX6	0.0639914437718335	none	0.9649842271293375	none
ENSCHIG00000023462:A0A452FTS3	0.948198967410868	Up	1.071379310344828	none
ENSCHIG00000022181:A0A452FLL8	0.192420928751179	none	1.074124447466848	none
ENSCHIG00000010473:A0A452E3X0	-0.730002875895271	Down	0.8811850946854002	none
ENSCHIG00000014252:A0A452EKB7	0.232233455665924	none	1.07480179248535	none
ENSCHIG00000016259:A0A452EUW4	1.19694831726438	Up	1.027597955706985	none
ENSCHIG00000023935:A0A452FW21	0.506648794486952	none	1.168968023255814	none
ENSCHIG00000020881:A0A452FFW1	-0.0079110558532992	none	0.9482535575679172	none
ENSCHIG00000022178:A0A452FLN5	-0.456171709027624	none	1.037366548042704	none
ENSCHIG00000015180:A0A452EPB1	0.0139336468848061	none	0.9455380577427821	none
ENSCHIG00000026081:A0A452G638	-0.040183011897621	none	1.043959731543624	none
ENSCHIG00000000146:A0A452DK42	0.759204966492489	Up	1.068189932167083	none
ENSCHIG00000018103:A0A452F3V6	-0.43975387106539	none	0.8841133397007321	none
ENSCHIG00000014381:A0A452EKX8	0.285416447050659	none	1.116426310235666	none
ENSCHIG00000019964:A0A452FBU0	0.0760576199020859	none	1.065866209262436	none
ENSCHIG00000022137:A0A452FMP2	-0.361759706772985	none	0.8812915479582145	none
ENSCHIG00000013949:A0A452EIZ0	0.0679421018909014	none	0.9768201110022853	none
ENSCHIG00000008496:A0A452DXI9	0.150499943699265	none	1.078812691914023	none
ENSCHIG00000018542:A0A452F617	0.82085207881859	none	1.024056130972269	none
ENSCHIG00000010785:A0A452E5F7	0.370129361868891	none	0.9114160948222083	none
ENSCHIG00000025536:A0A452G372	0.789753198954449	Up	1.226337448559671	Up
ENSCHIG00000021762:A0A452FJX8	0.649684660410651	Up	1.01527224435591	none
ENSCHIG00000026454:A0A452G7G8	0.493074727301144	none	1.219540229885057	Up
ENSCHIG00000022607:A0A452FPA6	-0.0666513452464663	none	0.9551219512195123	none
ENSCHIG00000014459:A0A452EL72	0.656235869117714	Up	1.085601719197708	none
ENSCHIG00000013092:A0A452EF54	0.187289167781666	none	0.937219730941704	none
ENSCHIG00000017239:A0A452EZ97	0.473237394819223	none	0.9709150326797384	none
ENSCHIG00000019468:A0A452F9S2	-0.318023615081832	none	1.677490368739681	Up
ENSCHIG00000012689:A0A452EDE1	-0.283322052269404	none	0.8868706182281708	none
ENSCHIG00000023186:A0A452FSG9	0.520431702989064	none	0.9204287106203313	none
ENSCHIG00000017550:A0A452F0W1	-0.0136605078863384	none	0.9208538587848935	none
ENSCHIG00000010306:A0A452E3J9	-0.21746490181497	none	0.9343482397716462	none
ENSCHIG00000021960:A0A452FLV1	0.383011467448029	none	1.074565883554648	none
ENSCHIG00000016458:A0A452EVQ6	0.411546094117915	none	1.015547469401257	none
ENSCHIG00000014651:A0A452EM38	0.903930823004653	Up	1.149508912331757	none
ENSCHIG00000012068:A0A452EAW5	-0.0967272721374683	none	0.9538159187684243	none
ENSCHIG00000011972:A0A452EAP4	0.0972398138223303	none	1.081193615544761	none
ENSCHIG00000016137:A0A452ETJ6	-0.204268637864403	none	0.9326296181310152	none
ENSCHIG00000015318:A0A452EQG2	0.0281183321466466	none	1.015814266487214	none
ENSCHIG00000016024:A0A452ET87	1.16546525198321	Up	1.241392357169883	Up
ENSCHIG00000016714:A0A452EX96	0.422421300882168	none	1.026039905309435	none
ENSCHIG00000015759:I7AHC8	0.145690766012088	none	0.9880375040413839	none
ENSCHIG00000023476:A0A452FTE9	0.00750427793875657	none	0.9899410336455082	none
ENSCHIG00000022058:A0A452FM00	0.181897854572131	none	1.051085141903172	none
ENSCHIG00000023035:A0A452FRM0	0.959459813397073	Up	0.9175455417066154	none
ENSCHIG00000026199:A0A452G682	0.476520277035024	none	0.9842312746386335	none
ENSCHIG00000012347:A0A452EBZ9	-0.0965205768875224	none	1.055369127516778	none
ENSCHIG00000020974:A0A452FGX4	-0.591206138965338	Down	0.9361022364217252	none
ENSCHIG00000014208:A0A452EKX1	0.54100492922045	none	1.00433477825942	none
ENSCHIG00000019745:A0A452FAY7	-0.341606862386568	none	1.005890505890506	none
ENSCHIG00000013749:A0A452EIL9	0.0819033580062336	none	0.9513230970271155	none
ENSCHIG00000016184:A0A452ETQ5	-0.159041293959623	none	0.9099388871019621	none
ENSCHIG00000009876:A0A452E1Y6	0.340313779380476	none	1.120658135283364	none
ENSCHIG00000023762:A0A452FV98	0	none	0.877643504531722	none
ENSCHIG00000015417:A0A452EQC6	0.219593500511305	none	1.049566724436742	none
ENSCHIG00000018822:A0A452F7A7	0.992562085831345	none	0.9717662508207486	none
ENSCHIG00000025853:A0A0C4Y1X3	0.291967671869035	none	1.169064748201439	none
ENSCHIG00000026108:A0A452G643	0.862933363043516	Up	1.03993288590604	none
ENSCHIG00000008500:A0A452DX27	0.14285456221109	none	1.009940357852883	none
ENSCHIG00000000525:A0A452DLW5	0.62598711070744	Up	0.9937684486716954	none
ENSCHIG00000015704:A0A452EST1	-0.886815729372403	Down	0.7865338164251207	Down
ENSCHIG00000013439:A0A452EHB0	-0.176588297927009	none	0.9474032418127687	none
ENSCHIG00000018187:A0A452F414	-0.122247542959287	none	1.059634608755601	none
ENSCHIG00000021340:A0A452FI55	-0.0583755975295296	none	0.9703196347031963	none
ENSCHIG00000011392:A0A452E831	1.05746030995442	none	0.870482890949792	none
ENSCHIG00000025703:A0A452G478	0.0985957772756115	none	1.033266129032258	none
ENSCHIG00000005692:A0A452DRS7	0.28229961259075	none	1.053246307110958	none
ENSCHIG00000027102:A0A452GB58	0.00869178930435861	none	0.9381410256410257	none
ENSCHIG00000021967:A0A452FLJ3	-0.300890779680086	none	0.9189607175997525	none
ENSCHIG00000018318:A0A452F520	0.503466075694687	none	1.010723860589812	none
ENSCHIG00000014919:A0A452EN98	-0.369525542093681	none	0.9820478723404256	none
ENSCHIG00000007324:A0A452DUR7	-0.293889009392213	none	0.9695694399482034	none
ENSCHIG00000025985:A0A452G5B4	-0.179284298754428	none	0.9074960127591708	none
ENSCHIG00000003167:A0A452DPH5	-0.28532529483064	none	1.108855442772138	none
ENSCHIG00000010333:A0A452E3Q7	0.319939557843071	none	0.8911521323997453	none
ENSCHIG00000024606:A0A452FYW5	0.517645122191216	none	0.9581455247907275	none
ENSCHIG00000027263:A0A452GB99	-0.44096902967979	none	0.911292859389745	none
ENSCHIG00000015626:A0A452ERH9	0.606961962668328	Up	1.192452830188679	none
ENSCHIG00000023024:A0A452FR96	0.00228359236717102	none	0.8381755701343331	none
ENSCHIG00000015421:A0A452EQA4	-0.284721270902374	none	0.9220945083014049	none
ENSCHIG00000018563:A0A452F659	0.11891459563179	none	0.9776409591704472	none
ENSCHIG00000010789:A0A452E5A7	0.764252508913531	Up	0.9353876739562624	none
ENSCHIG00000017697:A0A452F187	0.373252080679414	none	1.04437564499484	none
ENSCHIG00000014496:A0A452EM32	-0.0094408728405441	none	1.043262879788639	none
ENSCHIG00000008460:A0A452DX93	0.654798640787787	Up	1.24400456794823	Up
ENSCHIG00000021024:A0A452FGC9	0.3667508533584	none	1.110630630630631	none
ENSCHIG00000018937:A0A452F710	-0.122224372381564	none	0.9305732484076432	none
ENSCHIG00000015755:A0A452ET76	-0.309078578023895	none	1.036614040980853	none
ENSCHIG00000025763:A0A452G497	-0.0986526580501045	none	1.093966712898752	none
ENSCHIG00000023050:A0A452FRH5	0.596995147983986	Up	0.9867211440245148	none
ENSCHIG00000018428:A0A452F585	-0.42561513880061	none	0.9258188824662814	none
ENSCHIG00000019906:A0A452FBN5	-1.43293637954228	none	0.6506584043377227	Down
ENSCHIG00000021400:A0A452FIN7	-0.530619089836736	none	0.6361075544174135	Down
ENSCHIG00000027213:A0A452GB27	-0.254410939394071	none	1.136054421768708	none
ENSCHIG00000027244:A0A452GBK7	0.00697654724853669	none	1.073996509598604	none
ENSCHIG00000025666:A0A452G3Z9	-0.120063611371332	none	0.9715779157138191	none
ENSCHIG00000011782:A0A452E9T4	-0.107002969514971	none	0.9099779666351903	none
ENSCHIG00000008289:A0A452DWK7	-0.0027004122409265	none	1.037458193979933	none
ENSCHIG00000023396:A0A452FTN0	-0.550796282255262	none	1.029372045914922	none
ENSCHIG00000024982:A0A452G0M5	0.929943426917831	Up	1.173659248449471	none
ENSCHIG00000008760:A0A452DXS5	-0.252601340083049	none	0.9315601686668831	none
ENSCHIG00000018737:A0A452F6X4	0.484194868786761	none	0.9249843063402385	none
ENSCHIG00000022768:A0A452FQB0	0.346080561700618	none	1.274809160305343	Up
ENSCHIG00000018423:A0A452F571	0.213160983733812	none	1.225636878285483	Up
ENSCHIG00000003028:A0A452DPE1	-0.324410548401991	none	0.9376825705939631	none
ENSCHIG00000027146:A0A452GBB6	0.0058405466181115	none	1.083014935741577	none
ENSCHIG00000011257:A0A452E7Q5	0.587403711317553	Up	1.002664890073284	none
ENSCHIG00000008333:A0A452DWY4	0.0186944678540032	none	0.9667519181585676	none
ENSCHIG00000006215:A0A452DSG6	0.168068023428486	none	0.9744948658496189	none
ENSCHIG00000013582:A0A452EHR1	-0.0811267490586519	none	0.984737889847379	none
ENSCHIG00000022809:A0A452FQM7	-0.0715066391108868	none	1.042501727712509	none
ENSCHIG00000026752:A0A452G8U8	-0.481899514049892	none	0.8874578350199326	none
ENSCHIG00000017559:A0A452F159	0.733923682677371	Up	1.030874785591767	none
ENSCHIG00000012377:A0A452EC18	1.34449972445211	none	0.8688417618270798	none
ENSCHIG00000016707:A0A452EWU3	-0.148528416246709	none	1.014980026631159	none
ENSCHIG00000025239:A0A452G1Q5	-0.29950797305835	none	1.152017291066282	none
ENSCHIG00000015499:A0A452ERJ6	-0.0975267989616751	none	0.8892627714897523	none
ENSCHIG00000026847:A0A452G9S7	0	none	0.9336639801611903	none
ENSCHIG00000000654:A0A452DM11	0.556284517601103	none	0.965631196298744	none
ENSCHIG00000026834:A0A452G9P0	-0.0850832625597391	none	1.086330935251799	none
ENSCHIG00000021778:A0A452FK75	0.305858276433547	none	0.9317819572840293	none
ENSCHIG00000025826:A0A452G4U2	0.387568178904249	none	1.031578947368421	none
ENSCHIG00000018893:A0A452F711	-0.0135956986458637	none	1.064207650273224	none
ENSCHIG00000015239:A0A452EQW8	-0.292231859185709	none	0.9287084398976981	none
ENSCHIG00000016058:A0A452ET77	0.031703760348635	none	1.115398105927744	none
ENSCHIG00000026854:A0A452G9T7	0.150237866575317	none	1.015131136516476	none
ENSCHIG00000016160:A0A452ETU1	0.339321504577273	none	1.154868846568451	none
ENSCHIG00000027223:A0A452GBB7	-0.0613930481459747	none	0.9753599999999999	none
ENSCHIG00000027079:A0A452GAV1	-0.45567215582666	none	0.880407911001236	none
ENSCHIG00000024636:A0A452FZG2	-0.187275856326822	none	0.9787094660989188	none
ENSCHIG00000017495:A0A452F0I9	0.494213930791449	none	0.9622207621550593	none
ENSCHIG00000021564:A0A452FJN4	0.414774571786639	none	1.078451882845188	none
ENSCHIG00000017626:A0A452F148	-0.226418854469576	none	1.000667111407605	none
ENSCHIG00000000509:A0A452DM03	0.339372570088434	none	1.001697216564833	none
ENSCHIG00000020562:A0A452FE88	0.741510016640901	none	0.8894753182241539	none
ENSCHIG00000015275:A0A452EQF0	0.051091178546423	none	1.030057413036136	none
ENSCHIG00000013901:A0A452EJ14	0.298807068579756	none	1.007661437431594	none
ENSCHIG00000024648:A0A452FYU7	0.0085955935200234	none	1.002331778814124	none
ENSCHIG00000014541:A0A452ELE4	-0.0624937664878112	none	0.9993302076356333	none
ENSCHIG00000015156:A0A452EP50	0.451587367586912	none	1.031292059219381	none
ENSCHIG00000026792:A0A452G9G3	-0.185565804262104	none	0.9711835334476843	none
ENSCHIG00000007110:A0A452DTT2	0.380352715693039	none	1.045005114217525	none
ENSCHIG00000025096:A0A452G0Z2	-0.522126660587144	none	0.9275634995296329	none
ENSCHIG00000008218:A0A452DW36	0.38907860534035	none	1.129996398991718	none
ENSCHIG00000005737:A0A452DRP0	-0.144796047748441	none	0.970059880239521	none
ENSCHIG00000013491:A0A452EH65	-0.131619936376463	none	0.9344262295081969	none
ENSCHIG00000015941:A0A452ETY7	-0.237130755972469	none	0.9989729544676481	none
ENSCHIG00000022060:A0A452FLA8	-0.333047507631512	none	1.079971939670291	none
ENSCHIG00000026097:A0A452G5U9	0.527016309463293	none	0.9737104825291183	none
ENSCHIG00000024206:A0A452FX35	0.27014608964164	none	1.151136363636364	none
ENSCHIG00000016950:A0A452EY63	-0.22227001660199	none	0.9276378705769844	none
ENSCHIG00000010634:A0A452E4Q2	0.506312892544969	none	0.9802631578947371	none
ENSCHIG00000017128:F2X355	-2.14977821116452	none	1.050120048019208	none
ENSCHIG00000011762:A0A452E9Q9	-0.159351067068676	none	1.005932762030323	none
ENSCHIG00000019345:A0A452F992	0.520008935161557	none	1.068769939737682	none
ENSCHIG00000026934:A0A452G9Z8	0.401719502742154	none	0.8828125	none
ENSCHIG00000025218:A0A452G1F2	0.302395415914469	none	1.081399376515414	none
ENSCHIG00000015758:A0A452ERY2	-0.184892233228715	none	0.8179396092362343	Down
ENSCHIG00000014667:A0A452ELZ9	0.0748240617375028	none	1.022108843537415	none
ENSCHIG00000026121:A0A452G6L9	0.891045382269386	Up	0.9632084852502485	none
ENSCHIG00000016945:A0A452EXP6	-0.287402572121843	none	1.149189189189189	none
ENSCHIG00000022923:A0A452FQV0	0.00366570155217122	none	1.05453306066803	none
ENSCHIG00000012236:A0A452EBH4	0.152667663577075	none	1.0490964882373	none
ENSCHIG00000014435:A0A452ELW2	0.480187365637844	none	0.9939678284182308	none
ENSCHIG00000015320:A0A452EQ33	-0.179403826391429	none	1.037924151696607	none
ENSCHIG00000025370:A0A452G2H2	-0.179569660575373	none	0.936115569823435	none
ENSCHIG00000025411:A0A452G2N5	-2.79593492121342	none	1.148389431777054	none
ENSCHIG00000026002:A0A060INS8	0.44970035664767	none	1.355918025930573	Up
ENSCHIG00000025923:A0A452G5E1	0.0443615288575675	none	1.077666551605108	none
ENSCHIG00000017983:A0A452F308	-0.411201053690718	none	0.9354013431403903	none
ENSCHIG00000008758:A0A452DY95	-0.248840243717232	none	0.9593679458239277	none
ENSCHIG00000020776:A0A452FF60	-0.385967351799049	none	0.9970000000000001	none
ENSCHIG00000020683:A0A452FFM2	-0.0208146401820236	none	0.9038216560509554	none
ENSCHIG00000016187:A0A452EUH4	1.23533523774758	none	0.9792099792099791	none
ENSCHIG00000027109:A0A452GB49	-0.0840970758559291	none	1.008979048885933	none
ENSCHIG00000021636:A0A452FJK1	0.208614410058225	none	0.9449071108263934	none
ENSCHIG00000015026:A0A452ENQ2	0.108226668799627	none	1.003627968337731	none
ENSCHIG00000014129:A0A452EJX1	0.189946211253042	none	1.037520938023451	none
ENSCHIG00000023255:A0A249RNJ6	-0.145415830752385	none	0.8698501872659178	none
ENSCHIG00000010374:A0A452E3I1	0.557949924570399	none	1.065847833503923	none
ENSCHIG00000007360:A0A452DUV1	0.877680028622691	Up	1.000344589937974	none
ENSCHIG00000027039:A0A452GAN5	0.158125986327343	none	0.9987038237200258	none
ENSCHIG00000015166:A0A452EP46	-0.244433420898685	none	1.145172910662824	none
ENSCHIG00000008386:A0A452DX74	0.018930591268489	none	1.061471279811891	none
ENSCHIG00000021616:A0A452FJF7	-0.0960796839449116	none	1.097879858657244	none
ENSCHIG00000010079:A0A452E2H1	-0.12485313574468	none	1.064527260179434	none
ENSCHIG00000017144:A0A452EZ52	-0.371320707472039	none	0.9925042589437819	none
ENSCHIG00000021053:A0A452FHA7	-0.504096358463492	none	0.898973169923816	none
ENSCHIG00000012183:A0A452EBK8	0.0608112266216259	none	0.9575718015665796	none
ENSCHIG00000014256:A0A452EKS9	-0.168617105356857	none	0.962258064516129	none
ENSCHIG00000017063:A0A452EYK5	-0.160915427086493	none	1.015435835351089	none
ENSCHIG00000012099:A0A452EAZ8	-0.105421181349474	none	0.9512583625358394	none
ENSCHIG00000009344:A0A452DZM1	-0.115317241440546	none	1.037542662116041	none
ENSCHIG00000010530:A0A452E493	0.174457168357446	none	1.0650721069293	none
ENSCHIG00000027242:A0A452GB36	0.0843717789080389	none	0.9123993558776169	none
ENSCHIG00000025799:A0A452G4N6	0.0182062248434962	none	0.9604374396912191	none
ENSCHIG00000018710:A0A452F6E0	-0.0332765740598711	none	1.03680981595092	none
ENSCHIG00000020802:A0A452FFF7	-0.192440898081483	none	0.9472827855515783	none
ENSCHIG00000018328:A0A452F509	0.0649131098217429	none	1.043850633778691	none
ENSCHIG00000008571:A0A452DXH9	-0.522598406701317	none	0.8626092196444713	none
ENSCHIG00000012238:A0A452EB39	-0.202799387992096	none	1.085339943342776	none
ENSCHIG00000022807:A0A452FQA6	0.222220695376645	none	0.9937745740498032	none
ENSCHIG00000019346:A0A452F982	0.203518481456729	none	1.175548589341693	none
ENSCHIG00000013572:A0A452EH56	0.493345986912654	none	0.9692047377326565	none
ENSCHIG00000020541:A0A452FEB8	0.201452641967201	none	0.9281249999999999	none
ENSCHIG00000019385:A0A452F9G6	-0.0613344327936224	none	1.041838134430727	none
ENSCHIG00000010462:A0A452E3X4	0.374178391405067	none	1.04522792022792	none
ENSCHIG00000011780:A0A452E9U4	0.141494453466786	none	0.9820764288129861	none
ENSCHIG00000026853:A0A452G9E1	0.0310961581494687	none	1.099964425471363	none
ENSCHIG00000017171:A0A452EYS8	-0.180182627086592	none	1.050650239561944	none
ENSCHIG00000022891:A0A452FQK4	-0.30696167007983	none	0.9615135834411385	none
ENSCHIG00000002946:A0A452DP22	-0.204126954020294	none	0.8340820604971547	none
ENSCHIG00000027014:A0A452GAG0	0.0704596535863625	none	0.9345218800648296	none
ENSCHIG00000014540:A0A452ELK2	0.126314121173195	none	0.9933087989294078	none
ENSCHIG00000000361:A0A452DKZ3	0.303771293839874	none	1.044572984008166	none
ENSCHIG00000018997:A0A452F790	-0.450291806992666	none	0.9299774120684092	none
ENSCHIG00000020734:A0A452FGI1	0.493720716396017	none	0.903205531112508	none
ENSCHIG00000014822:A0A452ENH7	-0.159415362886022	none	1.102133613151452	none
ENSCHIG00000022619:A0A452FRX6	0.38023402926065	none	1.066666666666667	none
ENSCHIG00000021064:A0A452FGW1	-0.124329348589084	none	0.970924534465861	none
ENSCHIG00000021276:A0A452FHK1	-0.364026340955165	none	1.065247732030705	none
ENSCHIG00000011041:A0A452E6D4	-0.257492018104179	none	0.9814935064935066	none
ENSCHIG00000017531:A0A452F194	-0.0261831257055206	none	0.983543078412391	none
ENSCHIG00000014169:A0A452EK19	0.290560215097438	none	1.225367647058824	Up
ENSCHIG00000022082:A0A452FL79	0.157543687467272	none	1.082777972641178	none
ENSCHIG00000016736:A0A452EWT9	-0.124867611120848	none	1.127923458540043	none
ENSCHIG00000011028:A0A452E7S2	-0.680614928746613	Down	1.1545981173063	none
ENSCHIG00000010155:A0A452E2N0	-0.19259202832897	none	0.8578741342968986	none
ENSCHIG00000016469:A0A452EVP5	-0.0623361053630831	none	0.9941387170302834	none
ENSCHIG00000025646:A0A452G3Q2	-0.457089224680376	none	1.07539958304378	none
ENSCHIG00000008519:A0A452DXG5	0.252252342316181	none	1.028816466552316	none
ENSCHIG00000011677:A0A452E9C0	-0.638255982776949	none	1.108749557208643	none
ENSCHIG00000026121:A0A452G647	0.891045382269386	Up	0.9765908341575998	none
ENSCHIG00000015142:A0A452EP06	0.468580935707005	none	1.185336806847786	none
ENSCHIG00000021510:A0A452FJE2	0.00993951127900764	none	1.159008023340627	none
ENSCHIG00000010840:A0A452E5V6	-0.0492917543422472	none	0.972571050892267	none
ENSCHIG00000008067:A0A452DVS7	0.529560364047218	none	0.9735449735449734	none
ENSCHIG00000015265:A0A452EPZ2	-0.364089517302006	none	1.003982741453701	none
ENSCHIG00000025375:A0A452G2K9	0.144581462224001	none	0.9579454253611557	none
ENSCHIG00000016192:A0A452EUP3	0.774844924448297	Up	1.032345931222336	none
ENSCHIG00000009546:A0A452E0Q5	1.14136836196221	Up	0.9812709030100333	none
ENSCHIG00000021582:A0A452FIR7	0.105169123607213	none	1.103070949523473	none
ENSCHIG00000011217:A0A452E712	-1.0716885600178	Down	0.8783700980392155	none
ENSCHIG00000026285:A0A452G6Q9	0.533714205449315	none	1.054109589041096	none
ENSCHIG00000009857:A0A452E1K0	0.369162161548641	none	1.019972918077183	none
ENSCHIG00000006532:A0A452DSI4	-0.156706142674616	none	0.8957210776545166	none
ENSCHIG00000022779:A0A452FQ28	0.295697263210865	none	0.9919273461150352	none
ENSCHIG00000011206:A0A452E6Z8	-0.314185110045012	none	1.036271186440678	none
ENSCHIG00000007516:A0A452DUL4	0.0986539761585661	none	0.9946914399469144	none
ENSCHIG00000007086:A0A452DU00	0.211174004834658	none	0.9968081710820299	none
ENSCHIG00000024970:A0A452G0Y9	-0.273840537606143	none	1.034353741496599	none
ENSCHIG00000008848:A0A452DY37	-0.322462054573404	none	1.078947368421053	none
ENSCHIG00000020485:A0A452FDX9	0	none	1.000317561130518	none
ENSCHIG00000022567:A0A452FP98	0.236713128999071	none	0.9777414075286416	none
ENSCHIG00000011245:A0A452E7H1	-0.0941574881954697	none	0.940785307156428	none
ENSCHIG00000024964:A0A452G0W3	0.607154504329439	Up	1.081818181818182	none
ENSCHIG00000015411:A0A452ERI2	-0.0242445139025334	none	0.951919974185221	none
ENSCHIG00000012393:A0A452ECG9	1.06226623993198	Up	1.274839743589744	Up
ENSCHIG00000026197:A0A452G6H1	0.499911917352974	none	1.142299503193755	none
ENSCHIG00000016109:A0A452EU60	-0.0167435464673161	none	0.8833010960670535	none
ENSCHIG00000018560:A0A452F6K8	-0.0834705357696542	none	1.138564863909509	none
ENSCHIG00000018534:A0A452F604	0.0387861351706661	none	1.017904509283819	none
ENSCHIG00000014453:A0A452ELU9	0.117339522203665	none	0.8873720136518772	none
ENSCHIG00000016076:A0A452EU40	-0.123458418662709	none	1.090973451327434	none
ENSCHIG00000023957:A0A452FVZ7	0.480301668599315	none	1.039256198347107	none
ENSCHIG00000026535:A0A452G7U5	-0.322229588951595	none	1.042437779195916	none
ENSCHIG00000017883:A0A452F2B2	-0.0456086451764372	none	0.8729456384323642	none
ENSCHIG00000011680:A0A452E955	-0.371061016405286	none	1.116934046345811	none
ENSCHIG00000022125:A0A452FMR4	-0.0295750093374177	none	0.8836165437640271	none
ENSCHIG00000016471:A0A452EW48	-0.134367893950713	none	0.9342648459828518	none
ENSCHIG00000026168:A0A452G689	-0.152981802066953	none	0.918780096308186	none
ENSCHIG00000008433:A0A452DX07	0.59323945375823	none	1.112526539278132	none
ENSCHIG00000017577:A0A452F104	0.136062538950558	none	1.170594837261504	none
ENSCHIG00000023294:A0A452FSP5	0.495157015013201	none	1.132088520055325	none
ENSCHIG00000013115:A0A452EFA5	0.316143662889394	none	1.051397033459814	none
ENSCHIG00000007111:A0A452DU11	-0.43922079054509	none	0.9472520530638028	none
ENSCHIG00000013684:A0A452EHX8	-0.708159346864822	Down	0.8291666666666665	Down
ENSCHIG00000017135:A0A452EYR1	1.22372616628807	Up	1.33399920095885	Up
ENSCHIG00000017709:A0A452F1G7	-0.185587373632224	none	0.9106583072100315	none
ENSCHIG00000020646:I1VE56	0.157117103089042	none	1.057546519641626	none
ENSCHIG00000007090:A0A452DTS2	-0.0327270821242709	none	1.010631229235881	none
ENSCHIG00000018347:A0A452F4N4	0.0981669576110818	none	0.929489291598023	none
ENSCHIG00000015973:A0A452EST7	0.256066240391042	none	1.030240549828179	none
ENSCHIG00000008019:A0A452DW49	-0.0997875475615808	none	1.06181693989071	none
ENSCHIG00000012658:A0A452EDD8	0.171431900961645	none	1.051760563380282	none
ENSCHIG00000011076:A0A452E6T8	1.20166655932328	none	0.8427835051546392	none
ENSCHIG00000011161:A0A452E6R1	-0.598063487828058	Down	0.8883216336949584	none
ENSCHIG00000026860:A0A452G9E9	-0.0537585617585792	none	0.9554183813443075	none
ENSCHIG00000020075:A0A452FCR8	0.810405798071277	none	1.020081688223281	none
ENSCHIG00000011988:A0A452EAJ1	-0.480996316895366	none	1.296957403651116	Up
ENSCHIG00000007557:A0A452DUX5	0.258964502234329	none	0.9675032175032172	none
ENSCHIG00000020616:A0A452FEG4	0.149811905017565	none	0.9240465416936003	none
ENSCHIG00000023569:A0A452FU40	-0.752591651923642	none	0.7764204545454546	Down
ENSCHIG00000016994:A0A452EYD3	0.0930567232971325	none	1.018345563709139	none
ENSCHIG00000018882:A0A452F730	0.326817276962998	none	1.150109569028488	none
ENSCHIG00000000122:A0A452DK19	0.0268732681425539	none	0.9142312579415504	none
ENSCHIG00000015476:A0A452EQP3	0.0212559712678878	none	1.17385208552401	none
ENSCHIG00000004836:A0A452DRH2	1.2330193257587	Up	1.043628808864266	none
ENSCHIG00000009338:A0A452DZK2	-0.355482928588111	none	0.9529956967891428	none
ENSCHIG00000023506:A0A452FU60	0.384280513435895	none	0.9905506679700228	none
ENSCHIG00000000162:A0A452DK85	0.435335579306505	none	1.029261653623681	none
ENSCHIG00000015054:A0A452EPU9	-0.110310766524524	none	0.9309375000000001	none
ENSCHIG00000022016:A0A452FKX4	0.241418925769998	none	0.9598563968668405	none
ENSCHIG00000018429:A0A452F576	0.0137871499875801	none	1.067419461972766	none
ENSCHIG00000008397:A0A452E475	-0.259751032213126	none	1.202084108671381	Up
ENSCHIG00000006767:A0A452DTD1	-1.26136216634846	none	0.750413223140496	Down
ENSCHIG00000010791:A0A452E555	1.68576431134989	none	1.019096584649284	none
ENSCHIG00000012509:A0A452ECN5	0.0224710249046882	none	1.070223752151463	none
ENSCHIG00000017216:A0A452EZC7	-0.122014751891788	none	1.120855614973262	none
ENSCHIG00000000312:A0A452DKT6	0.0595924218037147	none	0.9419499679281588	none
ENSCHIG00000018030:A0A452F311	-0.567548179011977	none	0.9418103448275861	none
ENSCHIG00000019341:A0A452F9J5	0.706401061701862	Up	1.12049508554787	none
ENSCHIG00000015158:Q9N0U7	-2.0659921138705	Down	0.5781209781209783	Down
ENSCHIG00000000214:A0A452DKD3	0.904672176963155	Up	1.144307469180566	none
ENSCHIG00000024272:A0A452FX55	0.0800683898283887	none	0.97265625	none
ENSCHIG00000019363:A0A452F989	0.00126292723588101	none	1.064349621472815	none
ENSCHIG00000014507:A0A452EMA2	-Inf	none	0.8485814472425885	none
ENSCHIG00000020278:A0A452FD00	0.490446461237939	none	1.113668555240793	none
ENSCHIG00000017966:A0A452F2V9	0.117305043575313	none	0.9560078791858175	none
ENSCHIG00000010530:A0A452E4J3	0.174457168357446	none	1.046296296296296	none
ENSCHIG00000017296:A0A452EZM7	0.128338181651814	none	1.082919914953933	none
ENSCHIG00000027264:A0A452GBL9	0.557243024154171	none	1.029920212765957	none
ENSCHIG00000020031:A0A452FC66	-0.197723610647983	none	0.9695364238410598	none
ENSCHIG00000013286:A0A452EG38	-0.298091035120244	none	0.8975086723431094	none
ENSCHIG00000024493:A0A452FYQ4	-0.288494565228618	none	1.028244788164089	none
ENSCHIG00000022850:A0A452FQU3	0	none	0.9720989220038045	none
ENSCHIG00000018419:A0A452F592	0.505784294951086	none	1.02132701421801	none
ENSCHIG00000000340:A0A452DKY9	-0.0877440429437973	none	1.05396174863388	none
ENSCHIG00000018894:A0A452F6Y2	1.16137857668339	none	1.657313879536102	Up
ENSCHIG00000018153:A0A452F3G0	-0.863148367758792	none	0.8242862887012464	Down
ENSCHIG00000015974:A0A452EU15	-0.0852980015773944	none	1.046052631578947	none
ENSCHIG00000019901:A0A452FBK8	-0.946056107825925	Down	0.8331864904552131	Down
ENSCHIG00000009134:A0A452DZ25	0.0536600441257265	none	0.8547503045066992	none
ENSCHIG00000015872:A0A452ESE7	0.0118981790022157	none	1.007570770243581	none
ENSCHIG00000014715:A0A452EMC8	0.0841470669858496	none	0.9970267591674922	none
ENSCHIG00000023977:A0A452FVQ2	0.647782856206621	Up	1.029113067027759	none
ENSCHIG00000010108:A0A452E2J8	-0.0305204962824976	none	0.9949983327775926	none
ENSCHIG00000013229:A0A452EG03	-0.448623186007329	none	1.01227604512276	none
ENSCHIG00000006680:A0A452DSW8	0.146964531649506	none	0.9916693367510411	none
ENSCHIG00000011705:A0A452E9K1	0.542574648920002	none	1.115734265734266	none
ENSCHIG00000011960:A0A452EAA3	0.379633495030815	none	0.9758278145695365	none
ENSCHIG00000011695:A0A452E9E7	-0.178701807339133	none	0.9037199124726477	none
ENSCHIG00000006748:A0A452DT65	0.556835724158457	none	1.07639366827254	none
ENSCHIG00000003270:A0A452DPJ5	0.0496375108443549	none	0.9920345170925988	none
ENSCHIG00000012671:A0A452EDC9	0.239408092324985	none	1.044685172647258	none
ENSCHIG00000024129:A0A452FWP3	0.946949329511209	Up	0.9288917360666241	none
ENSCHIG00000016155:A0A452EUE1	-0.393095520350985	none	0.9274193548387095	none
ENSCHIG00000023844:A0A452FVW2	0.405318147461575	none	1.015568068896986	none
ENSCHIG00000026944:A0A452G9R9	0.315528834667668	none	1.013553719008265	none
ENSCHIG00000023338:P02082	-0.161591685702631	none	0.7452574525745257	Down
ENSCHIG00000026409:A0A452G7L4	0.0749555565271277	none	1.071983778303481	none
ENSCHIG00000023552:A0A452FTR2	0.0653035215745839	none	1.051683100986059	none
ENSCHIG00000005594:A0A452DRZ6	-0.30548788634419	none	0.9355254674403611	none
ENSCHIG00000012976:A0A452EEG7	-0.483133782465519	none	0.9956258411843876	none
ENSCHIG00000024164:A0A452FXG7	0.0604296721306986	none	1.070710571923743	none
ENSCHIG00000021555:A0A452FL07	0.489616944247915	none	0.8910133843212236	none
ENSCHIG00000019475:A0A452FA17	-0.0209217366666196	none	0.9699149771092217	none
ENSCHIG00000023321:A0A452FT17	-0.132274280432337	none	1.037370242214533	none
ENSCHIG00000025236:A0A452G2E3	0.415541251172116	none	1.016880486158001	none
ENSCHIG00000006732:A0A452DT66	0.213704420989876	none	1.029931972789116	none
ENSCHIG00000008887:B0LXL2	-0.427537663973143	none	0.8588747280074603	none
ENSCHIG00000021992:A0A452FL43	0.0766748559133578	none	1.105393896380412	none
ENSCHIG00000020180:A0A452FCM6	0.0748749306770669	none	0.9704336399474377	none
ENSCHIG00000019289:A0A452F929	-0.171346205273398	none	1.00454250486697	none
ENSCHIG00000012731:A0A452EE23	-0.890462253522557	Down	0.8372841673983025	none
ENSCHIG00000022213:A0A452FMK7	-0.404778752141351	none	0.8635514018691588	none
ENSCHIG00000017178:A0A023IU61	0.67423413606884	none	0.9669887278582929	none
ENSCHIG00000023271:A0A452FSE7	-0.456069325888045	none	0.8894364028333845	none
ENSCHIG00000017096:A0A452EZ39	-2.27479459999407	none	1.141772151898734	none
ENSCHIG00000023808:A0A452FV37	0.246980263327418	none	0.9748448219536099	none
ENSCHIG00000023510:A0A452FTL9	0.460228639357836	none	0.9646869983948636	none
ENSCHIG00000026723:A0A452G8N6	-0.39348977716424	none	0.9313821138211381	none
ENSCHIG00000011531:A0A452E8Q3	-0.336036038288927	none	1.021592442645074	none
ENSCHIG00000012083:A0A452EAV8	-0.1318176243561	none	1.003785271851342	none
ENSCHIG00000025321:A0A452G286	-0.647211481266343	none	1.129967776584318	none
ENSCHIG00000018146:A0A452F406	-0.93986003635339	Down	0.816656856974691	Down
ENSCHIG00000025663:A0A452G3X7	-0.154181850053715	none	1.019069923051188	none
ENSCHIG00000019857:A0A452FB42	1.43503827150321	Up	1.004913200131019	none
ENSCHIG00000000388:A0A452DLH3	0.921832847101487	Up	1.038382453735435	none
ENSCHIG00000019763:A0A452FB45	-0.327703358974133	none	0.9593309281731716	none
ENSCHIG00000020773:A0A452FFB6	0.522668521978424	none	1.001336005344021	none
ENSCHIG00000017941:A0A452F2I9	0.609113972080918	Up	1.227511244377811	Up
ENSCHIG00000010966:A0A452E684	0.808916473255326	Up	1.189358372456964	none
ENSCHIG00000013397:A0A452EGJ1	0.285217666034018	none	1.004251144538914	none
ENSCHIG00000018990:A0A452F882	0.49625009164174	none	0.9894214876033058	none
ENSCHIG00000025924:A0A452G782	0.171054498071695	none	1.21165191740413	Up
ENSCHIG00000019259:A0A452FAW8	-0.448624315280138	none	0.9094936708860759	none
ENSCHIG00000017911:A0A452F2N5	-0.864522553956553	Down	0.8857142857142857	none
ENSCHIG00000000599:A0A452DMF9	-0.101966399045486	none	1.003300330033003	none
ENSCHIG00000013561:A0A452EH79	-0.226624191822938	none	1.05769875880577	none
ENSCHIG00000023581:A0A452FUS4	0.567727634701396	none	0.9509360877985797	none
ENSCHIG00000023652:A0A452FUP0	0.145119221604583	none	0.9565076273937033	none
ENSCHIG00000019125:A0A452F8I7	-0.00368045598434868	none	0.8929260450160772	none
ENSCHIG00000023517:A0A452FTK4	-0.113401984894948	none	1.072995202193283	none
ENSCHIG00000024010:A0A452FWN6	0.0943945837327726	none	0.959790781301079	none
ENSCHIG00000027114:A0A452GAH4	0.212611583143022	none	1.032695652173913	none
ENSCHIG00000022426:A0A452FNL4	-0.434538105007158	none	0.8765432098765433	none
ENSCHIG00000018429:A0A452F4Z6	0.0137871499875801	none	1.215237444482405	Up
ENSCHIG00000020806:A0A452FFM4	0.290683320026464	none	1.015085484411666	none
ENSCHIG00000023932:A0A452FVY3	0.669691857912894	none	1.316260162601626	Up
ENSCHIG00000015168:A0A452EPB0	0.799047364863989	Up	1.13427065026362	none
ENSCHIG00000004247:A0A452DS40	-0.508147235868603	none	0.8479697828139756	none
ENSCHIG00000023878:A0A452FV79	0.907422004743076	Up	1.223238095238095	Up
ENSCHIG00000014589:A0A452ELZ7	-0.174952057176471	none	0.9678153446033811	none
ENSCHIG00000016668:A0A452EWT2	0.0871195265516456	none	1.038159771754636	none
ENSCHIG00000014655:A0A452ELZ0	0.179391568037928	none	0.9572368421052632	none
ENSCHIG00000013690:A0A452EHY8	0.282516091121419	none	1.003653271338426	none
ENSCHIG00000024936:A0A452G0L3	0.510368338624841	none	1.050403225806452	none
ENSCHIG00000010566:A0A452E4C0	0.230304062855359	none	0.9907284768211921	none
ENSCHIG00000018393:A0A452F4R4	-0.293274206326381	none	0.836022293927838	none
ENSCHIG00000024734:A0A452FZU7	-1.20801189916483	Down	1.041626946298061	none
ENSCHIG00000011269:A0A452E7C7	0.119847314048905	none	1.106918238993711	none
ENSCHIG00000020367:A0A452FE11	0.399962301340676	none	0.9832951195545364	none
ENSCHIG00000026774:A0A452G9D3	0.447224314196025	none	0.9831125827814569	none
ENSCHIG00000023163:A0A452FS00	-0.304448531644067	none	1.09055809055809	none
ENSCHIG00000027016:A0A452GAH5	0.485298913360445	none	1.328920978740473	Up
ENSCHIG00000014676:A0A452EMK8	-1.14585554057015	none	0.6933151432469306	Down
ENSCHIG00000024327:A0A452FY52	-0.302904089253442	none	0.937701743060039	none
ENSCHIG00000024319:A0A452FXF1	0.120180094896437	none	1.03721406623421	none
ENSCHIG00000015434:A0A452ERP9	-0.0299012350061558	none	1.018818091779465	none
ENSCHIG00000013655:A0A452EHG8	0.0293724874149129	none	1.117400419287212	none
ENSCHIG00000024084:A0A452FX52	-0.214030171948186	none	0.9466840052015604	none
ENSCHIG00000022292:A0A452FM75	0.655817075304443	none	0.9972963839134842	none
ENSCHIG00000026356:A0A452G6X5	-0.222166249589632	none	1.007914659325533	none
ENSCHIG00000015455:A0A452EQF8	-0.252753988310266	none	1.061606535057862	none
ENSCHIG00000020581:A0A452FEX4	-0.0373389661304832	none	1.083478868319944	none
ENSCHIG00000017983:A0A452F375	-0.411201053690718	none	0.9509803921568627	none
ENSCHIG00000026333:A0A452G793	-0.230364316801196	none	0.8913539967373575	none
ENSCHIG00000024592:A0A452FYL9	0.281544181490413	none	0.9846204188481674	none
ENSCHIG00000015924:A0A452ESR2	-0.317904471476046	none	0.8896125040703354	none
ENSCHIG00000014075:A0A452EK27	0.591821808985198	Up	1.062946580469547	none
ENSCHIG00000025653:A0A452G3S6	-0.0297465434546283	none	0.8785249457700652	none
ENSCHIG00000025004:A0A452G0H4	0.371968758894749	none	1.066945606694561	none
ENSCHIG00000009467:A0A452E0C3	-0.0854642557373677	none	1.176835951772013	none
ENSCHIG00000018248:A0A452F4D3	0.244762877272516	none	0.9934015176509402	none
ENSCHIG00000007099:A0A452DTM9	-0.608345852284518	Down	0.8180169286577993	Down
ENSCHIG00000010466:A0A452E416	-0.632716649494558	Down	0.8186881188118812	Down
ENSCHIG00000011751:A0A452E9J1	1.15679050643029	Up	1.012253233492171	none
ENSCHIG00000012227:A0A452EBG5	-0.38139124533301	none	1.026027397260274	none
ENSCHIG00000014130:A0A452EKF9	-0.557060070887341	none	1.04034188034188	none
ENSCHIG00000017426:A0A452F099	-0.574457659187073	none	0.9660084169634185	none
ENSCHIG00000020187:A0A452FCW6	-0.0387600477041078	none	1.035918093319906	none
ENSCHIG00000013444:A0A452EH39	0.144254819371853	none	0.9882747068676718	none
ENSCHIG00000024671:A0A452FZV2	-0.247707972111882	none	1.049315068493151	none
ENSCHIG00000011609:A0A452E901	-0.256165137475061	none	0.9771976206212823	none
ENSCHIG00000021837:A0A452FKK3	-0.352114378500654	none	1.091727241259952	none
ENSCHIG00000017576:A0A452F0U5	0.537486202973078	none	1.033568311513931	none
ENSCHIG00000000074:A0A452DJS9	0.0647746648208636	none	1.050818553888131	none
ENSCHIG00000023892:A0A452FVX5	0.301527778282134	none	0.9930394431554526	none
ENSCHIG00000020446:A0A452FDV7	0.511075497078792	none	0.9673522690173034	none
ENSCHIG00000027228:A0A452GBJ5	0.489729927131721	none	1.004663557628248	none
ENSCHIG00000020447:A0A452FEH4	-0.373870072625936	none	1.124865059373875	none
ENSCHIG00000023930:A0A452FVK2	-0.229830636197695	none	1.010458839406208	none
ENSCHIG00000009709:A0A452E0Z6	-0.25559586981985	none	1.050120151047031	none
ENSCHIG00000026835:A0A452G9C4	0.316374567646296	none	0.8074477747502271	Down
ENSCHIG00000026090:A0A452G5Y7	0.26838904136368	none	0.9411953727506428	none
ENSCHIG00000027240:A0A452GBK4	0.148549914940885	none	1.02247191011236	none
ENSCHIG00000009017:A0A452DYD4	-0.0913388034756918	none	0.9526742301458669	none
ENSCHIG00000018824:A0A452F702	0.386877479425319	none	0.9548969072164949	none
ENSCHIG00000021559:A0A452FJS7	-0.0350881478475078	none	1.115796750777739	none
ENSCHIG00000015027:A0A452EPR9	0.216855063928567	none	0.8634222919937206	none
ENSCHIG00000019373:A0A452F9C0	0.514581728757482	none	1.105191720393621	none
ENSCHIG00000011373:A0A452E819	0.0362404806673649	none	1.129078014184397	none
ENSCHIG00000011986:A0A452EAL1	-0.111738953287632	none	1.019918973666442	none
ENSCHIG00000021337:A0A452FHZ0	0.202835615670575	none	0.6628342245989305	Down
ENSCHIG00000011200:A0A452E6Y2	-0.122930904377703	none	0.9652800524074681	none
ENSCHIG00000023541:A0A452FU56	0.0158766217471424	none	1.193678794560823	none
ENSCHIG00000016539:A0A452EW09	-0.116775199821846	none	1.004032258064516	none
ENSCHIG00000015723:A0A452ET31	-0.758425764419698	Down	0.9390088945362135	none
ENSCHIG00000021899:A0A452FL66	-1.18399324582192	none	0.3948751642575559	Down
ENSCHIG00000026577:A0A452G8B6	-0.101205936336435	none	1.029421826890181	none
ENSCHIG00000023370:A0A452FSZ2	0.775153788451152	Up	1.349759615384615	Up
ENSCHIG00000026136:A0A452G694	0.163570089149653	none	1.061099796334012	none
ENSCHIG00000027002:A0A452G9V9	0.280963620367085	none	0.8645801053610163	none
ENSCHIG00000023078:A0A452FRM6	-0.295441807847109	none	1.022297297297297	none
ENSCHIG00000009169:A0A452DZF6	-0.0896170308240444	none	0.95016077170418	none
ENSCHIG00000022448:A0A452FNL6	-0.256100355678219	none	1.01888064733648	none
ENSCHIG00000011274:A0A452E7K8	0.0512180135781675	none	0.9646218760142811	none
ENSCHIG00000019620:A0A452FAL7	-0.494629269279094	none	0.9394995248653787	none
ENSCHIG00000011919:A0A452EA66	0.248091850253945	none	1.038056405028882	none
ENSCHIG00000020605:A0A452FEG1	-0.276753784983041	none	0.8218721599515297	Down
ENSCHIG00000020864:A0A452FFU3	-0.485922134171178	none	1.077646239554318	none
ENSCHIG00000024557:A0A452FYS8	0.0157440256326189	none	1.005689424364123	none
ENSCHIG00000009776:A0A452E193	0.0107560662141085	none	0.9966920277869665	none
ENSCHIG00000003742:A0A452DQA1	0.347706477397245	none	1.052488994243143	none
ENSCHIG00000023107:A0A452FRX8	-0.00760653289672403	none	0.9632281158477056	none
ENSCHIG00000013458:A0A0M4FUH9	-0.372324605606001	none	1.036985827860353	none
ENSCHIG00000025208:A0A452G1U4	-0.0874216313210024	none	1.023066485753053	none
ENSCHIG00000009907:A0A452E1V5	0.242130895840038	none	0.9731652117685097	none
ENSCHIG00000011852:A1E461	-0.027574920236196	none	0.9894771456757643	none
ENSCHIG00000014232:A0A452EK46	0.439535147034244	none	1.181015452538631	none
ENSCHIG00000008238:A0A452DW72	-0.331269378200412	none	0.8620901011339256	none
ENSCHIG00000022076:A0A452FL64	1.02596101033854	none	0.8923857868020305	none
ENSCHIG00000027045:A0A452GAF7	0.323526949455826	none	1.269035532994924	Up
ENSCHIG00000020008:A0A452FCG5	-0.00517042310036606	none	0.8937441056271613	none
ENSCHIG00000009273:A0A452E004	-0.0955527911601498	none	1.00364238410596	none
ENSCHIG00000020522:A0A452FE42	-0.792429854947724	none	0.9532526969597905	none
ENSCHIG00000011272:A0A452E7I3	0.684346978423234	none	0.9275641025641026	none
ENSCHIG00000011993:A0A452EA45	-0.0746678018077457	none	1.020791415157613	none
ENSCHIG00000010626:A0A452E4R9	0.90651264360068	Up	0.9464915091316887	none
ENSCHIG00000014399:A0A452ELF2	0.412850819030088	none	1.027208599261001	none
ENSCHIG00000017728:A0A452F1E7	-0.120673356985793	none	0.992552471225457	none
ENSCHIG00000024160:A0A452FWU9	-0.363847135470024	none	1.1453760345448	none
ENSCHIG00000015784:A0A452ESY5	0.222837539306039	none	0.8848217103187125	none
ENSCHIG00000022756:A0A452FQ40	0.0166038729060481	none	0.9598116169544741	none
ENSCHIG00000000428:A0A452DL89	0.131789605554389	none	1.016831683168317	none
ENSCHIG00000010077:A0A452E2F6	0.507315863142972	none	1.942821628340584	Up
ENSCHIG00000017286:A0A452EZS5	-0.57459344167079	none	0.819976076555024	Down
ENSCHIG00000024921:A0A452G086	-0.496335271136759	none	0.95811345646438	none
ENSCHIG00000020780:A0A452FG43	-0.155285187988178	none	0.9201030927835051	none
ENSCHIG00000008016:A0A452DVT7	-0.0331876684976129	none	0.9172979797979799	none
ENSCHIG00000012138:A0A452EAZ3	-0.0271054151650235	none	0.9434152913438868	none
ENSCHIG00000025274:A0A452G231	0.103452433854498	none	1.048639455782313	none
ENSCHIG00000010194:A0A452E2Y2	0.15726573860607	none	0.9545159194282002	none
ENSCHIG00000006718:A0A452DT86	0.122845197988397	none	0.9848982271831911	none
ENSCHIG00000023666:A0A452FU96	-0.337842193294579	none	1.189578713968958	none
ENSCHIG00000018789:A0A452F6U4	-0.349575396226127	none	0.941329011345219	none
ENSCHIG00000022380:A0A452FNC1	0.278623685555782	none	0.9973036737445231	none
ENSCHIG00000022498:A0A452FNX0	-0.332621838519275	none	0.8980294025649046	none
ENSCHIG00000011634:A0A452E925	0.11948901259768	none	0.9430973165211768	none
ENSCHIG00000007232:A0A452DUH5	0.574516065601659	none	0.914322664080181	none
ENSCHIG00000026247:A0A452G6T9	0.111430439778596	none	1.057388316151203	none
ENSCHIG00000018496:A0A452F5I6	-0.0435790290063372	none	1.026092849881396	none
ENSCHIG00000010600:A0A452E4I0	-0.0561203725245713	none	0.9914361001317523	none
ENSCHIG00000021069:A0A452FHG3	0.929987705190643	Up	0.9713708319299427	none
ENSCHIG00000016649:A0A452EWN3	0.055146985040944	none	1.0633608815427	none
ENSCHIG00000012504:A0A452ECS6	-0.295412672809156	none	0.9141935483870967	none
ENSCHIG00000023827:P82018	1.03282058802978	none	0.8563019390581719	none
ENSCHIG00000023884:A0A452FW34	-0.126926202862064	none	0.9650441032342371	none
ENSCHIG00000007406:A0A452DUH4	0.162712205811149	none	0.9810472213299071	none
ENSCHIG00000019082:A0A452F8D7	0.327819929596767	none	0.9103954081632655	none
ENSCHIG00000018619:A0A452F6Q8	-0.206517570187244	none	0.9659533073929962	none
ENSCHIG00000019847:A0A452FBC0	-0.373037505262786	none	0.9452411994784874	none
ENSCHIG00000018260:A0A452F4E3	0.615553851730416	Up	1.048665089557283	none
ENSCHIG00000004264:A0A452DQC4	0.146600660266215	none	1.008561080013171	none
ENSCHIG00000019826:A0A452FBM7	0.609937785772291	none	0.9989878542510122	none
ENSCHIG00000026105:A0A452G635	0.0716963318609359	none	1.078624914908101	none
ENSCHIG00000022449:A0A452FNJ5	-0.0261201309013173	none	0.9041769041769042	none
ENSCHIG00000026483:A0A452G7U7	0.540532135333023	none	1.033978933061502	none
ENSCHIG00000012695:A0A452EDH1	-0.106771206842945	none	0.948891031822565	none
ENSCHIG00000005523:A0A452DRP9	-1.25187507048862	none	1.195170229612035	none
ENSCHIG00000016522:A0A452EW57	0.0867333936002823	none	0.9765319426336375	none
ENSCHIG00000018813:A0A452F6L9	0.0105036704623341	none	0.9800270819228165	none
ENSCHIG00000021132:A0A452FHV0	0.72041029212487	Up	0.9782608695652172	none
ENSCHIG00000008646:A0A452DXL9	0.2615844298776	none	0.9092442645074224	none
ENSCHIG00000011851:A0A452E9T9	-0.14951781773595	none	1.007607192254495	none
ENSCHIG00000025102:A0A452G133	0.0871385427497171	none	0.9075071270193221	none
ENSCHIG00000012829:A0A452EE94	-0.346890833374757	none	1.033730834752981	none
ENSCHIG00000007372:A0A452DUC4	-0.209082038071053	none	1.084827586206897	none
ENSCHIG00000014255:A0A452EK79	0.341541497458108	none	1.093128705964423	none
ENSCHIG00000026575:A0A452G829	1.02628667234499	Up	0.9221576227390179	none
ENSCHIG00000009589:A0A452E0U0	-0.158780745197546	none	1.031155778894472	none
ENSCHIG00000016203:A0A452EUI0	0.509291638294934	none	1.021649484536083	none
ENSCHIG00000022032:A0A452FLD9	-0.480284442344934	none	1.008720930232558	none
ENSCHIG00000024524:A0A452FYD0	0.459881065481981	none	1.129967776584318	none
ENSCHIG00000000215:A0A452DLC3	0.0114383540624201	none	0.9527179157285302	none
ENSCHIG00000026394:A0A452G7G9	0.552723544301557	none	1.148014440433213	none
ENSCHIG00000008080:A0A452DW65	-0.481559327422857	none	0.8746110765401369	none
ENSCHIG00000021220:A0A452FHM6	-0.216174059072469	none	0.9940515532055517	none
ENSCHIG00000002992:A0A452DNV9	-0.0562834126083946	none	0.9490169943352216	none
ENSCHIG00000010169:A0A452E2S1	0.361478449184543	none	0.996971736204576	none
ENSCHIG00000014685:A0A452EMY0	0.575369096700526	none	0.9834361805781099	none
ENSCHIG00000025829:A0A452G4V8	0.533919898373667	none	1.034232365145228	none
ENSCHIG00000013956:A0A452EJI5	0.248099835247461	none	0.9784454604833441	none
ENSCHIG00000013753:A0A452EHZ0	-0.0692303781896572	none	0.9625772860397006	none
ENSCHIG00000024248:A0A452FX01	-0.073229823835795	none	0.8979723205664626	none
ENSCHIG00000016266:A0A452EUS4	-0.113355939186356	none	0.9623513870541611	none
ENSCHIG00000008891:A0A452DXW5	-0.176160340632871	none	0.8880320789636028	none
ENSCHIG00000011975:A0A452EAB4	-0.059907638217108	none	1.069598337950139	none
ENSCHIG00000000315:A0A452DKU0	-0.196852576650798	none	1.144943410003651	none
ENSCHIG00000021549:A0A452FJG8	0.940508277898371	Up	1.165263963274675	none
ENSCHIG00000019395:A0A452F9F5	-0.591478906816202	none	0.9394728278555158	none
ENSCHIG00000007988:A0A452DVI7	0.695023210179127	Up	1.060668734918993	none
ENSCHIG00000026817:A0A452G9L5	0.402720807219083	none	1.037550744248985	none
ENSCHIG00000010761:A0A452E5B4	-0.284080421230942	none	1.059557774607703	none
ENSCHIG00000022489:A0A452FNT7	0.201978086195463	none	1.014448924731183	none
ENSCHIG00000019338:A0A452F9E5	0.146061831311237	none	0.9725660756105722	none
ENSCHIG00000025099:A0A452G0P6	-0.626050613526123	none	0.9829814056098328	none
ENSCHIG00000024807:A0A452G098	0.853672709735358	Up	0.9775577557755776	none
ENSCHIG00000026323:A0A452G6S8	0.313814414699204	none	1.327836670592854	Up
ENSCHIG00000026236:A0A452G6S6	-0.483803189800787	none	1.046706989247312	none
ENSCHIG00000010866:A0A452E5Q7	-0.0680890392899344	none	0.9401982731052128	none
ENSCHIG00000013143:A0A452EFE3	-2.30543467371833	Down	0.8856209150326799	none
ENSCHIG00000007747:A0A452DVP0	-0.306339856209186	none	1.096086652690426	none
ENSCHIG00000021377:A0A452FHU0	-0.0443586579845096	none	0.9126275510204084	none
ENSCHIG00000012830:A0A452EE79	-0.908352438426807	Down	0.8344664498965415	none
ENSCHIG00000010416:A0A452E3Z5	0.7904198729498	none	0.9150078988941548	none
ENSCHIG00000016025:A0A452ET33	0.00142288315966411	none	0.994717728623308	none
ENSCHIG00000022602:A0A452FPG2	-0.347762455773307	none	1.016772895001677	none
ENSCHIG00000011099:A0A452E6T1	-0.474209221382052	none	1.177947598253275	none
ENSCHIG00000016026:A0A452EU45	-0.128339568563865	none	0.9980250164581962	none
ENSCHIG00000024694:A0A452G000	-0.122989557278664	none	0.9771410173857052	none
ENSCHIG00000018891:A0A452F789	0.790006563458984	none	0.9384116693679093	none
ENSCHIG00000015663:A0A452ERU9	-0.232549160202332	none	1.013643926788685	none
ENSCHIG00000013201:A0A452EFL3	-0.528915454594847	none	0.9141604010025062	none
ENSCHIG00000022576:A0A452FPF8	0.853239689561555	Up	0.9817618719889883	none
ENSCHIG00000011423:A0A452E825	0.172266907319553	none	1.194137799771602	none
ENSCHIG00000006565:A0A452DSV6	0.634570430252948	none	0.6803432555644946	Down
ENSCHIG00000000491:A0A452DLS5	0.339952669131637	none	1.170704435333582	none
ENSCHIG00000022202:A0A452FMB7	7.65057085198363	Up	1.05606258148631	none
ENSCHIG00000011500:A0A452E8Q6	-0.639771116376828	none	0.9463383838383839	none
ENSCHIG00000017396:A0A452F0E9	0.139632297559403	none	0.9819967266775779	none
ENSCHIG00000007470:A0A452DUG3	0.67885547233646	none	0.9562137797810689	none
ENSCHIG00000017558:A0A452F0M7	0.0693418023583656	none	1.181034482758621	none
ENSCHIG00000010532:A0A452E478	0.48592836633992	none	0.8976478067387159	none
ENSCHIG00000017899:A0A452F2K7	-0.748649470825251	none	0.9246311738293779	none
ENSCHIG00000015135:A0A452EP88	-0.250173553819337	none	0.9587796170074651	none
ENSCHIG00000024454:A0A452FYW4	-0.0199347511646045	none	0.9375606599805887	none
ENSCHIG00000010774:A0A452E5B9	-0.451304771854606	none	0.9423076923076923	none
ENSCHIG00000024824:A0A452G0B8	0.305443438232463	none	1.174768518518519	none
ENSCHIG00000014144:A0A452EK95	-0.307940030081409	none	0.956862745098039	none
ENSCHIG00000026334:A0A452G6U1	-0.388155549830814	none	0.9281170483460559	none
ENSCHIG00000013875:A0A452G2U0	-3.3318635051004	none	1.057705363204345	none
ENSCHIG00000010786:A0A452E5L5	-0.0760825013495327	none	0.9349645846748229	none
ENSCHIG00000026011:A0A452G5N4	-0.162522966044443	none	1.076417704011065	none
ENSCHIG00000020359:A0A452FDK7	0.335656866710684	none	1.049146043917742	none
ENSCHIG00000016418:A0A452EVF7	0.215656282630528	none	1.007326007326007	none
ENSCHIG00000026715:A0A452G8M2	0.685355479564079	Up	1.136961285609934	none
ENSCHIG00000022328:A0A452FN18	0	none	0.9950248756218906	none
ENSCHIG00000015482:A0A452EQL1	-0.00827079419347063	none	1.070307167235495	none
ENSCHIG00000008152:A0A452DWT7	-0.0377015855479741	none	1.047134621905731	none
ENSCHIG00000014259:A0A452EL29	0.480367134035631	none	1.206986250464511	Up
ENSCHIG00000024288:A0A452FXD5	-1.00808755328558	Down	0.9816306799871093	none
ENSCHIG00000021486:A0A452FIM9	0.290267159368483	none	0.9529450477130637	none
ENSCHIG00000023886:A0A452FW46	0.522681253303422	none	1.097262247838617	none
ENSCHIG00000022022:A0A452FL63	-0.0701477305915187	none	0.9561972744970797	none
ENSCHIG00000021233:A0A452FI28	-0.125499785527826	none	0.9853085210577867	none
ENSCHIG00000017616:A0A452F0X6	0.078533019398532	none	1.075114075114075	none
ENSCHIG00000003071:A0A452DPB5	-0.501300301189754	none	0.8326556146387238	Down
ENSCHIG00000000213:A0A452DKD6	0.632556023227452	Up	1.036165131354487	none
ENSCHIG00000020673:A0A452FF94	0.176239981719383	none	1.144311159578335	none
ENSCHIG00000026894:A0A452G9Z7	-0.219385737147992	none	1.039235755714773	none
ENSCHIG00000026598:A0A452G896	0.410034900968095	none	0.9214195183776933	none
ENSCHIG00000019967:A0A452FBW1	-0.516936979386338	none	1.031519575315196	none
ENSCHIG00000017848:A0A452F256	-0.349708587477435	none	0.8912776412776414	none
ENSCHIG00000004568:A0A452DQV2	0.943892638621492	Up	0.986741796486576	none
ENSCHIG00000000527:A0A452DMH9	-0.95481775403559	Down	0.8269060936120106	Down
ENSCHIG00000023548:A0A0M3KWF7	0.514840451304998	none	1.008669556518839	none
ENSCHIG00000023630:A0A452FUA7	0.0242646715496993	none	1.025693035835024	none
ENSCHIG00000018460:A0A452F5M4	-0.544275657447029	none	0.8977094446187636	none
ENSCHIG00000011646:A0A452E8Y9	-0.547376454076542	none	0.7600795002839296	Down
ENSCHIG00000012491:A0A452ECI1	0.0755894053133042	none	1.014841688654353	none
ENSCHIG00000021134:A0A452FHR4	-0.121784019427907	none	0.9934361667213653	none
ENSCHIG00000020527:A0A452FE36	0.249914059118944	none	1.034576271186441	none
ENSCHIG00000014012:A0A452EK25	0.116438539946938	none	0.9043367346938773	none
ENSCHIG00000000504:A0A452DLU2	0.152952608285591	none	1.108236151603499	none
ENSCHIG00000014206:A0A452EKT6	-0.0847128037570156	none	0.9701149425287356	none
ENSCHIG00000013628:H9B8T7	0.847476949000631	Up	1.063088184036249	none
ENSCHIG00000013648:A0A452EI39	-0.500378353611397	none	0.8472560975609754	none
ENSCHIG00000014118:A0A452EJS8	0.0904265692494875	none	0.9124960654705696	none
ENSCHIG00000001881:A0A452DMU6	-1.09986452556896	none	1.112820512820513	none
[truncated: 4,497 more rows]
