# Supplementary material for: Combined Transcriptomic and Proteomic of Corynebacterium pseudotuberculosis Infection in the Spleen of Dairy Goats
Source: Animals (Basel). 2022 Nov 24;12(23):3270. doi: 10.3390/ani12233270 (PMC9736189; doi:10.3390/ani12233270)
Supplement: Supplementary file 1 [file animals-12-03270-s001.zip › Supplementary material/Table S2 Quadrant_cor-gene-pro(144 h).txt]

id	log2FoldChange	mRNA_up_down	FC	protein_up_down
ENSCHIG00000011282:A0A452E7G1	-0.603227081350746	none	0.8522182254196644	none
ENSCHIG00000010603:A0A452E5B5	-0.902883125910649	Down	0.8461077844311378	none
ENSCHIG00000006075:A0A452DTD0	-0.149689888591323	none	0.9611930724823605	none
ENSCHIG00000019705:A0A452FAW1	-0.121554379517505	none	1.017275097783573	none
ENSCHIG00000022260:A0A452FMX3	0.281541963202052	none	1.041722296395193	none
ENSCHIG00000013404:A0A452EHE9	-0.0708047527035368	none	0.9734970911441497	none
ENSCHIG00000024295:A0A452FYL3	0.0471978450745143	none	1.013153456998314	none
ENSCHIG00000015249:A0A452EQJ4	0.315768825102413	none	0.9051616915422885	none
ENSCHIG00000013404:A0A452EHD5	-0.0708047527035368	none	0.9209183673469387	none
ENSCHIG00000015249:A0A452EQ10	0.315768825102413	none	0.8359398052522867	none
ENSCHIG00000015249:A0A452EPX6	0.315768825102413	none	0.941585096305652	none
ENSCHIG00000014950:A0A452ENG9	0.0868066366343051	none	0.975452196382429	none
ENSCHIG00000021055:A0A452FH25	-1.31926180377252	Down	0.84817993489198	none
ENSCHIG00000010086:A0A452E2E2	0.106098967923836	none	1.009640957446809	none
ENSCHIG00000015995:A0A452ETD8	-0.107387628014863	none	1.001974333662389	none
ENSCHIG00000025765:A0A452G538	-0.0140061294366468	none	1.039850136239782	none
ENSCHIG00000014793:A0A452EN03	-0.269848050144637	none	0.9363156259707982	none
ENSCHIG00000015756:A0A452ETN5	-0.229463193333956	none	0.9204968944099379	none
ENSCHIG00000018312:A0A452F4L0	0.037871192104979	none	0.9181395348837208	none
ENSCHIG00000015756:A0A452ETZ6	-0.229463193333956	none	0.9854180168502914	none
ENSCHIG00000000321:A0A452DLF4	-0.748409686848085	none	0.896615957777088	none
ENSCHIG00000011102:A0A452E7B9	-0.13900264157819	none	0.9581218274111677	none
ENSCHIG00000007762:A0A452DUZ5	0.0634111491290224	none	0.9490158115521136	none
ENSCHIG00000018952:A0A452F7K4	1.67102127502692	none	0.9878009630818619	none
ENSCHIG00000008154:A0A452DY71	0.0374236348540495	none	1.036308109942314	none
ENSCHIG00000020744:A0A452FG92	-0.269131996196034	none	0.8979082110521387	none
ENSCHIG00000022121:A0A452FMZ7	-0.536344701160376	none	1.115470022205773	none
ENSCHIG00000020744:A0A452FFZ3	-0.269131996196034	none	0.7178599946766036	Down
ENSCHIG00000018616:A0A452F6C9	0.156757637113936	none	0.9780974174566853	none
ENSCHIG00000011339:A0A452E893	-0.188757606002856	none	0.974750830564784	none
ENSCHIG00000017807:A0A452F327	-0.242652799139113	none	1.092008797653959	none
ENSCHIG00000017000:A0A452EYF6	-0.844710841222804	none	1.061066007765619	none
ENSCHIG00000025078:M4NBE4	0.316513965690922	none	1.293695131683958	Up
ENSCHIG00000008320:A0A452DX18	0.652094462694949	none	1.111905613156954	none
ENSCHIG00000013910:A0A452EIR1	0.0546956612627391	none	1.092672413793103	none
ENSCHIG00000018072:A0A452F3M5	-0.130778535522305	none	0.9292207792207793	none
ENSCHIG00000009693:A0A452E1G9	0.854430250801731	Up	1.35996705107084	Up
ENSCHIG00000021045:A0A452FIJ8	-0.260249994348918	none	0.8154925282098202	Down
ENSCHIG00000016965:A0A452EYH6	-0.345036737642616	none	1.174406949548948	none
ENSCHIG00000012943:A0A452EEE2	-0.224401990219183	none	0.9403174603174603	none
ENSCHIG00000017000:A0A452EYE8	-0.844710841222804	none	1.104279036317871	none
ENSCHIG00000020611:A0A452FF99	-0.0881061486137687	none	0.9791735537190084	none
ENSCHIG00000007898:A0A452DVV1	0.205731752838879	none	1.025667707249393	none
ENSCHIG00000013316:A0A452EGB1	-0.157449368687491	none	0.9410652379451624	none
ENSCHIG00000017779:A0A452F296	-1.36718631958924	Down	0.9176110260336907	none
ENSCHIG00000018072:A0A452F4C1	-0.130778535522305	none	1.102335928809789	none
ENSCHIG00000021864:A0A452FKN8	0.278153691777819	none	1.086518415566366	none
ENSCHIG00000016056:A0A452EU77	0.275089729488787	none	1.081284153005464	none
ENSCHIG00000007953:A0A452DVP7	-0.0314175243367647	none	0.9467418546365914	none
ENSCHIG00000021497:A0A452FJF9	-0.0202237085473649	none	1.064877717391304	none
ENSCHIG00000024672:D3K382	0.197818055420302	none	1.122927180966114	none
ENSCHIG00000013493:A0A452EGT7	0.0587382806720662	none	0.8142188414277355	Down
ENSCHIG00000021232:A0A452FIH7	0.287826490276834	none	1.120386958079542	none
ENSCHIG00000014240:A0A452EKN7	0.0555862834264839	none	1.003032345013477	none
ENSCHIG00000022721:A0A452FQ35	1.00699455122567	Up	1.341666666666667	Up
ENSCHIG00000021438:A0A452FK04	-0.836310425345628	Down	0.876738919443546	none
ENSCHIG00000013615:A0A452EHE3	0.145975740540852	none	0.9445157152020526	none
ENSCHIG00000020320:A0A452FD52	0.705279320889393	none	1.269828616978876	Up
ENSCHIG00000017538:A0A452F116	0.428672288242532	none	1.284469096671949	Up
ENSCHIG00000022777:A0A452FQ33	-0.301627201303864	none	0.9299843014128728	none
ENSCHIG00000011171:A0A452E729	1.25840471630424	none	0.9702970297029703	none
ENSCHIG00000022721:A0A452FQ03	1.00699455122567	Up	1.237261765849864	Up
ENSCHIG00000018325:A0A452F4B6	0.0681489892402928	none	1.054091539528432	none
ENSCHIG00000016366:A0A452EVG2	0.0636107787686718	none	0.9892581403155422	none
ENSCHIG00000004382:A0A452DQM6	-0.047522161787762	none	1.089112468559109	none
ENSCHIG00000017136:A0A452EYY6	-1.14887896876663	Down	0.8542959817053251	none
ENSCHIG00000020459:A0A452FE94	0.0889471037096961	none	0.9929192146765368	none
ENSCHIG00000008416:A0A452DWL1	-0.611378357650458	none	0.8438356164383563	none
ENSCHIG00000009256:A0A452DZT8	-0.12136840829371	none	1.033622183708839	none
ENSCHIG00000024349:A0A452FY24	0.0193700727322735	none	1.085159899389148	none
ENSCHIG00000024713:A0A452G069	-0.274693263873112	none	0.9104010025062655	none
ENSCHIG00000017958:A0A452F2N3	1.31678139895133	Up	1.37213970293055	Up
ENSCHIG00000017499:A0A452F0S3	-0.149104071946709	none	0.9929765886287625	none
ENSCHIG00000015928:A0A452EU27	0.346073669420188	none	1.236998514115899	Up
ENSCHIG00000026313:A0A452G6T0	-0.104118453075851	none	0.9231766612641815	none
ENSCHIG00000016366:A0A452EVH6	0.0636107787686718	none	1.160014513788098	none
ENSCHIG00000014628:A0A452EMM8	0.235844724328403	none	0.881638846737481	none
ENSCHIG00000017900:A0A452F2C6	-0.234060648552441	none	0.9402697495183044	none
ENSCHIG00000018422:A0A452F5I4	-0.27167047373403	none	0.9685534591194971	none
ENSCHIG00000023446:A0A452FTJ0	0.393956911467731	none	1.228021978021978	Up
ENSCHIG00000021389:A0A452FHX6	-0.0834113802138359	none	0.971577915713819	none
ENSCHIG00000010087:A0A452E2H7	-0.0989759400168792	none	1.105149441843716	none
ENSCHIG00000009440:A0A452E104	0.0322059450576155	none	0.9601683937823835	none
ENSCHIG00000004889:A0A452DRB9	-0.513408605487891	none	0.9214151534126486	none
ENSCHIG00000015726:A0A452ERW4	1.24650685616221	Up	1.598556608028868	Up
ENSCHIG00000023185:A0A452FSH4	-0.168889853708005	none	0.9450763730906726	none
ENSCHIG00000021958:A0A452FLH3	0.163805794883809	none	1.079442508710801	none
ENSCHIG00000017321:A0A452F043	0.816308173337915	none	1.094138543516874	none
ENSCHIG00000026283:A0A452G724	-0.0575356602675352	none	0.9857898215465962	none
ENSCHIG00000019667:A0A452FAH1	0.576965761026995	none	1.18433870363432	none
ENSCHIG00000017191:A0A452F0I5	0.0778679308328432	none	1.036820371644873	none
ENSCHIG00000010802:A0A452E5N4	-0.590382340026777	none	1.056343019135365	none
ENSCHIG00000021156:A0A452FHV8	-0.217903570476274	none	0.9198127925117004	none
ENSCHIG00000015090:A0A452EPZ3	0.179183820651621	none	1.090909090909091	none
ENSCHIG00000011665:A0A452E968	-0.23403984874936	none	1.057192982456141	none
ENSCHIG00000018053:A0A452F3M1	0.165738875991591	none	1.035564853556486	none
ENSCHIG00000025215:A0A452G155	-0.112122433318937	none	0.913300186451212	none
ENSCHIG00000022988:A0A452FRA9	-0.462464117118354	none	0.9628792769528727	none
ENSCHIG00000023803:A0A452FVF2	-0.166573585995508	none	0.9566878980891719	none
ENSCHIG00000023390:A0A452FUL0	0.131935967587258	none	1.158718330849478	none
ENSCHIG00000011397:A0A452E836	0.201387396186585	none	0.9936262998993627	none
ENSCHIG00000017641:A0A452F1G2	-0.205387248912315	none	1.173897952099965	none
ENSCHIG00000020707:A0A452FFI1	-0.29968751303936	none	0.9778135048231511	none
ENSCHIG00000016260:A0A452EUP0	0.129460134731564	none	1.08904593639576	none
ENSCHIG00000022417:A0A452FNZ8	-0.0235392673414758	none	1.033241946538725	none
ENSCHIG00000021342:A0A452FHY8	-0.318166236962269	none	0.982605841811618	none
ENSCHIG00000012686:A0A452EEB3	0.0860724196823463	none	1.028021607022282	none
ENSCHIG00000026845:A0A452G9S2	-0.105458371029949	none	0.9308828149544456	none
ENSCHIG00000000112:A0A452DJZ6	0.385255703930148	none	1.074417009602195	none
ENSCHIG00000025742:A0A452G4D6	-0.0402947718832933	none	1.051434569629111	none
ENSCHIG00000002435:A0A452DNG3	-0.0306280667852095	none	1.015161502966381	none
ENSCHIG00000022516:A0A452FNW6	0.103429833495058	none	1.013829436944353	none
ENSCHIG00000007877:A0A452DW73	0.286181625514495	none	1.032933104631218	none
ENSCHIG00000007963:A0A452DVK6	0.175252716097753	none	0.9960185799601858	none
ENSCHIG00000026741:A0A452G990	0.332314343232605	none	1.015210355987055	none
ENSCHIG00000010757:A0A452E573	0.0810424915571927	none	1.022403258655805	none
ENSCHIG00000017860:A0A452F2N4	-0.103895650646157	none	1.048353188507358	none
ENSCHIG00000025067:A0A452G119	-0.205816929383308	none	0.8892072588347659	none
ENSCHIG00000015999:A0A452EU55	0.08895230392042	none	1.011658894070619	none
ENSCHIG00000016711:A0A452EWP1	-0.321694451383545	none	0.75	Down
ENSCHIG00000009728:A0A452E189	-0.399526212420538	none	0.9186727391021472	none
ENSCHIG00000018334:A0A452F4P3	-0.0644151174249377	none	1.048627995831886	none
ENSCHIG00000025610:A0A452G3S8	-0.242896467928825	none	1.000329055610398	none
ENSCHIG00000022118:A0A452FM11	-0.287908873034857	none	0.9822368421052631	none
ENSCHIG00000013566:A0A452EHA4	0.560016908312085	none	1.15954415954416	none
ENSCHIG00000022364:A0A452FND3	0.55059822883818	none	1.20314296665389	Up
ENSCHIG00000015809:A0A452ET89	-0.835279184365428	none	0.8739726027397261	none
ENSCHIG00000027049:A0A452GA99	0.444159754483786	none	1.128179043743642	none
ENSCHIG00000020213:A0A452FDC9	-0.0538259279104706	none	0.9569996766892984	none
ENSCHIG00000016988:A0A452EYE1	-0.00607653859645135	none	1.060101867572156	none
ENSCHIG00000019575:A0A452FAB7	0.269283503738987	none	1.075086505190311	none
ENSCHIG00000021091:A0A452FGT2	-0.038415257811133	none	0.9970069837046889	none
ENSCHIG00000018198:A0A452F3U3	-0.0235233112500417	none	1.075881724260777	none
ENSCHIG00000025115:A0A452G1T7	0.292009231567657	none	1.182288299935359	none
ENSCHIG00000025115:A0A452G281	0.292009231567657	none	1.037909836065574	none
ENSCHIG00000024570:A0A452FYJ5	-0.170913008776851	none	0.996351575456053	none
ENSCHIG00000004790:A0A452DRH3	0.161912941125934	none	1.060437651962487	none
ENSCHIG00000018453:A0A452F5S7	-0.0879411012715064	none	0.9739583333333333	none
ENSCHIG00000018691:A0A452F6X5	-0.0216671917738216	none	0.9421540428251838	none
ENSCHIG00000022677:A0A452FQ66	0.268808275992899	none	1.057123427405644	none
ENSCHIG00000014471:A0A452EL69	0.011308239207553	none	0.9565633982753114	none
ENSCHIG00000007262:A0A452DUJ1	0.0535085598856468	none	0.9411574523116716	none
ENSCHIG00000027245:A0A452GBN0	0.527817405070672	none	1.080056677293659	none
ENSCHIG00000010891:A0A452E6C8	0.186248689628354	none	1.139737991266375	none
ENSCHIG00000021959:A0A452FKL8	-0.261386513008776	none	0.8270017533606079	Down
ENSCHIG00000026825:A0A452G9U4	0.0824640480770423	none	0.9858566377370618	none
ENSCHIG00000021630:A0A452FKE5	-0.312487477063213	none	0.8555622009569378	none
ENSCHIG00000016503:A0A452EVX4	-0.0292080608866447	none	1.05781359495445	none
ENSCHIG00000001482:A0A452DNI3	0.293324011707071	none	1.063443072702332	none
ENSCHIG00000023952:A0A452FVM4	-0.296243524008386	none	0.892432770481551	none
ENSCHIG00000015310:A0A452ER57	-0.343042914115362	none	1.018586126783936	none
ENSCHIG00000021418:A0A452FJ26	0.378506941087557	none	1.002339572192513	none
ENSCHIG00000023103:A0A452FSB2	-0.276403127069188	none	0.9464743589743589	none
ENSCHIG00000018253:A0A452F4L3	0	none	1.250754147812972	Up
ENSCHIG00000021305:A0A452FI32	-0.344038496841156	none	0.8429613011777901	none
ENSCHIG00000016597:A0A452EWF9	0.24829900690892	none	1.056199508254303	none
ENSCHIG00000014708:A0A452EN82	0.311067769672821	none	1.043269230769231	none
ENSCHIG00000009775:A0A452E1M0	0.192536852541967	none	1.132499079867501	none
ENSCHIG00000022849:A0A452FQV1	0.0664437294282742	none	1.070212765957447	none
ENSCHIG00000017850:A0A452F2L8	-0.71601964949058	none	0.8024511234315729	Down
ENSCHIG00000007595:A0A452DVG2	-0.336101465715882	none	1.017555938037866	none
ENSCHIG00000027058:A0A452GAR8	-0.186635076579942	none	0.8170337738619676	Down
ENSCHIG00000025262:A0A452G270	-0.0159940697689827	none	0.9506973726889393	none
ENSCHIG00000021166:A0A452FHH1	0.0702008880038675	none	1.060752502588885	none
ENSCHIG00000003954:A0A452DQU9	0.106925533465213	none	1.005851755526658	none
ENSCHIG00000019283:A0A452F9H7	-0.00283530420091723	none	1.04232983406705	none
ENSCHIG00000019832:A0A452FBM2	0.224831751512327	none	1.081312410841655	none
ENSCHIG00000007595:A0A452DVR7	-0.336101465715882	none	1.134600760456274	none
ENSCHIG00000022447:A0A452FP43	0.349697615022951	none	1.087234042553191	none
ENSCHIG00000017356:A0A452EZW1	0.442568354299037	none	1.009510869565218	none
ENSCHIG00000014896:A0A452ENC7	0.0356150768060543	none	1.009164969450102	none
ENSCHIG00000026541:A0A452G7V5	0.613976581486474	none	1.220249338874197	Up
ENSCHIG00000018004:A0A452F3D0	-0.59500749546882	none	0.8993576017130621	none
ENSCHIG00000025347:A0A452G2D4	0.185598497945738	none	1.003675242231874	none
ENSCHIG00000017462:A0A452F0Q6	0.522206331149676	none	1.173343605546995	none
ENSCHIG00000019949:A0A452FBR6	-0.0882304210575289	none	0.9548847776695878	none
ENSCHIG00000021332:A0A452FIP5	0.0458377871906018	none	0.985079575596817	none
ENSCHIG00000018473:A0A452F540	0.169003879735758	none	0.9401464501751032	none
ENSCHIG00000022506:A0A452FPC6	-0.0877878407433274	none	0.9508512688724705	none
ENSCHIG00000020583:A0A452FF42	0.0828860864793092	none	1.033207805546046	none
ENSCHIG00000025595:A0A452G3J7	-0.133684816444393	none	0.9260897030953885	none
ENSCHIG00000021272:A0A452FIJ2	0.710294758484298	none	0.9983739837398373	none
ENSCHIG00000007347:A0A452DUU2	0.0120602859581654	none	0.9623513870541613	none
ENSCHIG00000009839:A0A452E1G6	0.364517064319729	none	1.044474854601437	none
ENSCHIG00000023248:A0A452FT46	-0.223197356030332	none	0.8663608562691131	none
ENSCHIG00000013676:A0A452EHN4	-0.512888197227807	none	0.8796655718124815	none
ENSCHIG00000022485:A0A452FNZ2	-0.38739796282298	none	0.8770167427701674	none
ENSCHIG00000001865:A0A452DNB0	-2.13151238048892	Down	0.5609329446064141	Down
ENSCHIG00000016031:A0A452ET55	0.234787166072748	none	0.9303356554781508	none
ENSCHIG00000024457:A0A452FYV6	-0.105150965457826	none	0.9544585987261147	none
ENSCHIG00000014958:A0A452ENA3	-Inf	none	1.250094446543257	Up
ENSCHIG00000022228:A0A452FMD3	0.218652169883937	none	1.09243397573162	none
ENSCHIG00000012979:A0A452EER4	0.354276762766605	none	1.117846258042668	none
ENSCHIG00000024737:A0A452FZ28	0.5355247155379	none	1.210058027079304	Up
ENSCHIG00000013599:A0A452EHR6	-0.30395385648828	none	1.911860718171926	Up
ENSCHIG00000022153:A0A452FLQ8	0.388678729146358	none	1.126673905175534	none
ENSCHIG00000009610:A0A452E105	1.76493883754381	none	0.9839679358717434	none
ENSCHIG00000017794:A0A452F1T8	-0.288469926327629	none	1.030938123752495	none
ENSCHIG00000021275:A0A452FHG5	-0.0429097732847122	none	0.9564227642276424	none
ENSCHIG00000010211:A0A452E2V8	-0.0291888917361197	none	0.9474184352233133	none
ENSCHIG00000015649:A0A452ERC8	-0.141535545284005	none	0.9325663151166509	none
ENSCHIG00000012192:A0A452EBP4	0.208013161448113	none	1.086779661016949	none
ENSCHIG00000021131:A0A452FH58	0.0349223980379737	none	0.9567741935483871	none
ENSCHIG00000014136:A0A452EKF3	-0.277435729984115	none	0.8930274135876044	none
ENSCHIG00000024408:A0A452FZB2	0.0857501824649195	none	0.9715326050976496	none
ENSCHIG00000008648:A0A452DY79	0.492275321498966	none	0.9801258694932095	none
ENSCHIG00000018468:A0A452F5D7	-0.191261911633101	none	0.9580465421173385	none
ENSCHIG00000024946:A0A452G1S0	0.0723743892492575	none	1.019686353019686	none
ENSCHIG00000026069:A0A452G5R1	2.31086520092017	none	2.266514806378131	Up
ENSCHIG00000023138:A0A452FSH3	-0.089325637817121	none	0.969155844155844	none
ENSCHIG00000011590:A0A452E8X0	-0.131253819038599	none	1.041037426132633	none
ENSCHIG00000018336:A0A452F4R6	0.221490770342588	none	1.023704707077548	none
ENSCHIG00000010249:A0A452E356	0.132257197906831	none	1.05125558995528	none
ENSCHIG00000009943:A0A452E290	-0.540495147009489	none	1.091009174311927	none
ENSCHIG00000022422:A0A452FNZ7	-0.110572131216917	none	0.9393653785736725	none
ENSCHIG00000013930:A0A452EJ63	0.302743290076087	none	1.074074074074074	none
ENSCHIG00000020766:A0A452FFQ0	-0.0320922469012624	none	0.9489762755931102	none
ENSCHIG00000018468:A0A452F5S9	-0.191261911633101	none	1.019931271477663	none
ENSCHIG00000023201:A0A452FS72	0.0324670098763935	none	1.000996346728662	none
ENSCHIG00000005836:A0A452DRW9	-0.249497120445132	none	1.033453591341423	none
ENSCHIG00000014133:A0A452EJW7	0.251137537202372	none	1.020340113371124	none
ENSCHIG00000010659:A0A452E570	0.0581412714415969	none	0.9749092109607133	none
ENSCHIG00000026338:A0A452G707	0.262765117026025	none	1.005392652510954	none
ENSCHIG00000010543:A0A452E480	0.0911626004302759	none	1.002374491180461	none
ENSCHIG00000008066:A0A452DW24	-0.129433366645624	none	1.094292803970224	none
ENSCHIG00000017462:A0A452F074	0.522206331149676	none	1.159191176470588	none
ENSCHIG00000024155:A0A452FWI5	-0.0589848970708753	none	0.9838082901554406	none
ENSCHIG00000000679:A0A452DM15	0.356218269841115	none	1.160516605166052	none
ENSCHIG00000027185:A0A452GBJ0	0.213787717418651	none	0.9894598155467722	none
ENSCHIG00000006876:A0A452DTF2	0.0371118323462626	none	1.017059024223814	none
ENSCHIG00000020195:A0A452FD09	-1.28907776093926	Down	0.7056239015817223	Down
ENSCHIG00000009755:A0A452E1A4	0.0394157434275872	none	0.9518032786885247	none
ENSCHIG00000022371:A0A452FNH2	0.251153418900789	none	1.113818181818182	none
ENSCHIG00000000531:A0A452DMM0	0.466334598649589	none	1.118155619596542	none
ENSCHIG00000020854:A0A452FGJ1	0.221036126641522	none	1.01023672424824	none
ENSCHIG00000010529:A0A452E495	-0.305657475672189	none	0.979892761394102	none
ENSCHIG00000017071:A0A452EYN6	0.200532043470525	none	1.012546625974907	none
ENSCHIG00000023775:A0A452FVX6	0.0859891464308066	none	0.9053215801501795	none
ENSCHIG00000010894:A0A452E5S8	0.140725570827804	none	1.014859844647079	none
ENSCHIG00000014969:A0A452ENH1	0.100025781417975	none	0.9900299102691923	none
ENSCHIG00000014125:A0A452EJT8	-0.0774322516685811	none	1.080315525277877	none
ENSCHIG00000015777:A0A452ESB8	-0.325044768761206	none	0.962312360268285	none
ENSCHIG00000000284:A0A452DKP8	0.133949291215572	none	0.9330997132844855	none
ENSCHIG00000021854:A0A452FLJ7	0.669020022096724	none	1.081179468511103	none
ENSCHIG00000026194:A0A452G6D2	0.436563857099285	none	1.109652235628105	none
ENSCHIG00000015193:A0A452EQF5	-0.0578332765756382	none	0.9447852760736197	none
ENSCHIG00000015657:A0A452ERF7	0.336616689357057	none	0.9947712418300654	none
ENSCHIG00000007838:A0A452DVG8	0.452964147774926	none	1.210238374364986	Up
ENSCHIG00000024030:A0A452FWA5	-0.0600451781779632	none	0.9196285622798592	none
ENSCHIG00000019539:A0A452FA95	-0.0297159878690992	none	0.9716981132075472	none
ENSCHIG00000006852:A0A452DTF4	-0.334047791620614	none	0.8821608785989907	none
ENSCHIG00000021644:A0A452FJC1	-0.126374156732143	none	0.9162499999999999	none
ENSCHIG00000027106:A0A452GAM7	0.286363270775229	none	1.041857193105874	none
ENSCHIG00000019062:A0A452F834	-0.466253920265601	none	0.8505123568414708	none
ENSCHIG00000020699:A0A452FFI7	0.0798859854509466	none	0.9973154362416109	none
ENSCHIG00000018018:B6F238	-0.21334640270921	none	0.9112388250319287	none
ENSCHIG00000015226:A0A452EPL1	0.0974804640481249	none	0.985	none
ENSCHIG00000011198:A0A452E7A0	0	none	1.180345572354212	none
ENSCHIG00000013526:A0A452EH97	-0.125470098937107	none	0.9400386847195358	none
ENSCHIG00000013526:A0A452EHJ5	-0.125470098937107	none	0.8235991698784465	Down
ENSCHIG00000022379:A0A452FNI0	0.0484126442658336	none	0.955671447196871	none
ENSCHIG00000026614:A0A452G8J5	-0.119489746175564	none	0.9394132653061226	none
ENSCHIG00000019020:A0A452F874	0.154308937267467	none	0.989976612094888	none
ENSCHIG00000023714:A0A452FVJ2	-0.000925111420601813	none	1.107103825136612	none
ENSCHIG00000014051:A0A452EJL0	0.122037193691891	none	0.937984496124031	none
ENSCHIG00000024731:A0A452FZX1	-0.120852906736459	none	0.9617021276595745	none
ENSCHIG00000014949:A0A452ENN3	0.188718825810781	none	1.103756708407871	none
ENSCHIG00000012317:A0A452EBN6	0.030583119869711	none	1.003688799463447	none
ENSCHIG00000007449:A0A452DUP3	0.38215743518384	none	1.152828802351212	none
ENSCHIG00000016132:A0A452EUH9	0.0940724393225208	none	0.9701834862385322	none
ENSCHIG00000022624:A0A452FPL3	0.160645682816585	none	0.9529095190043728	none
ENSCHIG00000024107:A0A452FWC1	0.349323879000304	none	1.189429012345679	none
ENSCHIG00000023354:A0A452FTH7	0.07496934336809	none	0.7546565774155995	Down
ENSCHIG00000020588:A0A452FF32	-0.95633771962551	Down	0.7930837382109174	Down
ENSCHIG00000025307:A0A452G1X8	-0.168071267087427	none	0.9189106487148102	none
ENSCHIG00000022782:A0A452FQK2	-0.0219211422147825	none	0.9804113614103821	none
ENSCHIG00000018670:A0A452F5Y3	0.107958245250125	none	0.9619078104993597	none
ENSCHIG00000023071:A0A452FRT8	-0.109099913826524	none	0.8985959438377534	none
ENSCHIG00000013173:A0A452EFS7	0.233784831113809	none	1.020053475935829	none
ENSCHIG00000025368:A0A452G2Q0	0.0278705768215691	none	1.080678670360111	none
ENSCHIG00000014747:A0A452EM67	0.00730680987795664	none	1.329666011787819	Up
ENSCHIG00000022050:A0A452FL98	0.00748871307537871	none	0.9696772089990218	none
ENSCHIG00000010934:A0A452E668	-0.00190289757455498	none	0.9823378291586383	none
ENSCHIG00000011008:A0A452E6L4	0.370041891760838	none	1.091901408450704	none
ENSCHIG00000019758:A0A452FAT1	-1.57440482409977	Down	0.8140933829848181	Down
ENSCHIG00000021886:A0A452FKF7	0.25686735030832	none	0.9772241992882562	none
ENSCHIG00000004685:A0A452DR78	0.0610131343579055	none	0.8836784409257004	none
ENSCHIG00000020173:A0A452FES2	0.189559881220781	none	1.040041782729805	none
ENSCHIG00000014080:A0A452EK45	0.412966927427079	none	1.123094087021197	none
ENSCHIG00000021759:A0A452FKS5	0.0151153971920466	none	0.9371190247032403	none
ENSCHIG00000016188:A0A452EUD9	-0.399553492185239	none	0.7645122681029323	Down
ENSCHIG00000008839:A0A452DY24	-0.0169656016740769	none	0.9280130293159609	none
ENSCHIG00000025746:A0A452G4H1	-0.0780601262315099	none	0.9619172685489166	none
ENSCHIG00000018222:A0A452F3T9	-0.164809156317725	none	1.025658807212205	none
ENSCHIG00000019054:A0A452F8E0	0.224659942062471	none	1.039378238341969	none
ENSCHIG00000003518:A0A452DQM5	-1.26617627242479	none	1.214056224899599	Up
ENSCHIG00000019135:A0A452F7X7	-0.0727071803440388	none	0.9524739583333333	none
ENSCHIG00000013360:A0A452EGB7	0.0291695115690561	none	0.9382515437114073	none
ENSCHIG00000026536:A0A452G830	0.223466813051806	none	0.9786524349566378	none
ENSCHIG00000016845:A0A452EXE8	2.61185651099881	Up	1.242222998951416	Up
ENSCHIG00000023097:A0A452FS13	-0.0749592375031148	none	0.9686054196959684	none
ENSCHIG00000020902:A0A452FGG1	0.0141781305633681	none	0.9741267787839586	none
ENSCHIG00000018132:A0A452F3H8	0.0578507245908622	none	1.033967391304348	none
ENSCHIG00000025890:A0A452G534	0.0530703447946894	none	0.8574893875075803	none
ENSCHIG00000014738:A0A452EN49	-0.0951531680089204	none	0.9628301271600913	none
ENSCHIG00000009836:A0A452E1K5	0.195876778499027	none	1.090686274509804	none
ENSCHIG00000014769:A0A452EMK6	-1.21308277980551	Down	0.8437862950058073	none
ENSCHIG00000007298:A0A452DU30	-0.122406161667184	none	0.8801012337867762	none
ENSCHIG00000000137:A0A452DK41	-0.133926390442918	none	0.9123839009287924	none
ENSCHIG00000014590:A0A452EMX2	-0.940681610423871	Down	0.8854572713643178	none
ENSCHIG00000020774:A0A452FF76	0.450698079789703	none	1.144061841180604	none
ENSCHIG00000018693:A0A452F6N4	-0.336766666618131	none	0.9173630454967501	none
ENSCHIG00000007667:A0A452DUT2	0.262233964749119	none	0.9213735558408215	none
ENSCHIG00000020923:A0A452FG03	0.248592296059233	none	1.111556446225785	none
ENSCHIG00000007887:A0A452DVG1	-0.170785530339668	none	0.9229017566688354	none
ENSCHIG00000024287:A0A452FXX0	0.312767684555646	none	1.057092819614711	none
ENSCHIG00000027053:A0A452GA60	-0.0180546614065542	none	0.9560078791858173	none
ENSCHIG00000024903:A0A452G0P2	0.0683362293426453	none	1.058905542000697	none
ENSCHIG00000013986:A0A452EJ02	0.200045658926746	none	1.005152868430093	none
ENSCHIG00000023354:A0A452FTS0	0.07496934336809	none	0.8470764617691154	none
ENSCHIG00000017467:A0A452F0K7	-0.533790799162194	none	0.9334400000000002	none
ENSCHIG00000019257:A0A452F941	0.109412925255048	none	0.9976635514018691	none
ENSCHIG00000011254:A0A452E7J5	-0.133523319098337	none	0.9347758887171561	none
ENSCHIG00000025129:A0A452G1E3	0.249097814075239	none	1.072293324109305	none
ENSCHIG00000010645:A0A452E7Q8	0.0603515923028477	none	1.04677364288153	none
ENSCHIG00000020396:A0A452FDX2	0.0652118260896544	none	1.038065843621399	none
ENSCHIG00000014105:A0A452EL01	0.230974098452572	none	0.9841479524438574	none
ENSCHIG00000006134:A0A452DSB1	0.429992748093279	none	1.054557777024738	none
ENSCHIG00000010063:A0A452E2J1	-0.979915577978186	none	1.023240800516462	none
ENSCHIG00000026037:A0A452G5I4	0.146112548745195	none	1.03469812630118	none
ENSCHIG00000018642:A0A452F5V2	-0.232273719967117	none	0.9677100494233938	none
ENSCHIG00000005900:A0A452DRZ8	0.117451980053265	none	0.934227330779055	none
ENSCHIG00000011896:A0A452EA50	-0.653895258420971	none	0.8454296993622838	none
ENSCHIG00000021191:A0A452FHA4	0.22893833291861	none	1.0646521433591	none
ENSCHIG00000011889:A0A452EYJ1	-0.240354461508497	none	0.9123252858958067	none
ENSCHIG00000021216:A0A452FIK9	0.389333558193589	none	1.010190664036818	none
ENSCHIG00000014971:A0A452EPE2	0.0820917760874592	none	1.024489795918367	none
ENSCHIG00000015034:A0A452ENU2	0.216697288337793	none	1.042668472739587	none
ENSCHIG00000012390:A0A452ECA8	-0.148324121725808	none	0.9336624498611539	none
ENSCHIG00000003286:A0A452DPQ1	0.094251794034013	none	1.006143344709898	none
ENSCHIG00000003808:A0A452DQC8	0.0993188618606815	none	1.037748798901853	none
ENSCHIG00000019822:A0A452FB80	-0.0967526480281505	none	0.9993265993265994	none
ENSCHIG00000015585:A0A452ESG4	-0.0586805557515524	none	1.109985528219971	none
ENSCHIG00000023216:A0A452FSW6	-0.241909368114564	none	0.9672503242542154	none
ENSCHIG00000020223:A0A097C2Z1	-0.298007798904662	none	0.9346925772539028	none
ENSCHIG00000004900:A0A452DR18	0.0176010454755038	none	0.916586461341033	none
ENSCHIG00000003957:A0A452DQI5	0.303303668072924	none	1.060553027651382	none
ENSCHIG00000010495:A0A452E486	-0.0848161777409989	none	0.9645929847782925	none
ENSCHIG00000012132:A0A452EB37	-0.0292243883922494	none	0.8938409161250388	none
ENSCHIG00000010280:A0A452E399	-0.129048468135384	none	0.9690585911784069	none
ENSCHIG00000016122:A0A452EUU0	0.152867968543897	none	1.0066401062417	none
ENSCHIG00000009941:A0A452E278	0.0872015913797588	none	1.061841180604357	none
ENSCHIG00000022920:A0A452FQZ5	-0.147494946662763	none	0.9289808917197452	none
ENSCHIG00000011652:A0A452E9G8	-0.0202133082496362	none	0.9360483614381166	none
ENSCHIG00000009713:A0A452E0X4	-0.0775458108316094	none	0.9504078303425776	none
ENSCHIG00000025917:A0A452G5J8	0.0140228173990051	none	0.9911649214659688	none
ENSCHIG00000022427:A0A452FNI3	0	none	0.9772805507745268	none
ENSCHIG00000011336:A0A452E7M2	0.270805965471071	none	1.034384969868841	none
ENSCHIG00000006087:A0A452DS06	-0.153405043281744	none	0.9021569240387622	none
ENSCHIG00000012533:A0A452ED69	0.217354953588124	none	1.080985915492958	none
ENSCHIG00000017620:A0A452F1J2	-0.125186008024605	none	1.041422160856058	none
ENSCHIG00000000397:A0A452DL52	-0.0889926579261775	none	0.9549839228295821	none
ENSCHIG00000025234:A0A452G1K4	-0.207341926027469	none	0.9785522788203754	none
ENSCHIG00000006743:A0A452DT03	-0.52084481952098	none	0.8809667673716011	none
ENSCHIG00000026725:A0A452G940	-0.0846961298509916	none	0.9241209130166566	none
ENSCHIG00000016997:A0A452EY73	-0.026420099113639	none	1.021981738248224	none
ENSCHIG00000025694:A0A452G428	-0.0859226513636503	none	0.9641791044776121	none
ENSCHIG00000016993:A0A452EYA6	0.0901654955690739	none	0.9317460317460317	none
ENSCHIG00000024284:A0A452FXC4	-0.027434204935916	none	1.017001020061204	none
ENSCHIG00000011652:A0A452E9U8	-0.0202133082496362	none	0.8810861423220975	none
ENSCHIG00000018372:A0A452F4M2	0.127063401872439	none	1.032445355191257	none
ENSCHIG00000015849:A0A452ETE8	-0.12379269873363	none	1.047669120224325	none
ENSCHIG00000008246:A0A452DWP9	0.131901117396712	none	1.014541765302672	none
ENSCHIG00000014746:A0A452EN21	0.560916568062521	none	1.261645962732919	Up
ENSCHIG00000019560:A0A452FAG1	-0.549428753379674	none	0.9377580184185456	none
ENSCHIG00000020633:A0A452FF40	0.985550366123117	none	1.158855961405927	none
ENSCHIG00000011046:A0A452E6Q6	0.168559397314697	none	1.012153950033761	none
ENSCHIG00000010156:A0A452E3L3	0.00232014341972875	none	0.9216944801026958	none
ENSCHIG00000027009:A0A452GA81	0.0573832172091589	none	1.04625087596356	none
ENSCHIG00000007566:A0A452DWH8	-0.219080041739276	none	0.9242663300725781	none
ENSCHIG00000021810:A0A452FKI3	0.090364232992796	none	1.002314049586777	none
ENSCHIG00000012356:A0A452EC09	0.159501326301761	none	0.9851436117530538	none
ENSCHIG00000015309:A0A452ER37	0.0588228086518298	none	1.020061203672221	none
ENSCHIG00000023008:A0A452FR97	-0.0328379471077273	none	0.9918540241120886	none
ENSCHIG00000025883:A0A452G4W7	-1.39846867004486	Down	0.7208559565633981	Down
ENSCHIG00000020011:A0A452FBS9	-0.00819400216350173	none	1.033898305084746	none
ENSCHIG00000021126:A0A452FHC1	0.142987545852166	none	1.053305642090689	none
ENSCHIG00000020204:A0A452FD11	-0.982851950091215	Down	0.8747402790145442	none
ENSCHIG00000003582:A0A452DQ02	0.152522265023229	none	1.02891156462585	none
ENSCHIG00000012498:A0A452ED77	0.113611220474133	none	1.30827067669173	Up
ENSCHIG00000017916:A0A452F2G7	0.0622660999169172	none	0.9979973297730309	none
ENSCHIG00000025549:A0A452G3A0	0.338223368292891	none	1.107874865156418	none
ENSCHIG00000009799:A0A452E1K9	0.036399375740784	none	0.9269537480063796	none
ENSCHIG00000011740:A0A452E8X3	-0.17253861667102	none	0.8933010003031221	none
ENSCHIG00000013805:A0A452EIK3	-0.263404438937765	none	0.9450303611377434	none
ENSCHIG00000019297:A0A452F919	0.123972748632639	none	1.027806035944388	none
ENSCHIG00000019299:A0A452F921	0.0719523536579107	none	1.011194029850746	none
ENSCHIG00000009812:A0A452E1P4	-0.0905410172938674	none	0.9508092668993969	none
ENSCHIG00000025155:A0A452G1A9	-0.473542165078179	none	0.8889234598630987	none
ENSCHIG00000023450:A0A452FTT6	0.211142350030367	none	0.9811320754716982	none
ENSCHIG00000007923:A0A452DVL8	-0.110316570214605	none	1.015593220338983	none
ENSCHIG00000017076:A0A452EYP4	0.0113349243108481	none	0.9465378421900161	none
ENSCHIG00000000725:A0A452DMG1	-0.234995882017023	none	0.9517558254020347	none
ENSCHIG00000011309:A0A452E811	-0.0971753774059967	none	0.9825428194993412	none
ENSCHIG00000027236:A0A452GBK0	0.62618520832094	none	1.165416354088522	none
ENSCHIG00000022953:A0A452FR55	0.0229257711193138	none	1.096831612673549	none
ENSCHIG00000003271:A0A452DPN1	0.557375211386465	none	1.137707281903389	none
ENSCHIG00000022487:A0A452FNW0	0.0639455430685173	none	1.130210254518628	none
ENSCHIG00000021831:A0A452FK08	0.480337734175615	none	1.086883596108688	none
ENSCHIG00000011603:A0A452E8S4	0.0372003347825144	none	1.012487343908201	none
ENSCHIG00000000496:A0A452DLU0	-0.000675678409278815	none	1.029530201342282	none
ENSCHIG00000010479:A0A452E4A8	-0.128505121595745	none	0.9527707808564232	none
ENSCHIG00000010358:A0A452E3T5	0.071303069257371	none	0.9951472015528955	none
ENSCHIG00000011800:A0A452E9Y3	0.138588148806988	none	1.103671706263499	none
ENSCHIG00000008989:A0A452DYU0	-0.827157314325974	Down	0.8186259541984732	Down
ENSCHIG00000017602:A0A452F1C4	-0.0464036547579885	none	0.9405492730210016	none
ENSCHIG00000001144:A0A452DMC0	0.212588117738482	none	0.9408189379398593	none
ENSCHIG00000011736:A0A452E954	-0.119850932345018	none	1.010131712259372	none
ENSCHIG00000012124:A0A452EAK6	0.1038216876078	none	0.9511958629605689	none
ENSCHIG00000014170:A0A452EK18	0.16847337405329	none	1.05134074558535	none
ENSCHIG00000022450:A0A452FNL9	-0.0724342966564668	none	1.014323784143904	none
ENSCHIG00000011050:A0A452E6J2	0.206549064785246	none	1.020611473720371	none
ENSCHIG00000022244:A0A452FMS9	-0.223142180373505	none	0.9311663479923517	none
ENSCHIG00000021010:A0A452FGH9	-1.06292551675676	Down	0.8281938325991189	Down
ENSCHIG00000018068:A0A452F3E0	-0.601506962539469	none	0.8353786291529481	none
ENSCHIG00000007510:A0A452DUQ2	-0.170401985813713	none	0.9540566959921798	none
ENSCHIG00000021653:A0A452FK82	-0.0408638105453789	none	0.9986789960369883	none
ENSCHIG00000022317:A0A452FN01	0.293091243278252	none	0.9402121504339445	none
ENSCHIG00000021227:A0A452FHI5	0.258827768426878	none	1.061711558131606	none
ENSCHIG00000016700:F6M7A9	1.20486699446802	none	1.504977375565611	Up
ENSCHIG00000025126:A0A452G129	0	none	1.110991765127104	none
ENSCHIG00000025986:A0A452G5W4	-0.0947951425170045	none	0.9372437716808578	none
ENSCHIG00000002968:A0A452DP93	-0.252731783819382	none	0.8964341085271319	none
ENSCHIG00000017566:A0A452F0R4	0.053313232206523	none	1.029810298102981	none
ENSCHIG00000008174:A0A452DVZ8	0.0968009111049843	none	0.9926544240400668	none
ENSCHIG00000006844:A0A452DTE9	0.0973003863602464	none	1.008064516129032	none
ENSCHIG00000003232:A0A452DPL9	-0.0478091161504741	none	0.961873990306947	none
ENSCHIG00000013955:A0A452EIY1	-0.0885968057836216	none	0.8552158273381295	none
ENSCHIG00000023269:A0A452FSH7	0.259662860309794	none	0.9588292055323255	none
ENSCHIG00000021465:A0A452FIK2	0.585807696662201	none	1.122137404580153	none
ENSCHIG00000021509:A0A452FJ27	-0.0116953810871006	none	1.006666666666667	none
ENSCHIG00000023816:A0A452FUY8	0.603136629938471	none	1.311850311850312	Up
ENSCHIG00000014590:A0A452EN00	-0.940681610423871	Down	0.9880798969072163	none
ENSCHIG00000026578:A0A452G8C9	0.136330688957645	none	1.024448217317487	none
ENSCHIG00000002757:A0A452DNR6	-0.741730138304257	none	0.9695957233544937	none
ENSCHIG00000006714:A0A452DT07	-0.063251702907967	none	0.9582781456953643	none
ENSCHIG00000019598:A0A452FAB6	0.146084752295684	none	0.9511164755582378	none
ENSCHIG00000009663:A0A452E0A8	0.0646300199972384	none	0.9870330348873108	none
ENSCHIG00000001740:A0A452DMQ9	-0.0581773226414851	none	0.9030265596046942	none
ENSCHIG00000018659:A0A452F6I8	0.112127173889703	none	0.9828811369509045	none
ENSCHIG00000025493:A0A452G300	0.160198912384664	none	1.028279386712095	none
ENSCHIG00000018482:A0A452F5N3	0.0499395965440362	none	0.9936624416277521	none
ENSCHIG00000008139:A0A452DW82	0.0867686738738044	none	1.026039905309435	none
ENSCHIG00000012342:A0A452EBJ3	-0.0932305226550244	none	1.065271372827244	none
ENSCHIG00000025328:A0A452G2D9	0.159882324786896	none	1.044087491455912	none
ENSCHIG00000001085:A0A452DMY2	-0.0669214449851109	none	0.9250155569383947	none
ENSCHIG00000005522:A0A452DRN1	0.910678724675503	none	1.366696191319752	Up
ENSCHIG00000009842:A0A452E1M9	0.318909717647022	none	1.082946013585985	none
ENSCHIG00000026690:A0A452G963	0.467442427607165	none	1.030510798765855	none
ENSCHIG00000012589:A0A452ECX7	-0.156846140837029	none	1.023915271609156	none
ENSCHIG00000025549:A0A452G3C9	0.338223368292891	none	1.113379511483777	none
ENSCHIG00000012970:A0A452EEX0	0.136639894801283	none	1.004324683965403	none
ENSCHIG00000017442:A0A452F0A3	-0.231485760864632	none	0.9807445442875478	none
ENSCHIG00000000065:A0A452DJQ6	-0.131902230372876	none	0.9980112694729865	none
ENSCHIG00000026321:A0A452G744	-0.0708948753612715	none	0.9835294117647058	none
ENSCHIG00000008322:A0A452G1G3	0.118061555527635	none	1.006087250591816	none
ENSCHIG00000004579:A0A452DQY2	-0.0083773640629116	none	0.9726883843369533	none
ENSCHIG00000009787:A0A452E1B4	-0.0155042392387185	none	1.096146921137919	none
ENSCHIG00000015975:A0A452ESU7	-0.428359175996566	none	0.9536945812807882	none
ENSCHIG00000021075:A0A452FGZ4	0.292593698834229	none	0.9818181818181817	none
ENSCHIG00000014108:A0A452EKC9	-0.0209443468907119	none	1.051514096762965	none
ENSCHIG00000011018:A0A452E6L8	-0.13372648339692	none	1.003369272237197	none
ENSCHIG00000027169:A0A452GBB9	0.674317982480657	none	1.059742966307746	none
ENSCHIG00000021411:A0A452FI00	0.0914029974139243	none	0.8932794026135654	none
ENSCHIG00000027173:A0A452GBC5	-0.0592647823922139	none	0.9856952761144377	none
ENSCHIG00000023468:A0A452FTQ1	-0.110576164836184	none	0.9952877818916189	none
ENSCHIG00000010912:A0A452E625	-0.159478806132966	none	0.9381180223285487	none
ENSCHIG00000024335:A0A452FXC0	0.308554961527947	none	1.077417053157331	none
ENSCHIG00000017200:A0A452EZE8	-0.288401018466398	none	1.032396694214876	none
ENSCHIG00000016579:A0A452EW54	-0.0462760426964277	none	1.041105354058722	none
ENSCHIG00000026388:A0A452G757	0.183662099089407	none	0.922204724409449	none
ENSCHIG00000024851:A0A452G057	0.497434311402072	none	1.104615384615385	none
ENSCHIG00000022266:A0A452FLZ7	-0.503903753156909	none	0.8215852588476164	Down
ENSCHIG00000016382:A0A452EVK5	0.401091932160057	none	1.106856309263311	none
ENSCHIG00000011924:A0A452EA76	0.278411474743597	none	1.080427046263345	none
ENSCHIG00000017162:A0A452EZ98	-0.198913949198432	none	0.9328689043698544	none
ENSCHIG00000016453:A0A452EW00	-0.0692185407263276	none	1.040526849037487	none
ENSCHIG00000018059:A0A452F3E6	0.035617103022032	none	0.9500648508430611	none
ENSCHIG00000022084:A0A452FM52	-0.247459937502633	none	0.8952086553323028	none
ENSCHIG00000024771:P0CH25	0.506084924585141	none	0.9352186780664256	none
ENSCHIG00000022996:A0A452FRC9	-1.35686262344909	none	1.083540703874867	none
ENSCHIG00000020658:A0A452FFI8	0.295239715014693	none	1.006765067650677	none
ENSCHIG00000016445:A0A452EVI7	0.0506474226069242	none	1.0859291084855	none
ENSCHIG00000024152:A0A452FXP8	-0.126818220426647	none	0.9032258064516128	none
ENSCHIG00000015391:A0A452EQ52	0.381750553527056	none	1.081008403361345	none
ENSCHIG00000022784:A0A452FQG3	0.0521929322416705	none	0.934657270980141	none
ENSCHIG00000015632:A0A452ESX0	-0.0163376070521198	none	1.034879665155215	none
ENSCHIG00000014081:A0A452EJZ2	0.0480675093234661	none	0.895997574287447	none
ENSCHIG00000024509:A0A452FY23	0.00691556523865046	none	0.9976981256165733	none
ENSCHIG00000009601:A0A452E0A4	-0.146026099497848	none	0.9507467429297745	none
ENSCHIG00000023933:A0A452FW25	0.00904536461131624	none	1.043673731535003	none
ENSCHIG00000012627:A0A452ED39	-0.0949743458485812	none	0.8881096589097862	none
ENSCHIG00000016963:A0A452EY56	0.0911108826601721	none	1.007409902324015	none
ENSCHIG00000024919:A0A452G0Q6	0.0714538350882882	none	1.00935203740815	none
ENSCHIG00000006538:A0A452DSP1	-0.0195345340294038	none	0.9587662337662338	none
ENSCHIG00000024795:A0A452G0I1	0.102550398373981	none	1.085987261146497	none
ENSCHIG00000006574:A0A452DT40	0	none	0.8011049723756906	Down
ENSCHIG00000021687:A0A452FJU7	0.163105674091425	none	0.9760135135135135	none
ENSCHIG00000009104:A0A452DZ57	0.161474826384127	none	1.063897763578275	none
ENSCHIG00000024330:A0A452FXD6	0.0621532033046945	none	0.9883449883449884	none
ENSCHIG00000018577:A0A452F5Q3	-0.0198056992522408	none	1.018796992481203	none
ENSCHIG00000013274:A0A452EG05	0.296737406821192	none	1.138949671772429	none
ENSCHIG00000021891:A0A452E5I0	0.886585767164965	none	0.9676806083650187	none
ENSCHIG00000024462:A0A452FY80	-0.151962924656574	none	1.015337423312883	none
ENSCHIG00000008256:A0A452DWM3	0.141817644620965	none	1.1200143729788	none
ENSCHIG00000013261:A0A452EG24	0.294591337495939	none	1.023652173913044	none
ENSCHIG00000019883:A0A452FBG9	0.0570837277371108	none	1.004690117252931	none
ENSCHIG00000013634:A0A452EI28	0.691850019983674	none	1.314311594202898	Up
ENSCHIG00000021348:A0A452FI14	-0.328304751555871	none	1.061385459533608	none
ENSCHIG00000023804:A0A452FVU2	-0.11363604355835	none	0.9420614596670933	none
ENSCHIG00000000392:A0A452DL46	0.234022827939765	none	1.016348773841962	none
ENSCHIG00000000248:A0A452DKJ9	0.173419365580057	none	1.063418129702616	none
ENSCHIG00000010878:A0A452E5R1	0.0888024114974522	none	1.05683021531945	none
ENSCHIG00000011211:A0A452E783	-0.0515902134325695	none	0.9831349206349206	none
ENSCHIG00000007337:A0A452DTX3	0.112147864815376	none	0.9575426182052109	none
ENSCHIG00000015164:A0A452EQ11	0.20073632472182	none	0.9528023598820059	none
ENSCHIG00000025013:A0A452G1J7	0.106065877081319	none	0.9552535631421941	none
ENSCHIG00000020509:A0A452FE38	0.192161652629166	none	1.048172189955586	none
ENSCHIG00000009274:A0A452DZA3	0.310834676923905	none	1.064310954063604	none
ENSCHIG00000018339:A0A452F4N0	-0.269177570289923	none	0.85625	none
ENSCHIG00000006387:A0A452DSE1	1.02029386107381	none	1.093270735524257	none
ENSCHIG00000005794:A0A452DS77	0.043343841736903	none	0.9301517067003794	none
ENSCHIG00000023664:A0A452FV15	0.0259554860427581	none	0.9637561779242174	none
ENSCHIG00000025972:A0A452G587	-0.168117887047784	none	0.9491850431447747	none
ENSCHIG00000024735:A0A452G0C2	0.102725248998598	none	1.045988586774085	none
ENSCHIG00000017273:A0A452EZW0	0.376346468055801	none	0.9878209348255433	none
ENSCHIG00000021285:A0A452FIF7	0.394990373814977	none	0.9844370860927153	none
ENSCHIG00000011888:A0A452EA42	-0.610241478865928	none	0.7844974446337308	Down
ENSCHIG00000011888:A0A452EA30	-0.610241478865928	none	0.8120279720279718	Down
ENSCHIG00000017703:A0A452F1G6	-0.0522276356972303	none	0.9600638977635785	none
ENSCHIG00000010452:A0A452E3Z9	-0.0830158534830893	none	1.006451612903226	none
ENSCHIG00000022088:A0A452FM54	-0.00446449997701485	none	0.9149139579349905	none
ENSCHIG00000017104:A0A452EYJ4	-0.859464569841609	none	0.8066647515081873	Down
ENSCHIG00000017156:A0A452EYW8	-0.607246544052183	none	0.8783954516740368	none
ENSCHIG00000019820:A0A452FB95	-0.104309909364331	none	1.051572787125092	none
ENSCHIG00000026320:A0A452G6W6	0.159441535115498	none	0.9600132187706544	none
ENSCHIG00000022479:A0A452FNR1	-0.296561085058749	none	1.082558970693352	none
ENSCHIG00000017948:A0A452F344	0.171315388014644	none	0.9943783068783069	none
ENSCHIG00000013970:A0A452EJ15	0.0512541915074126	none	0.9317819572840292	none
ENSCHIG00000019546:A0A452F9Y8	0.418200801685848	none	1.140974002196997	none
ENSCHIG00000015471:A0A452ERV5	-0.125515728482987	none	0.9821891191709843	none
ENSCHIG00000002627:A0A452DNL3	-0.0296333753281351	none	0.980737838720209	none
ENSCHIG00000012061:A0A452EAQ3	-0.539416702433033	none	0.8542546771273388	none
ENSCHIG00000021547:A0A452FIK7	-0.0861458332272872	none	0.9709677419354837	none
ENSCHIG00000021723:A0A452FKJ9	-0.0160897236706184	none	0.9496894409937887	none
ENSCHIG00000026570:A0A452G8A9	0.127208680891665	none	0.9722312969617771	none
ENSCHIG00000018654:A0A452F6I3	0.178266794244987	none	0.9986957939354417	none
ENSCHIG00000025518:A0A452G359	0.204783809056588	none	0.9405940594059405	none
ENSCHIG00000014983:A0A452EPC6	0.598080683233924	none	1.256594724220623	Up
ENSCHIG00000013507:A0A452EHC4	-0.434622225558408	none	1.077196727143365	none
ENSCHIG00000000278:A0A452DLE1	-0.10763517832503	none	0.9591971043106285	none
ENSCHIG00000014272:A0A452EL50	-0.135080183517198	none	0.940241576605213	none
ENSCHIG00000018873:A0A452F7V3	-0.20770694989151	none	1.006955945677377	none
ENSCHIG00000015532:A0A452ES83	-0.054789021953044	none	0.9419642857142856	none
ENSCHIG00000015380:A0A452EQ37	0.0440352827909341	none	1.076758300606926	none
ENSCHIG00000012441:A0A452ECL7	-0.112901307806011	none	0.9179340937896072	none
ENSCHIG00000025710:A0A452G457	0.141400046564947	none	0.9714285714285713	none
ENSCHIG00000019467:A0A452F9S7	0.890190052041803	none	2.520949015648663	Up
ENSCHIG00000017677:A0A452F1R5	-0.962815195513101	Down	0.8384155925809493	none
ENSCHIG00000010935:A0A452E613	0.484195259183705	none	1.080257972053028	none
ENSCHIG00000013776:A0A452EIH8	0.0554338809171992	none	1.0147512864494	none
ENSCHIG00000000134:A0A452DL82	-0.171514145071616	none	0.8888545847483792	none
ENSCHIG00000011154:A0A452E718	-0.472832975459273	none	0.9657733290280918	none
ENSCHIG00000026942:A0A452G9N2	-0.241791662389304	none	0.8737066342057211	none
ENSCHIG00000025696:A0A452G3Y0	-0.105287690542182	none	1.069161376545272	none
ENSCHIG00000016431:A0A452EVH8	0.0913020963012123	none	0.9930232558139536	none
ENSCHIG00000020764:A0A452FG20	-0.535912608015249	none	0.9601812884428615	none
ENSCHIG00000023293:A0A452FSH2	0.229965376254045	none	0.988011988011988	none
ENSCHIG00000026308:A0A452G6Q8	-0.0334009407324824	none	0.9993185689948894	none
ENSCHIG00000016912:A0A452EXW8	0.442960806554586	none	1.075597749648383	none
ENSCHIG00000016600:A0A452EWP8	0.138016763137531	none	1.121318373071529	none
ENSCHIG00000011270:A0A452E7A1	0.409983316149893	none	1.121345029239766	none
ENSCHIG00000005292:A0A452DRT4	-0.0793031538139734	none	1.014453781512605	none
ENSCHIG00000017470:A0A452F0G8	0.065254332713552	none	0.9841059602649008	none
ENSCHIG00000012800:A0A452EDY4	-0.00945544222685391	none	0.9580487804878048	none
ENSCHIG00000014695:A0A452EM98	-0.0304093743135502	none	0.9270235818992988	none
ENSCHIG00000021456:A0A452FI61	-0.0825581176559372	none	0.9703130041949017	none
ENSCHIG00000011802:A0A452E9N0	0.182710497272394	none	1.040479274611399	none
ENSCHIG00000016223:A0A452EUG4	-0.307625102893779	none	0.927002583979328	none
ENSCHIG00000013418:A0A452EGN8	-0.141315806043576	none	0.9009327758121584	none
ENSCHIG00000004827:A0A452DR39	0.630616230762997	none	1.034553540882655	none
ENSCHIG00000020302:A0A452FDI1	-0.276217503246107	none	0.9504240052185257	none
ENSCHIG00000013737:A0A452EI94	-0.308015014255758	none	0.7968885047536732	Down
ENSCHIG00000001138:A0A452DMR1	-0.0404943876249414	none	1.02063599458728	none
ENSCHIG00000012846:A0A452EDZ4	2.4466912979475	none	1.284661284661284	Up
ENSCHIG00000019115:A0A452F8I4	0.177219308163378	none	0.9672619047619048	none
ENSCHIG00000013697:A0A452EI06	-0.0240568946101589	none	0.9181395348837208	none
ENSCHIG00000001685:A0A452DMR0	-0.333158396962824	none	0.9424015619915392	none
ENSCHIG00000010830:A0A452E644	0.241627064273087	none	1.100534759358289	none
ENSCHIG00000024186:A0A452FXX3	0.0279095131759719	none	1.05158591843848	none
ENSCHIG00000017436:A0A452F044	0.401290161496987	none	0.872072072072072	none
ENSCHIG00000022643:A0A452FPU3	0.333053506882235	none	0.9261912176891935	none
ENSCHIG00000023821:A0A452FVE4	-0.0598860023664815	none	1.015075376884422	none
ENSCHIG00000019220:C6ZP52	1.12998168460145	none	0.926441351888668	none
ENSCHIG00000022194:A0A452FMT2	0.289524940782805	none	1.076868579525328	none
ENSCHIG00000018288:A0A452F498	0.266575106302037	none	1.106261180679785	none
ENSCHIG00000020423:A0A452FDQ4	-0.0804442306159622	none	1.041696881798404	none
ENSCHIG00000022844:A0A452FQL0	0.124733756595024	none	0.9416881443298968	none
ENSCHIG00000014692:A0A452EMA0	0.0849440176267039	none	1.003717472118959	none
ENSCHIG00000007023:A0A452DTY2	0.323814501605272	none	1.12882096069869	none
ENSCHIG00000015575:A0A452ER52	0.248385160339781	none	1.007692307692307	none
ENSCHIG00000019892:A0A452FBH2	-1.79869929406847	Down	0.8477366255144033	none
ENSCHIG00000015771:A0A452ETA1	-0.139654235562885	none	1.003022162525185	none
ENSCHIG00000019022:A0A452F854	-Inf	none	1.688674919761577	Up
ENSCHIG00000026512:A0A452G7Z1	-0.121212240799512	none	0.8129825564769805	Down
ENSCHIG00000024688:A0A452FZ95	-0.115695307938689	none	0.8539461747807678	none
ENSCHIG00000024547:A0A452FZ05	0.228866546516089	none	0.9348807221147647	none
ENSCHIG00000019855:A0A452FBF4	-0.0521651644558177	none	0.9472827855515783	none
ENSCHIG00000014325:A0A452EL27	0.0722988033077722	none	1.039148351648352	none
ENSCHIG00000009601:A0A452E083	-0.146026099497848	none	0.9717011128775835	none
ENSCHIG00000011155:A0A452E792	0.0266105967286736	none	0.9823874755381606	none
ENSCHIG00000009613:A0A452E0H5	-0.16226020896366	none	0.9856042852360228	none
ENSCHIG00000007335:A0A452DUJ3	0.105853683614427	none	1.022757697456492	none
ENSCHIG00000025558:A0A452G3B3	-0.0394703255473753	none	0.9709245344658607	none
ENSCHIG00000010163:A0A452E2Q8	-0.740020177316339	Down	0.9110840438489649	none
ENSCHIG00000006644:A0A452DSW4	-1.58233116216141	Down	0.8776844070961719	none
ENSCHIG00000012333:A0A452EBH2	-0.192818786763592	none	0.9311570782159019	none
ENSCHIG00000006171:A0A452DSF5	-0.0237601883158903	none	1.005978602894902	none
ENSCHIG00000019725:A0A452FAP5	0.138751840966126	none	0.984254606365159	none
ENSCHIG00000019675:A0A452FAX2	-0.0769481847675375	none	0.833184656556646	Down
ENSCHIG00000024466:A0A452FY07	0.596713422076031	none	1.170235546038544	none
ENSCHIG00000011297:A0A452E7H8	0.263124201461974	none	0.9476096922069415	none
ENSCHIG00000011848:A0A452EA56	-0.273305932262066	none	0.9152703129939931	none
ENSCHIG00000014997:A0A452EP84	-0.0363012180829308	none	1.015959252971137	none
ENSCHIG00000021660:A0A452FJE8	0.199172194114601	none	0.9658314350797266	none
ENSCHIG00000023719:A0A452FVE8	0.253108053722585	none	1.087861679604799	none
ENSCHIG00000023267:A0A452FSU7	-0.0644194341377389	none	0.9370204603580563	none
ENSCHIG00000007203:A0A452DTT0	-0.380790513865018	none	0.9459721772889034	none
ENSCHIG00000005883:A0A452DS03	0.254849104346292	none	1.100819380121126	none
ENSCHIG00000009558:A0A452E0Q6	0.501949092297322	none	1.092238078663418	none
ENSCHIG00000017476:A0A452F0T5	-0.0262299867407975	none	1.021482277121375	none
ENSCHIG00000014920:A0A452ENB2	0.229468485618043	none	0.9761035512777961	none
ENSCHIG00000014338:A0A452ELI1	0.0380129829527858	none	0.937802126973896	none
ENSCHIG00000011154:A0A452E6Z0	-0.472832975459273	none	0.9173475801382777	none
ENSCHIG00000015863:A0A452ETQ6	0.0768813827344094	none	1.064692982456141	none
ENSCHIG00000020926:A0A452FG86	0.513018168241811	none	1.027431421446384	none
ENSCHIG00000016680:A0A452EWL1	0.248069687157551	none	1.012855209742896	none
ENSCHIG00000020148:A0A452FCS5	0.129269468230131	none	1.096991150442478	none
ENSCHIG00000000718:A0A452DMC5	0.0277710998869896	none	1.013712718546452	none
ENSCHIG00000007263:A0A452DU89	0.0626427736444688	none	0.8848633712004913	none
ENSCHIG00000010963:A0A452E5X4	0.184349056497593	none	0.9424272162250573	none
ENSCHIG00000009748:A0A452E1J8	-0.0483646672386225	none	0.9866318878382783	none
ENSCHIG00000015882:A0A452ESQ8	-0.214191829080599	none	0.8743961352657004	none
ENSCHIG00000020628:A0A452FEJ8	-0.218125031134908	none	1.037267080745342	none
ENSCHIG00000023530:A0A452FTU7	-0.0102664812766696	none	1.075134770889488	none
ENSCHIG00000017291:A0A452EZL5	0.0383906560741209	none	1.015561569688769	none
ENSCHIG00000022418:A0A452FNK7	0.113371155265583	none	0.9436173582515045	none
ENSCHIG00000012405:A0A452ECC6	0.0769009303786082	none	1.013983628922237	none
ENSCHIG00000022398:A0A452FNG3	0.172133660569124	none	1.030191211003019	none
ENSCHIG00000022140:A0A452FM33	0.980560007058289	none	0.8277250503307448	Down
ENSCHIG00000009268:A0A452DZK5	0.335224296395887	none	0.9810568295114657	none
ENSCHIG00000024184:A0A452FX49	1.25910709040681	none	1.277572168763879	Up
ENSCHIG00000023592:A0A452FUE4	0.134454698807361	none	1.017152103559871	none
ENSCHIG00000015882:A0A452ETT7	-0.214191829080599	none	0.7647392290249432	Down
ENSCHIG00000023908:A0A452FVV5	0.217383873332526	none	1.005081300813008	none
ENSCHIG00000010018:A0A452E239	0.0313239299955736	none	0.972630173564753	none
ENSCHIG00000025353:A0A452G2C3	0.730523031102263	none	1.151653764954257	none
ENSCHIG00000026345:A0A452G776	0.403700460458287	none	1.11235119047619	none
ENSCHIG00000020299:A0A452FDF6	0.481542991834601	none	1.049530007230658	none
ENSCHIG00000016021:A0A452ET78	1.78898054638185	none	1.149389179755672	none
ENSCHIG00000011840:A0A452E9E4	0.00150330755826956	none	0.9578912466843501	none
ENSCHIG00000008326:A0A452DX80	-0.2882147085894	none	0.8854489164086687	none
ENSCHIG00000001994:A0A452DMY3	0.366895857777782	none	1.000675904021629	none
ENSCHIG00000011690:A0A452E9C1	0.083069077690901	none	1.035788742182071	none
ENSCHIG00000014710:A0A452EN12	0.159299899045429	none	1.000340947834981	none
ENSCHIG00000012250:A0A452EBU5	-0.00579441896532716	none	0.9460056836122515	none
ENSCHIG00000019252:A0A452F8V5	0.176049470279451	none	1.010985352862849	none
ENSCHIG00000007721:A0A452DVC4	-0.0497339032733809	none	0.9431854452601341	none
ENSCHIG00000016679:A0A452EWV0	-0.158696155062106	none	0.8801115241635686	none
ENSCHIG00000026009:A0A452G5M9	0.442454323896469	none	0.9862462260986248	none
ENSCHIG00000006763:A0A452DTQ8	-1.32487653886176	Down	0.927811795037061	none
ENSCHIG00000016985:A0A452EYE3	0.145794487993667	none	1.026494565217391	none
ENSCHIG00000011066:A0A452E6F8	0.2435451270018	none	1.053295932678822	none
ENSCHIG00000019901:A0A452FBG8	-0.478333254520738	none	0.7741031390134528	Down
ENSCHIG00000022536:A0A452FPC1	-0.0910863867366272	none	0.9441906005221933	none
ENSCHIG00000027004:A0A452G9Y2	-0.0119610515594376	none	1.139651837524178	none
ENSCHIG00000026232:A0A452G6Q2	-0.890075599436606	Down	0.7995431182181612	Down
ENSCHIG00000021911:A0A452FKE1	0.750089462723093	none	1.572344689378758	Up
ENSCHIG00000012186:A0A452EAS2	2.18286728906588	none	1.210920770877944	Up
ENSCHIG00000017681:A0A452F1P8	-0.080339997193631	none	1.0109439124487	none
ENSCHIG00000019274:A0A452F8U9	0.230826951908566	none	1.082919914953934	none
ENSCHIG00000012186:A0A452EB74	2.18286728906588	none	1.211327433628319	Up
ENSCHIG00000022389:A0A452FNA0	-0.0321843977029973	none	0.8730063195907313	none
ENSCHIG00000003365:A0A452DQ06	0.0543089696255282	none	1.025412087912088	none
ENSCHIG00000025841:A0A452G4T2	-0.113161682013672	none	0.9067373674360576	none
ENSCHIG00000026317:A0A452G734	0.310583938850358	none	1.061462380784175	none
ENSCHIG00000009685:A0A452E0V0	0.353425302356638	none	1.136849870896348	none
ENSCHIG00000017472:A0A452F093	0.382219578246749	none	1.051597051597052	none
ENSCHIG00000021198:A0A452FH59	0.0856678525719376	none	0.9725438306318225	none
ENSCHIG00000015525:A0A452EQW7	0.00375772652099964	none	0.9963025210084033	none
ENSCHIG00000014773:A0A452EMJ0	-0.111515634150438	none	0.9993399339933994	none
ENSCHIG00000016651:A0A452EWI1	1.48253444409724	none	1.113462873004858	none
ENSCHIG00000020818:A0A452FFV4	0.13572102778472	none	1.048080249048772	none
ENSCHIG00000020307:A0A452FDR4	-0.0314274288312918	none	1.033412082348971	none
ENSCHIG00000016617:A0A452EWG8	0.494506135490613	none	1.141228392791468	none
ENSCHIG00000017179:A0A452EYX1	0.0246391195680796	none	1.006768189509306	none
ENSCHIG00000025667:A0A452G3V7	-0.52409004142137	none	0.8323442136498517	Down
ENSCHIG00000022420:A0A452FNI2	0.0216132553292758	none	0.9251854240567557	none
ENSCHIG00000027023:A0A452GAJ2	0.323143046194642	none	1.066429840142096	none
ENSCHIG00000026537:I1W1N1	-0.132120679050538	none	0.9905996758508916	none
ENSCHIG00000016398:A0A452EV89	-0.11207819057853	none	0.9460737937559128	none
ENSCHIG00000010019:A0A452E268	-0.032209531214476	none	0.97514086841233	none
ENSCHIG00000014798:A0A452EMK0	0.061445418619257	none	0.8884803921568627	none
ENSCHIG00000021983:A0A452FKY6	-0.0739422213442908	none	0.9351791530944628	none
ENSCHIG00000011297:A0A452E7Q3	0.263124201461974	none	0.9281399046104926	none
ENSCHIG00000018812:A0A452F6X7	-0.131145423670787	none	1.001686909581646	none
ENSCHIG00000013239:A0A452EG31	-0.30351372527852	none	0.9552042160737811	none
ENSCHIG00000019895:A0A452FBI7	-0.144955077500825	none	0.9945781091155539	none
ENSCHIG00000017919:A0A452F2Y4	-0.144421729593982	none	0.8942219504738612	none
ENSCHIG00000000536:A0A452DLZ9	0.110284976512051	none	0.8895220006331119	none
ENSCHIG00000014476:A0A452ELA6	-0.306393265446246	none	0.865901540320145	none
ENSCHIG00000024000:A0A452FVT3	-0.0366901153290843	none	1.03437607425232	none
ENSCHIG00000013802:A0A452EJJ6	-0.0884485978433722	none	0.9753086419753089	none
ENSCHIG00000022888:A0A452FQM6	0.266963401185487	none	1.007	none
ENSCHIG00000009619:A0A452E196	0.00535425515983596	none	0.9854979052529811	none
ENSCHIG00000015009:A0A452EPM6	0.0368064312748497	none	1.057535142203335	none
ENSCHIG00000009944:A0A452E1U5	0.474423458393949	none	1.087904360056259	none
ENSCHIG00000016387:A0A452EVP7	0.0260745749115492	none	1.016210739614995	none
ENSCHIG00000016094:A0A452EU44	-0.0788250877680241	none	1.033099297893681	none
ENSCHIG00000007211:A0A452DU46	-0.215959079566749	none	0.8241822429906541	Down
ENSCHIG00000018094:A0A452F3U7	0.0495223515997832	none	0.672475795297372	Down
ENSCHIG00000015368:A0A097C2Z0	-0.0712784041927527	none	1.085190510424155	none
ENSCHIG00000012960:A0A452EEF1	-0.0381904645469477	none	0.986432825943084	none
ENSCHIG00000009892:A0A452E1U1	0.675742327925494	none	1.144094488188976	none
ENSCHIG00000016983:A0A452EYC3	-0.479332507507959	none	1.18070652173913	none
ENSCHIG00000021997:A0A452FMB2	-0.104480642394521	none	0.9632639791937583	none
ENSCHIG00000025056:A0A452G0W0	-0.0242500875281736	none	1.062042523527362	none
ENSCHIG00000017732:A0A452F245	-0.12234207549043	none	0.9583466837552066	none
ENSCHIG00000027166:A0A452GB29	-0.0573609200321493	none	0.8655110579796772	none
ENSCHIG00000022053:A0A452FME4	0.177827065199791	none	1.026913666550157	none
ENSCHIG00000011113:A0A452E6V0	0.243060088280846	none	0.9387107018100985	none
ENSCHIG00000008370:A0A452DWI5	0.0973961018411883	none	1.013472549680027	none
ENSCHIG00000014467:A0A452ELX7	0.0713247847401625	none	0.9856864020819779	none
ENSCHIG00000011868:A0A452E9Y1	0.279166989958753	none	1.042764283270613	none
ENSCHIG00000019721:A0A452FAQ2	-Inf	none	1.216678545972915	Up
ENSCHIG00000024702:A0A452FZ55	0.579962966375891	none	1.071083505866115	none
ENSCHIG00000006417:A0A452DSV3	-0.0869406591868482	none	0.9147744945567652	none
ENSCHIG00000019771:A0A452FAW0	-0.50884647289718	none	0.8979025293028994	none
ENSCHIG00000011230:A0A452E7C4	-0.0749913363064404	none	0.936852026390198	none
ENSCHIG00000016191:A0A452EUK4	0.33016908851137	none	1.03332176327664	none
ENSCHIG00000010885:A0A452E605	-0.0389720416562979	none	0.9004651162790698	none
ENSCHIG00000000365:A0A452DKZ8	-0.127602685072807	none	0.9732054250744292	none
ENSCHIG00000024168:A0A452FXL9	0.0617865131829936	none	0.9759789404409346	none
ENSCHIG00000016793:A0A452EXC9	0.053480195138924	none	1.069839096199932	none
ENSCHIG00000017468:A0A452F0G2	0.211282219710457	none	0.9919246298788694	none
ENSCHIG00000017772:A0A452F283	0.370780368812363	none	1.232177639267628	Up
ENSCHIG00000009392:A0A452E037	-0.0984388447569741	none	0.8059530623926731	Down
ENSCHIG00000000946:A0A452DM79	0.957573062597743	none	1.064814814814815	none
ENSCHIG00000008137:A0A452DVV9	0.413100446645772	none	1.180067950169875	none
ENSCHIG00000020146:A0A452FCF1	-0.412338556560986	none	0.8466327108092812	none
ENSCHIG00000015549:A0A452ER34	0.00946484006647925	none	0.9636539080090062	none
ENSCHIG00000025734:A0A452G4C7	-0.0707717039639541	none	0.9111811023622047	none
ENSCHIG00000025912:A0A452G510	0.0279702223424352	none	1.030817174515235	none
ENSCHIG00000023918:A0A452FVS1	0.0811343284675366	none	1.075683251576735	none
ENSCHIG00000018163:A0A452F430	0.127836278014262	none	0.9637322782723377	none
ENSCHIG00000027099:A0A452GAI5	-0.150878783676465	none	1.031889895938234	none
ENSCHIG00000008794:A0A452DXL2	0.070908780519032	none	1.018274111675127	none
ENSCHIG00000017377:A0A452F0H6	-0.138332144495003	none	0.9339263024142312	none
ENSCHIG00000011013:A0A452E652	0.0762694996185881	none	0.9856857523302264	none
ENSCHIG00000025943:A0A452G5D5	0.198265709782086	none	1.091430620294012	none
ENSCHIG00000027013:A0A452GAH2	-0.092735947244409	none	1.02116763400478	none
ENSCHIG00000023756:A0A452FUQ2	0.0892942903053872	none	0.9517558254020347	none
ENSCHIG00000011721:A0A452E9J9	-0.0561716340163262	none	1.041953232462173	none
ENSCHIG00000026609:A0A452G880	0.0761956907910608	none	0.9936877076411961	none
ENSCHIG00000007248:A0A452DU06	0.139113355268471	none	0.9721767594108021	none
ENSCHIG00000025428:A0A452G2Q3	0.530896699763106	none	0.8087390761548064	Down
ENSCHIG00000018783:A0A452F6T5	-0.176728676608355	none	0.9919381928115553	none
ENSCHIG00000010594:A0A452E4N9	-0.121247256605449	none	0.8555018137847643	none
ENSCHIG00000017720:A0A452F1Q3	0.411706717696714	none	1.0078125	none
ENSCHIG00000018094:A0A452F3J6	0.0495223515997832	none	1.067180616740088	none
ENSCHIG00000021821:A0A452FKT4	0.168325067784967	none	1.01050135501355	none
ENSCHIG00000022275:A0A452FMS7	-0.13414317103129	none	0.9507983056370152	none
ENSCHIG00000014728:A0A452EN27	0.117436876060727	none	0.9611202635914333	none
ENSCHIG00000022556:A0A452FP77	-0.196598269919478	none	0.9124880229958479	none
ENSCHIG00000014275:A0A452EKA8	0.151832913857111	none	1.051777701070072	none
ENSCHIG00000021385:A0A452FI92	0.0798167793265425	none	0.9823803191489362	none
ENSCHIG00000025418:A0A452G2P0	-0.0998892909805393	none	1.003019121100302	none
ENSCHIG00000022667:A0A452FQF9	-0.272722739361181	none	0.9812314784326638	none
ENSCHIG00000003945:A0A452DQH4	0.124316504067995	none	1.152320226709175	none
ENSCHIG00000018147:A0A452F435	-0.0107183192126308	none	1.095042735042735	none
ENSCHIG00000018438:A0A452F5G9	0.0332822685674248	none	1.0578911095796	none
ENSCHIG00000020250:A0A452FD55	0.485658883209911	none	1.14803738317757	none
ENSCHIG00000022414:A0A452FNG8	0.0437484182002033	none	1.005853658536585	none
ENSCHIG00000011255:A0A452E8N8	-1.03220072454825	Down	0.8675163011262599	none
ENSCHIG00000019892:A0A452FBT2	-1.79869929406847	Down	0.6927016645326505	Down
ENSCHIG00000016319:A0A452EV64	-0.680292393741767	none	0.9324370906583936	none
ENSCHIG00000022303:A0A452FMT9	-0.10178054992111	none	0.9714948624461385	none
ENSCHIG00000014280:A0A452EKJ3	0.0570691743239648	none	1.107209562943594	none
ENSCHIG00000018151:A0A452F421	0.00493267964767794	none	0.9808454425363277	none
ENSCHIG00000017250:A0A452EZ54	0.0683308669431307	none	1.073917634635692	none
ENSCHIG00000020801:B9VR86	0.161178956123109	none	1.001366586949095	none
ENSCHIG00000021774:A0A452FKJ3	-0.154751425610763	none	0.931825422108952	none
ENSCHIG00000018278:A0A452F4Z8	-0.429795330386074	none	0.8136682242990654	none
ENSCHIG00000021439:A0A452FI35	0.488664323108145	none	1.11946446961895	none
ENSCHIG00000021290:A0A452FHX1	0.0940081696821922	none	0.9660852713178293	none
ENSCHIG00000007353:A0A452DUB4	0.119095777608999	none	1.015192437542201	none
ENSCHIG00000015196:A0A452EPE5	-0.148654633057435	none	0.9665673618007282	none
ENSCHIG00000016848:A0A452EXH1	0.57196739658925	none	1.100400145507457	none
ENSCHIG00000021068:A0A452FGQ3	0.0764112622492929	none	0.9586830213040669	none
ENSCHIG00000026670:A0A452G8G7	-0.091751296478758	none	0.9644163618224142	none
ENSCHIG00000018391:A0A452F597	-0.476073009074319	none	0.8263012011087156	Down
ENSCHIG00000022773:A0A452FQC0	2.89193985495459	none	1.060939060939061	none
ENSCHIG00000025626:A0A452G3R8	1.26249377957444	Up	1.25477955520874	Up
ENSCHIG00000025278:A0A452G1R9	0.805397798808994	Up	1.228768171384851	Up
ENSCHIG00000017393:A0A452F1U7	-0.477990641788512	none	0.9479897894065091	none
ENSCHIG00000017467:A0A452F0W7	-0.533790799162194	none	0.9626769626769626	none
ENSCHIG00000025101:A0A452G172	0.10827508473846	none	0.996282527881041	none
ENSCHIG00000024391:A0A452FXJ7	-0.264396729055646	none	0.7836274226207695	Down
ENSCHIG00000011927:A0A452EAJ9	-0.0393671418359832	none	0.9494526722472633	none
ENSCHIG00000018620:A0A452F632	0.210434501147144	none	1.061089899340507	none
ENSCHIG00000011578:A0A452E8V5	0.144325425143967	none	1.084612638343449	none
ENSCHIG00000013365:A0A452EGN1	-0.0806425133109476	none	0.9828145265888459	none
ENSCHIG00000015344:A0A452EPY0	0.937380677910454	Up	1.407863383637808	Up
ENSCHIG00000023108:A0A452FS01	-0.0437285343049463	none	0.9036107711138311	none
ENSCHIG00000018278:A0A452F5D8	-0.429795330386074	none	0.7800293685756239	Down
ENSCHIG00000014446:A0A452ELU4	0.103770146920027	none	1.036678200692041	none
ENSCHIG00000024309:A0A452FXH3	0.265788250373909	none	1.032500855285666	none
ENSCHIG00000012515:A0A452ECW0	0.267795587546312	none	1.010734652801073	none
ENSCHIG00000002759:A0A452DNV7	0.281810545318122	none	0.9170870113493064	none
ENSCHIG00000011710:A0A452E998	0.486421558657907	none	1.078912021490934	none
ENSCHIG00000026114:A0A452G600	0.101206237336348	none	1.009437141894169	none
ENSCHIG00000006679:A0A452DT18	-0.123258367909522	none	0.8815393866506314	none
ENSCHIG00000019696:A0A452FAR3	-0.39142497349408	none	0.8421870146008077	none
ENSCHIG00000014060:A0A452EJN1	0.141970617733634	none	1.050396962374871	none
ENSCHIG00000011036:A0A452E6C1	-0.416232526840059	none	0.9277795375356352	none
ENSCHIG00000021415:A0A452FJ15	0.142258751340373	none	0.9986436080027129	none
ENSCHIG00000025426:H9B8T9	0.587832024999675	none	1.442201834862385	Up
ENSCHIG00000022508:A0A452FP41	-0.0599822675447068	none	1.094806552805856	none
ENSCHIG00000024413:A0A452FXX6	-0.054506171345927	none	0.9643681953150777	none
ENSCHIG00000017907:A0A452F2R6	0.00720521716382539	none	0.9552580013063358	none
ENSCHIG00000023123:A0A0A7MD22	0.0996644472704895	none	0.9497278258085174	none
ENSCHIG00000010105:A0A452E2I9	0.428705600531095	none	1.028289025221541	none
ENSCHIG00000014389:A0A452EL88	0.499382984592768	none	1.102268879105994	none
ENSCHIG00000024247:A0A452FXR8	0.962348749977775	none	1.253560263980549	Up
ENSCHIG00000021083:A0A452FHH2	0.24297204182705	none	1.018764926646196	none
ENSCHIG00000016442:A0A452EVJ6	0.143705952244949	none	0.9891304347826089	none
ENSCHIG00000025088:A0A452G0P1	-0.118692722806303	none	0.9198098256735341	none
ENSCHIG00000011660:A0A452E918	0.194749734917097	none	1.010810810810811	none
ENSCHIG00000023636:A0A452FUS0	0.00176351077453703	none	0.9602735265385869	none
ENSCHIG00000021671:A0A452FJG2	-2.07479690150866	Down	0.5515682396157104	Down
ENSCHIG00000016573:A0A452EW53	0.420792002863932	none	1.064814814814815	none
ENSCHIG00000024884:A0A452G0J5	-0.0577603998916983	none	1.000339443312967	none
ENSCHIG00000016061:A0A452ET74	-0.0277138073792866	none	0.9586206896551723	none
ENSCHIG00000018235:A0A452F4H7	-0.278455528213425	none	0.9476874003189794	none
ENSCHIG00000010787:A0A452E5C9	-0.000261650069667667	none	0.9880358923230309	none
ENSCHIG00000022463:A0A452FNS1	0.0285851823438009	none	0.9781890284203572	none
ENSCHIG00000026126:A0A452G6A0	0.013010584660636	none	0.9899057873485868	none
ENSCHIG00000012380:A0A452ECI7	-0.0413536628887747	none	1.013180128421764	none
ENSCHIG00000005570:A0A452DSL0	0.274481566643644	none	1.005566470203012	none
ENSCHIG00000013730:A0A452EIB7	0.0342965154312645	none	0.9939495798319328	none
ENSCHIG00000024527:A0A452FYG8	0.112887933608199	none	1.106171932402645	none
ENSCHIG00000011048:A0A452E6J0	-0.197608038634984	none	0.910814170292107	none
ENSCHIG00000012469:A0A452ECV2	-0.0842762068891456	none	1.082503556187767	none
ENSCHIG00000012605:A0A452ED07	0.0502621063327863	none	0.9541463414634148	none
ENSCHIG00000015058:A0A452ENQ7	-0.190346726951982	none	0.9586696803358089	none
ENSCHIG00000022942:A0A452FR95	1.0713359176639	none	0.9919273461150353	none
ENSCHIG00000001921:A0A452DNI4	0.0563598706300576	none	1.240780911062906	Up
ENSCHIG00000020139:A0A452FCQ9	-0.184639471274645	none	1.023311621528968	none
ENSCHIG00000012511:A0A452EC58	-0.342851984462885	none	0.9265905383360522	none
ENSCHIG00000024602:A0A452FYF6	0.107881435592096	none	0.9714847590953786	none
ENSCHIG00000016559:A0A452EW94	0.467988541424794	none	1.01040967092008	none
ENSCHIG00000003159:A0A452DQ55	-0.173230969920732	none	1.026098901098901	none
ENSCHIG00000009359:A0A452E0A7	0.644628729118338	none	0.9242012236573758	none
ENSCHIG00000014150:A0A452EKK1	-2.37585939260194	Down	0.4777745069178688	Down
ENSCHIG00000024391:A0A452FYA4	-0.264396729055646	none	0.9224733207784056	none
ENSCHIG00000018388:A0A452F4V2	-0.299781087864036	none	0.9611998695793934	none
ENSCHIG00000019431:A0A452F9N2	0.0498343671904419	none	1.107370659107016	none
ENSCHIG00000002971:A0A452DWU1	0.361227757001495	none	0.9804941482444732	none
ENSCHIG00000006433:A0A452DSP3	-0.257395336877363	none	0.9317535545023696	none
ENSCHIG00000016369:A0A452EVG3	0.07935717426806	none	0.9549404570325073	none
ENSCHIG00000021744:A0A452FKE9	0.117562441612208	none	0.9611458676325321	none
ENSCHIG00000003087:A0A452DP52	0.525653909409799	none	1.118987341772152	none
ENSCHIG00000016784:A0A452EWZ3	0	none	1.385477178423236	Up
ENSCHIG00000017572:A0A452F0Y7	-0.0139279612163238	none	0.9962470146707608	none
ENSCHIG00000022392:A0A452FNB8	0.0377116811809171	none	0.9614617940199336	none
ENSCHIG00000009800:A0A452E1C8	0.379386222525644	none	1.126323475721066	none
ENSCHIG00000020235:A0A452FD51	-0.163835470999652	none	0.989541160593792	none
ENSCHIG00000012563:A0A452ECZ6	-0.186084803188767	none	1.009293063391968	none
ENSCHIG00000019715:A0A452FAR2	0.4072312611751	none	1.166417910447761	none
ENSCHIG00000016692:A0A452EWR7	0.202352698147282	none	1.039751123401313	none
ENSCHIG00000022551:A0A452FP18	-0.0486753316130208	none	0.9892581403155419	none
ENSCHIG00000012576:A0A452ED36	-0.0792674948416444	none	1.049033149171271	none
ENSCHIG00000026250:A0A452G6M0	-0.0938590504176951	none	1.035075653370014	none
ENSCHIG00000017684:A0A452F1F7	0.0777535108174414	none	1.07521186440678	none
ENSCHIG00000012015:A0A452EAY9	0.883933959367579	none	0.8755718206770359	none
ENSCHIG00000013031:A0A452EEG8	0.280297822665724	none	1.010236724248241	none
ENSCHIG00000017670:A0A452F1N3	0.123981713216574	none	0.9639024390243901	none
ENSCHIG00000018229:A0A452F4J5	0.134857734128228	none	0.9563853153435834	none
ENSCHIG00000024436:A0A452FY46	-0.143743156476888	none	1.032814053695724	none
ENSCHIG00000013620:A0A452EHT3	-0.0516809329764406	none	0.9669796050501782	none
ENSCHIG00000012706:A0A452EDZ9	-0.372830591941088	none	0.8818238213399505	none
ENSCHIG00000011830:A0A452E9R4	-0.0840919202667157	none	0.6530718954248365	Down
ENSCHIG00000026893:A0A452G9Y1	-0.192358421358776	none	0.9374613003095975	none
ENSCHIG00000000354:A0A452DLG5	-0.154976981100987	none	0.9434697855750488	none
ENSCHIG00000021115:A0A452FH78	0	none	0.8478810879190384	none
ENSCHIG00000012435:A0A452ECP7	-0.45173843532533	none	0.8431372549019607	none
ENSCHIG00000014710:A0A452EMS6	0.159299899045429	none	0.9360562437227989	none
ENSCHIG00000016538:A0A452EVY8	0.12865841309871	none	1.070517363571935	none
ENSCHIG00000014238:A0A452EKD5	-0.957102962378274	none	0.6785929043896572	Down
ENSCHIG00000025557:A0A2Z4FR65	-0.154184445537651	none	1.092505064145847	none
ENSCHIG00000025454:A0A452G2Z1	0.0769091631983486	none	1.113901018922853	none
ENSCHIG00000005401:A0A452DRM1	0.37792352258905	none	1.1373989713446	none
ENSCHIG00000014431:A0A452EKZ7	0.216811443068452	none	0.9704711347047115	none
ENSCHIG00000008473:A0A452DXN2	-0.304193382285566	none	0.927936507936508	none
ENSCHIG00000019892:A0A452FBI6	-1.79869929406847	Down	0.717405475880052	Down
ENSCHIG00000006921:A0A452DTJ8	-0.163929986568146	none	0.9763857002295833	none
ENSCHIG00000024254:A0A452FY32	0.138257556127646	none	1.010634762379528	none
ENSCHIG00000014430:A0A452ELH0	0.245559412635137	none	0.9437022900763359	none
ENSCHIG00000018054:A0A452F334	0.293459878919964	none	0.9293513166345535	none
ENSCHIG00000022986:A0A452FRE1	0.242002576551072	none	0.9589356110381076	none
ENSCHIG00000005604:A0A452DRV9	0.181499933303266	none	1.09132581100141	none
ENSCHIG00000022629:A0A452FPG8	0.967287111189998	Up	1.202536510376633	Up
ENSCHIG00000016425:A0A452EVK6	-0.237892467792622	none	0.9525833878351866	none
ENSCHIG00000026234:A0A452G6N3	0.0617328864106768	none	1.005679919812897	none
ENSCHIG00000021157:A0A452FI02	0.112284375065316	none	0.9329715927226302	none
ENSCHIG00000024144:A0A452FWJ0	0.0318286427285222	none	0.98144	none
ENSCHIG00000014531:A0A452EMB1	-0.198192992431484	none	0.8596654275092936	none
ENSCHIG00000023281:A0A452FSI0	-0.0854844225177356	none	0.9743427304402914	none
ENSCHIG00000018699:A0A452F6E5	-0.00230553731697568	none	0.9867197875166002	none
ENSCHIG00000012541:A0A452ECW4	-0.0745807455781994	none	0.970767748152907	none
ENSCHIG00000012524:A0A452ECN4	0.0458847593016236	none	0.9959349593495934	none
ENSCHIG00000016311:A0A452EUX2	0.0267280700829423	none	0.9742335290280498	none
ENSCHIG00000017665:A0A452F1E6	-0.055977565706685	none	0.9206451612903226	none
ENSCHIG00000004508:A0A452DQJ4	0.40740287755836	none	0.8982399999999997	none
ENSCHIG00000025365:A0A452G2G2	0.173417988280212	none	1.087700908455626	none
ENSCHIG00000011806:A0A452EA17	0.154051446285891	none	0.9850597609561753	none
ENSCHIG00000002225:A0A452DN77	0.0733727427090681	none	0.9734660033167498	none
ENSCHIG00000013460:A0A452EGM8	0.0734338523327252	none	0.9818959842001316	none
ENSCHIG00000012106:A0A452EBA0	-0.0724637810082355	none	1.046276965901183	none
ENSCHIG00000025204:A0A452G1F7	-0.578180115638331	none	0.8968913511849799	none
ENSCHIG00000025580:A0A452G3H5	-0.0193196926212583	none	1.029059829059829	none
ENSCHIG00000015343:A0A452EQA0	-0.0285651307514047	none	0.9662184322728763	none
ENSCHIG00000026389:A0A452G7G6	-0.17848433569236	none	1.05024255024255	none
ENSCHIG00000000476:A0A452DLQ9	0.227760047819737	none	1.01349983125211	none
ENSCHIG00000011876:A0A452E9Z5	0.213107719034803	none	1.041608391608392	none
ENSCHIG00000007752:A0A452DVD7	0.393501324704591	none	1.22295719844358	Up
ENSCHIG00000020418:A0A452FEA6	-0.0612219544923293	none	1.052354181307098	none
ENSCHIG00000022004:A0A452FLE8	-0.542572307891628	none	0.82082468110353	Down
ENSCHIG00000026701:A0A452G8Y5	-0.946240835669489	Down	0.829415501905972	Down
ENSCHIG00000027136:A0A452GBA8	-0.0440725613259655	none	1.06979280261723	none
ENSCHIG00000016501:A0A452EW89	-0.300867794771407	none	0.9099071207430341	none
ENSCHIG00000015396:A0A452ERC0	0.319244178150525	none	0.981782047035442	none
ENSCHIG00000026699:A0A452G8Y9	-0.0307726003630979	none	0.9059311224489796	none
ENSCHIG00000006742:A0A452DT26	0.179235695597104	none	1.025894378194208	none
ENSCHIG00000019325:A0A452F948	0.0690738592982778	none	0.9122647237401338	none
ENSCHIG00000021283:A0A452FHV2	0.184999703629102	none	1.035911602209945	none
ENSCHIG00000016017:A0A452ET90	-0.341367390920013	none	0.885964912280702	none
ENSCHIG00000019333:A0A452F960	0.214530548666592	none	0.9756978653530376	none
ENSCHIG00000020656:A0A452FF22	0.0942022596554521	none	1.068008327550312	none
ENSCHIG00000018906:A0A452F738	-0.248881687592895	none	0.9274427603998708	none
ENSCHIG00000021556:A0A452FJL5	-0.305957988554421	none	1.019237495627842	none
ENSCHIG00000022031:A0A452FME0	0.0920910111007134	none	0.9795379537953794	none
ENSCHIG00000016708:A0A452EWV1	0.279462858975312	none	0.9803921568627451	none
ENSCHIG00000022047:A0A452FM26	-0.232047497140502	none	0.9307248236048749	none
ENSCHIG00000005658:A0A452DRP4	0.0451729855083031	none	0.8987223434091617	none
ENSCHIG00000010326:A0A452E3D3	-1.87788417926834	none	0.7507339204697091	Down
ENSCHIG00000013601:A0A452EHS0	0.100285388987174	none	1.040843655841982	none
ENSCHIG00000023561:A0A452FU62	0.447578861805396	none	1.10571736785329	none
ENSCHIG00000022044:A0A452FLE4	0.157786365699106	none	1.05281566981462	none
ENSCHIG00000013873:A0A452EIQ9	0.0153093653921756	none	1.036523503550896	none
ENSCHIG00000013957:A0A452EJ18	-0.20754440323034	none	1.129996398991717	none
ENSCHIG00000026001:A0A452G5E3	0.378091355082198	none	1.011232130701157	none
ENSCHIG00000021228:A0A452FI84	-0.00471817059095262	none	0.9585075587005469	none
ENSCHIG00000023289:A0A452FSZ5	0.620567786712629	none	1.046928916494134	none
ENSCHIG00000012144:A0A452EB34	-0.218220349067293	none	1.048234882908074	none
ENSCHIG00000025291:A0A452G1I9	0.477584843331415	none	1.111890564714135	none
ENSCHIG00000004957:A0A452DRC0	0.233082160609403	none	1.374798711755234	Up
ENSCHIG00000008500:A0A452DXG4	0.0164222909767115	none	0.9102773246329525	none
ENSCHIG00000023797:A0A452FVE7	-0.192949948122581	none	0.9463258785942492	none
ENSCHIG00000009284:A0A452DZJ0	0.0507767036731439	none	0.8710274606602901	none
ENSCHIG00000021161:A0A452FHX9	-0.0212483881532582	none	0.9428571428571428	none
ENSCHIG00000007133:A0A452DTX2	0.0426321769992043	none	0.9864819195674214	none
ENSCHIG00000025863:A0A452G579	-0.108693679876849	none	0.9722222222222221	none
ENSCHIG00000025079:A0A452G171	0.264391401646873	none	1.044368600682594	none
ENSCHIG00000013552:A0A452EHI7	-0.122004992665962	none	0.9897824653922216	none
ENSCHIG00000020656:A0A452FER3	0.0942022596554521	none	1.031461434370771	none
ENSCHIG00000015674:A0A452ERL0	-0.626253207652607	none	1.059950336998936	none
ENSCHIG00000017119:A0A452EZA4	0.006847430589773	none	1.024687182955698	none
ENSCHIG00000016820:A0A452EXC0	-0.0423661297619111	none	1.005387205387205	none
ENSCHIG00000012423:A0A452EC92	0.261239054495673	none	1.094139194139194	none
ENSCHIG00000021692:A0A452FJR4	-0.0246804823777892	none	0.8891727882465666	none
ENSCHIG00000008865:A0A452DYJ9	0.147139440156866	none	0.8680492936579501	none
ENSCHIG00000024873:A0A452FZP6	0.717083464636626	none	1.289196071298654	Up
ENSCHIG00000014491:A0A452ELZ3	0.170624592537931	none	0.9577600000000003	none
ENSCHIG00000012978:A0A452EEZ8	0.194940184646819	none	0.9941700960219478	none
ENSCHIG00000013558:A0A452EH55	-0.50928876288446	none	0.7739852398523985	Down
ENSCHIG00000021234:A0A452FHJ5	-0.580219233631305	none	0.9598598279706917	none
ENSCHIG00000005373:A0A452DRL5	-0.00331198717520618	none	0.9332709697536636	none
ENSCHIG00000025419:A0A452G2R8	0.02474491154234	none	1.03386386725364	none
ENSCHIG00000012319:A0A452EBV8	-0.540041742052139	none	0.7805704603219429	Down
ENSCHIG00000019717:A0A452FB30	0.483278936635039	none	1.224324324324324	Up
ENSCHIG00000007473:A0A452DVK8	-0.106107749287257	none	0.979076718698107	none
ENSCHIG00000017089:A0A452EYX4	-0.560649198341147	none	0.9404268875438039	none
ENSCHIG00000015745:A0A452ERU5	0.183460113197954	none	0.9745538664904163	none
ENSCHIG00000011583:A0A452FZ17	-0.0263511563786901	none	0.9979395604395606	none
ENSCHIG00000026164:A0A452G6C0	-0.0407759111414216	none	0.9169859514687103	none
ENSCHIG00000012167:A0A452EBD5	-0.0937808704913271	none	0.9109866168689699	none
ENSCHIG00000022526:A0A452FNV9	-0.38823770549217	none	0.8986465218759837	none
ENSCHIG00000013328:A0A452EGC2	0.0294390001443246	none	1.008640744433367	none
ENSCHIG00000011545:A0A452E855	Inf	none	1.095373665480427	none
ENSCHIG00000015507:A0A452EQX4	0.00975268216361434	none	0.9889632107023411	none
ENSCHIG00000019504:A0A452FAN0	0.422695407026041	none	1.025552486187845	none
ENSCHIG00000013743:A0A452EHZ1	0.206759472039937	none	0.9897248922770965	none
ENSCHIG00000019892:A0A452FBB1	-1.79869929406847	Down	0.4711007841998257	Down
ENSCHIG00000015354:A0A452EQX8	0.760364077235046	Up	1.18489289740699	none
ENSCHIG00000025071:A0A452G0K4	-0.356913994159704	none	0.9514376996805114	none
ENSCHIG00000024923:A0A452G134	0.117157621222257	none	1.012933968686181	none
ENSCHIG00000006795:A0A452DTT9	0.167281959931921	none	1.073292813728995	none
ENSCHIG00000001618:A0A452DN67	-0.0844809101701836	none	0.9586913417052214	none
ENSCHIG00000011442:A0A452E861	-0.177578259238801	none	1.05990617105738	none
ENSCHIG00000024053:A0A452FWC6	0.099526527245289	none	0.9850746268656717	none
ENSCHIG00000017866:A0A452F2W9	-0.0865762832761637	none	0.9061628987302571	none
ENSCHIG00000020368:A0A452FDR2	0.0734988552299643	none	1.108012707377338	none
ENSCHIG00000012463:P80601	0.334016993907988	none	1.079545454545455	none
ENSCHIG00000019694:A0A452FAZ1	0.0174091169649711	none	0.9781312127236583	none
ENSCHIG00000015075:A0A452ENP8	0.814929855129624	Up	1.248720975993703	Up
ENSCHIG00000004339:A0A452DRD5	0.0525322634483632	none	1.07516684229013	none
ENSCHIG00000025885:A0A452G4V0	0.0251737766786976	none	0.910764430577223	none
ENSCHIG00000021240:A0A452FIA8	0.498442423111805	none	1.183573050719152	none
ENSCHIG00000011712:A0A452E991	-0.787073103130915	none	0.7333088774761558	Down
ENSCHIG00000020638:A0A452FEL5	0.130727656912153	none	0.9793608521970708	none
ENSCHIG00000017202:A0A452EZC4	-0.205732382320379	none	1.039160839160839	none
ENSCHIG00000008011:A0A452DW17	-0.0067670986996609	none	0.9595432300163131	none
ENSCHIG00000026089:A5JST4	-0.185384116424748	none	1.082800284292822	none
ENSCHIG00000019987:A0A452FCC0	0.309937677313096	none	1.112508986340762	none
ENSCHIG00000027203:A0A452GBF9	-0.0232205993432117	none	0.9109186514073615	none
ENSCHIG00000019094:A0A452F8F4	0.13198970205077	none	1.02359781121751	none
ENSCHIG00000010409:A0A452E3T9	0.181606710631494	none	1.120652173913044	none
ENSCHIG00000018941:A0A452F719	0.603412430486471	none	1.309046254604994	Up
ENSCHIG00000006605:A0A452DT16	0.138010553573273	none	1.014630826811841	none
ENSCHIG00000017894:A0A452F2Y6	-0.0850476943704155	none	1.056175854849965	none
ENSCHIG00000014845:A0A452EMZ8	-0.066888210398591	none	0.963258785942492	none
ENSCHIG00000026885:A0A452G9Q1	0.2834639254501	none	1.051094890510949	none
ENSCHIG00000014340:A0A452EL91	0.342710808646849	none	1.101099680737851	none
ENSCHIG00000012102:A0A452EB05	0.332323982935782	none	1.043006993006993	none
ENSCHIG00000022248:A0A452FM80	-0.40976253830712	none	0.9606832097969706	none
ENSCHIG00000024461:A0A452FXU3	0.431388683436072	none	1.155579021471313	none
ENSCHIG00000023292:A0A452FT24	0.109407352423314	none	0.9034724434533291	none
ENSCHIG00000026453:A0A452G7F0	0.083983709162105	none	1.071713147410359	none
ENSCHIG00000023258:A0A452FSR3	0.0559847463905863	none	0.8839042133979994	none
ENSCHIG00000018281:A0A452F4Z5	-0.0755035645924555	none	0.9750747756729811	none
ENSCHIG00000023709:A0A452FV64	-0.463488722418839	none	0.9183027232425586	none
ENSCHIG00000001082:A0A452DMF8	-0.555062734223431	none	1.122206703910615	none
ENSCHIG00000003246:A0A452DPA1	0.282564127485465	none	0.9440715883668903	none
ENSCHIG00000025341:A0A452G2A4	0.338436876221653	none	0.9324455992205261	none
ENSCHIG00000023797:A0A452FUX8	-0.192949948122581	none	1.016872160934458	none
ENSCHIG00000021490:A0A452FJG6	-0.00704901641005637	none	0.9460420032310176	none
ENSCHIG00000018658:A0A452F5X4	0.163730166672662	none	1.030945757997218	none
ENSCHIG00000020229:A0A452FCS4	0.208027558174532	none	0.9419439008480104	none
ENSCHIG00000009304:A0A452DZU0	0	none	1.29755538579068	Up
ENSCHIG00000023058:A0A452FRQ6	-0.020840666241287	none	1.0	none
ENSCHIG00000024481:A0A452FYL8	-0.0647133303493512	none	0.9644487932159164	none
ENSCHIG00000015209:A0A452EQH0	-0.619641556704333	none	0.8589901477832512	none
ENSCHIG00000024586:A0A452FZ41	0.0560460232621669	none	1.026244035446489	none
ENSCHIG00000017892:A0A452F2G2	0.575541226618643	none	1.098904746100232	none
ENSCHIG00000021306:A0A452FIG7	0.190218372436372	none	0.9386837881219904	none
ENSCHIG00000011938:A0A452EAB1	0.445062864039285	none	1.00339328130302	none
ENSCHIG00000022752:A0A452FQN0	-0.0171197524598358	none	0.9502423263327947	none
ENSCHIG00000010735:A0A452E537	5.64176526377505	Up	1.353188507358094	Up
ENSCHIG00000023929:A0A452FW36	0.282207324530117	none	0.9164096236890809	none
ENSCHIG00000009880:A0A452E1R3	0.0885905286853547	none	0.8672510958046337	none
ENSCHIG00000019146:A0A452F8B6	-0.0607251268477242	none	1.052874378992193	none
ENSCHIG00000023232:A0A452FST7	-0.125905394969632	none	0.9621136590229312	none
ENSCHIG00000014231:A0A452EKF6	-0.101223520831953	none	0.9069115815691158	none
ENSCHIG00000017392:A0A452F0B0	0.216940924833374	none	0.9652290203945166	none
ENSCHIG00000017596:A0A452F269	-0.0705901445837822	none	0.9547231270358307	none
ENSCHIG00000009352:A0A452DZH9	-0.171948489908196	none	0.955962712954034	none
ENSCHIG00000008749:I1W1N3	-0.0180258882622474	none	0.9952445652173911	none
ENSCHIG00000016364:A0A452EV95	-0.0708284306046678	none	0.9936793080505657	none
ENSCHIG00000024204:A0A452FXM5	0.169289467549769	none	1.04635761589404	none
ENSCHIG00000026912:A0A452G9M2	-0.0438367651148498	none	0.9707126586397655	none
ENSCHIG00000006984:A0A452DTI0	0.0203913673606264	none	0.9791122715404699	none
ENSCHIG00000022106:A0A452FML9	-0.00647004359981519	none	0.9970049916805325	none
ENSCHIG00000022547:A0A452FP92	0.018031801206061	none	0.9687194525904202	none
ENSCHIG00000015273:A0A452EQU0	0.140564563685669	none	1.107790821771612	none
ENSCHIG00000026013:A0A452G5Z2	0.253569362004737	none	1.040655961735565	none
ENSCHIG00000007930:A0A452DVM2	0.108525149252485	none	0.9387755102040813	none
ENSCHIG00000013878:A0A452EIQ3	0.0711132042729034	none	0.9347620548376929	none
ENSCHIG00000018490:A0A452F5I1	0.426159969717745	none	1.00170010200612	none
ENSCHIG00000012681:A0A452EDL2	0.320375006256158	none	1.032641958517511	none
ENSCHIG00000010010:A0A452E238	0.0136557463246493	none	1.118922700244841	none
ENSCHIG00000015165:A0A452EQB5	0.0536204024869548	none	1.000661594442607	none
ENSCHIG00000017674:A0A452F1C1	-0.0198760476964035	none	1.101469559132261	none
ENSCHIG00000009332:A0A452DZM5	0.382005050091422	none	0.9434265509482481	none
ENSCHIG00000017555:A0A452F0Z6	-0.0175633555856306	none	0.9667752442996742	none
ENSCHIG00000010905:A0A452E6D6	0.145922094204338	none	1.0	none
ENSCHIG00000010817:A0A452E7H3	0.304877707902495	none	1.156533422908969	none
ENSCHIG00000012523:A0A452EC85	1.65861218278602	none	2.011284255776464	Up
ENSCHIG00000015552:A0A452ES29	0.201899404960422	none	1.103877103145574	none
ENSCHIG00000000152:A0A452DK70	-0.0612278039169773	none	0.9655061250805932	none
ENSCHIG00000010260:A0A452E357	0.846611577421722	none	0.9558638083228245	none
ENSCHIG00000009177:A0A452DZ71	0.25381938952759	none	0.9061464850938536	none
ENSCHIG00000017905:A0A452F2L3	0.717181226445598	Up	1.146819526627219	none
ENSCHIG00000012007:A0A452EAI8	0.0606488335088765	none	1.045531770302413	none
ENSCHIG00000023708:A0A452FUI6	-0.045927176843674	none	0.9034038638454461	none
ENSCHIG00000000151:A0A452DLA3	0.760789007190119	none	1.398120461341307	Up
ENSCHIG00000021757:A0A452FJM2	0.0620266731886592	none	1.124234785740007	none
ENSCHIG00000019831:A0A452FB19	-0.011554612416509	none	1.02448021462106	none
ENSCHIG00000023923:A0A452FW63	0.0666966984781756	none	0.9497260715436675	none
ENSCHIG00000019700:A0A452FB11	0.0981256291964157	none	0.991248737798721	none
ENSCHIG00000014360:A0A452EKX9	-0.840956325695234	none	0.8493686109440771	none
ENSCHIG00000001308:A0A452DML3	0.686593931805611	none	1.174869500372856	none
ENSCHIG00000000319:A0A452DKT9	0.0563912132758352	none	1.081260945709282	none
ENSCHIG00000025149:A0A452G195	0.0524180755154487	none	1.007710358699296	none
ENSCHIG00000012104:A0A452EB61	-0.0321278500678554	none	1.003997335109927	none
ENSCHIG00000016075:A0A452ETW6	0.037715614653089	none	1.086661911554921	none
ENSCHIG00000013378:A0A452EGZ1	-0.177769655434381	none	0.9919381928115553	none
ENSCHIG00000024080:A0A452FWA7	-0.112331360173347	none	0.9683730029344637	none
ENSCHIG00000025380:A0A452G2L1	0.00290660231397806	none	0.9398520424573817	none
ENSCHIG00000003788:A0A452DQL8	-0.299759637164487	none	0.9541015625000001	none
ENSCHIG00000021158:A0A452FGW5	-0.0596125112947322	none	0.9603353756852628	none
ENSCHIG00000012853:A0A452EDQ6	0.0793061299807674	none	0.9471968709256845	none
ENSCHIG00000012708:A0A452EDI9	-0.0825573740165934	none	1.010350584307179	none
ENSCHIG00000006239:A0A452DSJ1	0.21011037913368	none	0.9167198468410976	none
ENSCHIG00000020013:A0A452FC06	0.109296022488903	none	1.03133704735376	none
ENSCHIG00000017311:A0A452EZX3	-0.611668931006434	none	0.8281016442451421	Down
ENSCHIG00000015514:A0A452EQV3	0.344106458959346	none	1.133020908435472	none
ENSCHIG00000011670:A0A452E9B3	0.0154330161167179	none	0.9762550881953868	none
ENSCHIG00000022934:A0A452FRB4	0.163391847120134	none	1.031260618416582	none
ENSCHIG00000018809:A0A452F727	-0.659451724262533	none	1.187849162011173	none
ENSCHIG00000010272:A0A452E347	-0.192490406815599	none	0.8968427633635512	none
ENSCHIG00000020660:A0A452FEW5	0.297286895403954	none	0.9857474312230694	none
ENSCHIG00000013188:A0A452EFQ6	0.0197570787032306	none	1.005069280162217	none
ENSCHIG00000024270:A0A452FX21	-0.551350634656875	none	1.07638646668992	none
ENSCHIG00000011621:A0A452E8U0	-0.0712590205683559	none	0.9634628044766295	none
ENSCHIG00000013554:A0A452EHF5	-0.156341070453579	none	0.9016134134767481	none
ENSCHIG00000012768:A0A452EDN8	0.476327434473781	none	0.8418816388467375	none
ENSCHIG00000025848:A0A452G5N9	0.204816504201928	none	0.8682539682539683	none
ENSCHIG00000012025:A0A452EAM6	0.758673838982489	none	0.9236298292902068	none
ENSCHIG00000011304:A0A452E7R0	-1.1931430453353	Down	0.7674758701374671	Down
ENSCHIG00000024855:A0A452G0P9	-0.485619966120411	none	0.9766175528507369	none
ENSCHIG00000018909:A0A452F7D5	0.190518689232211	none	1.187147688838782	none
ENSCHIG00000010577:A0A452E4E8	0.38335149427418	none	1.235410094637224	Up
ENSCHIG00000018739:A0A452F6D2	11.0930758635588	Up	8.737089201877936	Up
ENSCHIG00000012539:A0A452EDG1	0.960694802400945	none	0.9566634082763115	none
ENSCHIG00000000240:A0A452DLD0	0.122501880945956	none	0.9432555123216603	none
ENSCHIG00000020952:A0A452FGU3	-0.566465376680912	none	0.9757636122177956	none
ENSCHIG00000018310:A0A452F514	0.271273145237986	none	1.023200272944388	none
ENSCHIG00000014422:A0A452ELI7	0.44541361323053	none	1.039277024678485	none
ENSCHIG00000025661:A0A452G4F6	0.218366218368456	none	1.026009582477755	none
ENSCHIG00000022506:A0A452FPD4	-0.0877878407433274	none	0.9194150591163657	none
ENSCHIG00000025362:A0A452G2Q1	0.127664255767266	none	1.007933770265609	none
ENSCHIG00000012027:A0A452EB00	0.226054705160733	none	1.04810393258427	none
ENSCHIG00000026467:A0A452G7L1	-0.112558424772435	none	0.9051209550738296	none
ENSCHIG00000017749:A0A452F248	-0.159863049411238	none	0.9573444515715203	none
ENSCHIG00000013084:A0A452EF11	-0.186852025648327	none	0.8939250865596473	none
ENSCHIG00000010792:A0A452E5B8	0.190225802961775	none	0.9601827676240211	none
ENSCHIG00000008877:A0A452DYG0	0.365282405093342	none	1.073359073359073	none
ENSCHIG00000010901:A0A452E631	0.118156471643291	none	0.9580760480987975	none
ENSCHIG00000019398:A0A452F9K1	0.292363500542748	none	1.137546468401487	none
ENSCHIG00000021015:A0A452FGH0	-0.596067020288336	none	0.9484666455896301	none
ENSCHIG00000020549:A0A452FEA7	0.0487830933714557	none	0.9636780104712042	none
ENSCHIG00000025431:A0A452G2W3	0.0319806759134544	none	0.9681340341655715	none
ENSCHIG00000009614:A0A452E047	-1.48787409197102	none	0.4063841201716738	Down
ENSCHIG00000015659:A0A452ERI4	0.161614818487487	none	1.011581733951026	none
ENSCHIG00000025757:A0A452G4G5	-0.150964262698894	none	0.9219342604298356	none
ENSCHIG00000027107:A0A452GB05	0.046745321289042	none	0.9376614987080103	none
ENSCHIG00000015501:A0A452ERM0	-0.108092209164111	none	0.9495961227786754	none
ENSCHIG00000002251:A0A452EQQ5	0.133956501021315	none	0.9475740801042004	none
ENSCHIG00000012609:A0A452EDI4	0.20269666932282	none	0.9814508115269958	none
ENSCHIG00000021562:A0A452FJT7	0.087877344041644	none	0.943421052631579	none
ENSCHIG00000015928:A0A452ETX9	0.346073669420188	none	0.9989909182643794	none
ENSCHIG00000020119:A0A452FCB1	0.215183553616265	none	1.062946580469547	none
ENSCHIG00000014863:A0A452EN26	-0.143750807399695	none	0.9727626459143968	none
ENSCHIG00000009860:A0A452E1M5	0.320441149131	none	1.112306657700067	none
ENSCHIG00000026112:A0A452G5Y6	-0.275626920105681	none	1.119313944817301	none
ENSCHIG00000008616:A0A452DXH7	0.381986433330981	none	1.05090027700831	none
ENSCHIG00000025638:A0A452G3P7	-0.114495704443782	none	1.002009377093101	none
ENSCHIG00000010651:A0A452E4U4	1.16582836943993	none	1.233539891556932	Up
ENSCHIG00000007157:A0A452DTW0	-0.195294494075848	none	0.9416853572572891	none
ENSCHIG00000007800:A0A452DV72	0.197033592031172	none	1.086437104708363	none
ENSCHIG00000024568:A0A452FZ51	-Inf	none	1.035676810073452	none
ENSCHIG00000024638:A0A452FZQ9	-0.0317496608506776	none	0.941062801932367	none
ENSCHIG00000023890:A0A452FVN8	0.280608614233758	none	1.023055746730901	none
ENSCHIG00000023424:A0A452FT60	-0.660753970039469	none	1.017047391749063	none
ENSCHIG00000014984:A0A452EPE3	0.36921696845716	none	1.008612123219609	none
ENSCHIG00000026669:A0A1Q1N997	0.257236021487536	none	0.976158940397351	none
ENSCHIG00000000142:A0A452DK40	0.241737555685771	none	0.9641241111829347	none
ENSCHIG00000012719:A0A452ED67	0.121641029342017	none	0.9874876522884426	none
ENSCHIG00000022145:A0A452FMD5	0.0685308462972167	none	0.9741956036954444	none
ENSCHIG00000026794:A0A452G9H1	0.19739239963044	none	1.150837988826816	none
ENSCHIG00000023017:A0A452FR38	0.0676437655104652	none	1.090647482014389	none
ENSCHIG00000014092:A0A452EJV8	0.329555869725723	none	1.139292364990689	none
ENSCHIG00000017528:A0A452F0H1	-0.175845076126766	none	0.9565776777098746	none
ENSCHIG00000011333:A0A452E7X5	0.0665347436038021	none	0.9586070959264127	none
ENSCHIG00000013289:A0A452EFZ1	-0.277830809272138	none	0.7524539877300613	Down
ENSCHIG00000012727:A0A452ED98	0.140242663398493	none	0.9671864847303442	none
ENSCHIG00000016090:A0A452ETK3	0.404935494349583	none	0.9516666666666668	none
ENSCHIG00000018703:A0A452F6B6	0.213016095512829	none	1.094880057286072	none
ENSCHIG00000021585:A0A452FJW2	-0.167179260479338	none	1.020292747837658	none
ENSCHIG00000024019:A0A452FWQ6	0.364423166197987	none	1.022131426625809	none
ENSCHIG00000021092:A0A452FGK9	0.0783952642587922	none	0.9834905660377358	none
ENSCHIG00000023831:A0A452FV45	0.0853895327617485	none	0.8755108456460231	none
ENSCHIG00000020374:I1W1N0	0.124633457646587	none	1.030805687203792	none
ENSCHIG00000015936:A0A452ESU0	-0.0930093461419837	none	1.018717504332756	none
ENSCHIG00000000108:A0A452DJY2	0.285907252085707	none	1.030560271646859	none
ENSCHIG00000024693:A0A452FZ49	0.511598843081247	none	1.17687074829932	none
ENSCHIG00000021368:A0A452FIW1	0.398778172755718	none	1.169288389513109	none
ENSCHIG00000025527:A0A452G388	0.408044316860042	none	1.054313099041533	none
ENSCHIG00000023627:A0A452FU58	-0.0997321448323583	none	0.9774066797642436	none
ENSCHIG00000026343:A0A452G7D7	0.0219883217906615	none	0.9802696481420586	none
ENSCHIG00000015714:A0A452ESM6	-0.00564319885538726	none	0.9390088945362135	none
ENSCHIG00000016497:A0A452EVV8	0.00121664993548182	none	0.9301667190940549	none
ENSCHIG00000020175:A0A452FD91	-0.0465241564949427	none	0.9434571890145397	none
ENSCHIG00000010771:A0A452E5H1	0.0566254059858724	none	0.9829396325459318	none
ENSCHIG00000014040:A0A452EJE8	0.216247637991632	none	0.9606958762886598	none
ENSCHIG00000005461:A0A452DRK5	0.374051727096641	none	1.198269375470278	none
ENSCHIG00000025867:A0A452G505	-0.227080591081904	none	0.9350734094616638	none
ENSCHIG00000022046:A0A452FLK7	0.322052803041894	none	1.007128309572302	none
ENSCHIG00000023464:A0A452FTB6	-0.0342093373197982	none	1.016717843739338	none
ENSCHIG00000027143:A0A452GAM2	-0.118692339755104	none	0.8495548050353086	none
ENSCHIG00000025314:A0A452G289	-0.465110160005434	none	0.969706947645703	none
ENSCHIG00000006955:A0A452DTR2	0.170708335484558	none	0.9244430093639006	none
ENSCHIG00000019059:A0A452F7H2	0.0129975636540186	none	1.047196593328602	none
ENSCHIG00000008553:A0A452DX39	-1.38914443734643	none	1.00655624568668	none
ENSCHIG00000012081:A0A452EB57	0.132817993218303	none	0.996332110703568	none
ENSCHIG00000014601:A0A452ELY4	3.50888041726642	Up	1.148261758691207	none
ENSCHIG00000009155:A0A452DZ26	0.214769410662443	none	0.9962482946793996	none
ENSCHIG00000009516:A0A452E050	1.72257889798183	none	3.668478260869566	Up
ENSCHIG00000020724:A0A452FFS1	-0.0774016125765323	none	0.9546344647519582	none
ENSCHIG00000009231:A0A452DZ92	-0.309964861895007	none	0.9272727272727272	none
ENSCHIG00000000374:A0A452DL09	0.101236612457166	none	0.9523963730569946	none
ENSCHIG00000015687:A0A452ESM1	-0.196070820823241	none	1.004362416107383	none
ENSCHIG00000025113:A0A452G1X4	0.56448412415938	none	1.249331806032837	Up
ENSCHIG00000019159:A0A452F8K0	0.227769051027317	none	1.120689655172414	none
ENSCHIG00000016403:A0A452EVW2	-0.0754757178352984	none	0.9250234301780693	none
ENSCHIG00000008907:A0A452DY32	-0.0392910694986678	none	0.9962962962962962	none
ENSCHIG00000023595:A0A452FUA6	-0.227022646037746	none	0.9916107382550335	none
ENSCHIG00000011507:A0A452E8D8	0.00865503785126099	none	0.9744253803820008	none
ENSCHIG00000024623:A0A452FZD4	-0.486266730314913	none	0.9266111625038544	none
ENSCHIG00000025806:A0A452G4H8	0.240446143839105	none	1.042292904578819	none
ENSCHIG00000017016:A0A452EY97	0.0722890255408598	none	0.9906291834002677	none
ENSCHIG00000018755:A0A452F6M6	-0.261575172025907	none	1.021494370522006	none
ENSCHIG00000020558:A0A452FEK1	0.129824837259684	none	0.9300833867864017	none
ENSCHIG00000027073:A0A452GAT4	0.0369285531972913	none	0.9255419415645618	none
ENSCHIG00000016415:A0A452EVG7	0.156078580904909	none	1.050724637681159	none
ENSCHIG00000018896:A0A452F6V7	-0.177560116640448	none	1.056351791530945	none
ENSCHIG00000017760:A0A452F1S0	0.00682380480548487	none	1.035322359396433	none
ENSCHIG00000020517:A0A452FEZ4	0.29722439706994	none	0.9973136333109468	none
ENSCHIG00000026983:A0A452GAB9	0.099938056004504	none	1.005324459234609	none
ENSCHIG00000010412:A0A452E3R2	-0.248269343975281	none	2.831187410586552	Up
ENSCHIG00000017166:A0A452EYY1	0.0160786779441586	none	1.010147299509002	none
ENSCHIG00000026621:A0A452G893	2.53694562019926	none	1.339117859725235	Up
ENSCHIG00000016765:A0A452EX09	0.0681724400560338	none	0.9857142857142859	none
ENSCHIG00000013780:A0A452EIK9	-0.133904379174081	none	0.972267536704731	none
ENSCHIG00000007030:A0A452DTL2	0.0217043523060359	none	1.012811867835469	none
ENSCHIG00000007683:A0A452DUQ7	-0.412357580918303	none	1.021844660194175	none
ENSCHIG00000015379:A0A452EQI8	0.0778621778297921	none	0.9630363036303631	none
ENSCHIG00000010299:A0A452E3M4	0.399771170255211	none	1.071479122434536	none
ENSCHIG00000013953:A0A452EIY7	0.234324084097272	none	1.032626976118399	none
ENSCHIG00000010653:A0A452E4U5	0.377483621958605	none	1.004227642276423	none
ENSCHIG00000021396:A0A452FJ00	-0.132631835938025	none	1.031686541737649	none
ENSCHIG00000019866:A0A452FCH1	0.173117254701738	none	1.053351573187414	none
ENSCHIG00000009969:A0A452E200	0.161162614961221	none	0.962251871135698	none
ENSCHIG00000018575:A0A452F5P0	0.0777860472738514	none	1.016465053763441	none
ENSCHIG00000022712:A0A452FQ19	-0.997939979527038	Down	1.112277019937041	none
ENSCHIG00000012790:A0A452EDR1	-1.70914318261086	Down	0.7782917052112241	Down
ENSCHIG00000016954:A0A452EY08	-0.119379231747216	none	1.039652173913043	none
ENSCHIG00000003972:A0A452DQB1	-0.0820507851928148	none	1.01126947298641	none
ENSCHIG00000009703:A0A452E108	-0.399139769465812	none	0.975761546020308	none
ENSCHIG00000021802:A0A452FK13	0.427370301697517	none	1.109261186264308	none
ENSCHIG00000009299:A0A452E036	-0.210211181114944	none	0.8230320699708454	Down
ENSCHIG00000016763:A0A452EWY1	0.319022861710806	none	1.05697308633345	none
ENSCHIG00000025255:A0A452G267	-0.00161389233314183	none	1.006436314363144	none
ENSCHIG00000024318:A0A452FXR6	-0.358417905379114	none	0.933184855233853	none
ENSCHIG00000023242:A0A452FSN9	-0.462107451141641	none	0.8302411873840445	Down
ENSCHIG00000018799:A0A452F6R6	0.00900691116800833	none	0.9637533875338753	none
ENSCHIG00000022617:A0A452FPF6	-0.0351400424989454	none	1.010851135978298	none
ENSCHIG00000012199:A0A452EAS6	0.287635873383	none	1.065614035087719	none
ENSCHIG00000026618:A0A452G8I9	0.284010787334506	none	1.148719879518072	none
ENSCHIG00000023322:A0A452FT27	-0.042421773717158	none	1.136769759450172	none
ENSCHIG00000023416:A0A452FTH6	0.753436529067138	none	1.162817114729269	none
ENSCHIG00000024369:A0A452FXG0	0.00952339503431664	none	0.9512746047111973	none
ENSCHIG00000019972:A0A452FC08	0.0445997190865071	none	0.9662847790507368	none
ENSCHIG00000010969:A0A452E6E5	-0.171125661876866	none	0.9570099454603785	none
ENSCHIG00000003759:A0A452DQH5	0.0589709207606572	none	1.005429250084832	none
ENSCHIG00000018814:A0A452F6X6	0.159673175423657	none	1.083017568033069	none
ENSCHIG00000014228:A0A452EK88	0.501891745496101	none	1.280952380952381	Up
ENSCHIG00000023322:A0A452FTD8	-0.042421773717158	none	1.462917685411573	Up
ENSCHIG00000018864:A0A452F756	0.253391047735358	none	1.057546519641626	none
ENSCHIG00000021413:A0A452FIZ8	0.101747604308259	none	0.9483687044662654	none
ENSCHIG00000015399:A0A452EQC7	0.193872067657143	none	0.984594775619558	none
ENSCHIG00000019412:A0A452F9L1	-0.16580246891458	none	0.9741768883150419	none
ENSCHIG00000010881:A0A452E5S9	0.488441992154008	none	1.008251348778166	none
ENSCHIG00000019280:A0A452F8X8	-0.115912070191976	none	1.03904326415758	none
ENSCHIG00000025669:A0A452G3T7	-0.0344301277171912	none	0.9139886578449906	none
ENSCHIG00000026531:A0A452G7P2	0.148502144277657	none	1.021483719368916	none
ENSCHIG00000017447:A0A452F0E8	-0.405828816823937	none	0.8692047896837582	none
ENSCHIG00000024664:A0A452FZ57	0.859078382516244	none	1.254376163873371	Up
ENSCHIG00000020589:A0A452FF28	-0.814037166207013	Down	0.9617007465108731	none
ENSCHIG00000008331:A0A452DWM6	-0.379640094506826	none	0.9449920508744037	none
ENSCHIG00000009960:A0A452E201	0.290918029507544	none	1.063400576368876	none
ENSCHIG00000000405:A0A452DLH9	0.201883572442326	none	1.010702341137124	none
ENSCHIG00000019096:A0A452F7M8	0.231858198204118	none	1.083390764989662	none
ENSCHIG00000012614:A0A452EDM2	0.322515790420041	none	1.012721794442585	none
ENSCHIG00000020286:A0A452FDB3	0.312755454408266	none	1.070407807598466	none
ENSCHIG00000012972:A0A452EEZ2	0.129322708169542	none	1.057544329207093	none
ENSCHIG00000015256:A0A452EQJ9	0.142523452741742	none	1.03630017452007	none
ENSCHIG00000014872:A0A452EMQ3	0.0887928983094351	none	1.036339165545088	none
ENSCHIG00000013020:A0A452EEM4	1.24559822240211	none	0.9546449796684393	none
ENSCHIG00000021633:A0A452FJ07	2.281323846209	none	1.068965517241379	none
ENSCHIG00000026161:A0A452G6D4	0.124784176749746	none	1.103202846975089	none
ENSCHIG00000026737:A0A452G972	-0.210855296215347	none	0.888301182327318	none
ENSCHIG00000008780:A0A452DYA0	0.110715947762571	none	0.969716919025675	none
ENSCHIG00000014588:I1X3V1	0.196146293141832	none	1.16427255985267	none
ENSCHIG00000013398:A0A452EH82	0.0510320788320228	none	1.002018842530283	none
ENSCHIG00000009229:A0A452DZ54	0.53609433974636	none	1.136736214605067	none
ENSCHIG00000026784:A0A452G9G2	-0.00523273814098514	none	0.9705590473040026	none
ENSCHIG00000014503:A0A452ELI0	-0.274271132988365	none	0.938877755511022	none
ENSCHIG00000020054:A0A452FC92	-1.40866704189053	none	0.9306025727826677	none
ENSCHIG00000016589:A0A452EWA5	-0.809125755762412	none	0.9886742171885411	none
ENSCHIG00000011554:A0A452E8U3	0.164472901223284	none	1.132564841498559	none
ENSCHIG00000021286:A0A452FHC8	-0.595324874743277	none	0.9880382775119617	none
ENSCHIG00000024246:A0A452FX60	0.442566839997634	none	0.4559303590859631	Down
ENSCHIG00000026201:A0A452G6L3	-0.0550503625150487	none	0.9883643617021277	none
ENSCHIG00000018075:A0A452F378	-0.281798395923049	none	0.9901567626686111	none
ENSCHIG00000013413:A0A452EGM1	0.196031553424704	none	1.010367892976588	none
ENSCHIG00000017970:A0A452F3A7	0.291501605228747	none	0.8986089644513139	none
ENSCHIG00000001883:A0A452DMW8	0.00535488491774532	none	0.9738670195170359	none
ENSCHIG00000021550:A0A452FJ48	-0.490954547970207	none	0.9258094938698523	none
ENSCHIG00000025380:A0A452G2M1	0.00290660231397806	none	0.9592948717948718	none
ENSCHIG00000015669:A0A452ERH0	0.249285713103037	none	0.949615975422427	none
ENSCHIG00000014414:A0A452EKX2	0.273937752086646	none	1.035087719298246	none
ENSCHIG00000014215:A0A452EK93	0.215182742979924	none	1.099642857142857	none
ENSCHIG00000000350:A0A452DL06	-0.360679198903584	none	1.027657447517494	none
ENSCHIG00000022468:A0A452FNM9	0.318737233354492	none	1.132701421800948	none
ENSCHIG00000009828:A0A452E1F8	0.128714122481052	none	0.9392462638076673	none
ENSCHIG00000024402:A0A452FXS6	0.568989695501268	none	0.9937293729372938	none
ENSCHIG00000017856:A0A452F2T1	0.248606765418607	none	0.9396523450311578	none
ENSCHIG00000024213:A0A452FXL7	0.00497503637124991	none	0.9299774120684091	none
ENSCHIG00000011324:A0A452E7Q2	-0.113939210759413	none	1.012903225806451	none
ENSCHIG00000021250:A0A452FI68	-1.53984247046127	Down	0.6446031310079648	Down
ENSCHIG00000027101:A0A452GAJ0	-0.186679634059228	none	0.9380272550292018	none
ENSCHIG00000011536:A0A452E9F0	0.608935469779715	none	1.009511315185307	none
ENSCHIG00000016609:A0A452EWE8	-0.163688238437418	none	0.9351181102362205	none
ENSCHIG00000026707:A0A452G8P5	-0.0470333342256989	none	0.896356783919598	none
ENSCHIG00000000113:A0A452DJZ4	0.160103646122562	none	1.009081735620585	none
ENSCHIG00000013574:A0A452EHM0	-0.384379772602029	none	0.9330502939255387	none
ENSCHIG00000015289:A0A452EQX6	0.214519245612539	none	0.8895899053627759	none
ENSCHIG00000023462:A0A452FTS3	0.20505267172359	none	1.023448275862069	none
ENSCHIG00000022181:A0A452FLL8	0.321384138880855	none	0.9935396123767426	none
ENSCHIG00000010473:A0A452E3X0	-0.314914120666207	none	0.8744654856444716	none
ENSCHIG00000014252:A0A452EKB7	0.220240833433145	none	1.039641502930024	none
ENSCHIG00000016259:A0A452EUW4	0.654535977667049	none	1.014650766609881	none
ENSCHIG00000023935:A0A452FW21	0.166172589275071	none	1.085392441860465	none
ENSCHIG00000020881:A0A452FFW1	0.103885614229023	none	0.9589262613195342	none
ENSCHIG00000022178:A0A452FLN5	0.510862451820521	none	1.176868327402135	none
ENSCHIG00000015180:A0A452EPB1	0.0194797586243537	none	0.9973753280839895	none
ENSCHIG00000026081:A0A452G638	0.0187137424412136	none	0.9788590604026848	none
ENSCHIG00000000146:A0A452DK42	0.669528994219587	none	1.151731524455551	none
ENSCHIG00000018103:A0A452F3V6	0.0419599991781053	none	0.9793059535179878	none
ENSCHIG00000014381:A0A452EKX8	0.113614559103862	none	1.055223355610271	none
ENSCHIG00000019964:A0A452FBU0	0.0312023388526943	none	1.028130360205832	none
ENSCHIG00000022137:A0A452FMP2	-0.232378082515723	none	0.971826527382083	none
ENSCHIG00000013949:A0A452EIZ0	0.0356095061519246	none	0.950701926216128	none
ENSCHIG00000008496:A0A452DXI9	0.0178958617692404	none	1.007847151142954	none
ENSCHIG00000018542:A0A452F617	0.171653810177428	none	0.9819579017707987	none
ENSCHIG00000010785:A0A452E5F7	-0.0400569404423213	none	0.8833437305053027	none
ENSCHIG00000025536:A0A452G372	0.457413514504341	none	1.141414141414142	none
ENSCHIG00000021762:A0A452FJX8	-0.0781032598120018	none	0.9777556440903055	none
ENSCHIG00000026454:A0A452G7G8	0.836806369993804	none	1.196551724137931	none
ENSCHIG00000022607:A0A452FPA6	0.0795645865633486	none	0.9765853658536586	none
ENSCHIG00000014459:A0A452EL72	0.394565644708439	none	1.138610315186246	none
ENSCHIG00000013092:A0A452EF54	0.0983706585958512	none	0.9468289557975658	none
ENSCHIG00000017239:A0A452EZ97	0.0374977512381094	none	0.9604575163398692	none
ENSCHIG00000019468:A0A452F9S2	-0.25415874897829	none	2.281232801320859	Up
ENSCHIG00000012689:A0A452EDE1	-0.115292882168351	none	0.9719566602931803	none
ENSCHIG00000023186:A0A452FSG9	0.120614755415522	none	0.9970769730431956	none
ENSCHIG00000017550:A0A452F0W1	0.103983917253242	none	1.021018062397373	none
ENSCHIG00000010306:A0A452E3J9	-0.188682033666694	none	0.9188074849349827	none
ENSCHIG00000021960:A0A452FLV1	-0.184457401449168	none	0.9880830779707185	none
ENSCHIG00000016458:A0A452EVQ6	0.27176654565021	none	0.9652662917631493	none
ENSCHIG00000014651:A0A452EM38	0.571938832331926	none	1.128774099672608	none
ENSCHIG00000012068:A0A452EAW5	-0.0358193303279262	none	0.9839502129053389	none
ENSCHIG00000011972:A0A452EAP4	1.05664435406321	none	1.039902845246357	none
ENSCHIG00000016137:A0A452ETJ6	-0.637544340425309	none	0.8649487736727726	none
ENSCHIG00000015318:A0A452EQG2	-0.164578536910519	none	1.001009421265141	none
ENSCHIG00000016024:A0A452ET87	0.572764849527243	none	1.171774498675747	none
ENSCHIG00000016714:A0A452EX96	-0.103497825164997	none	1.018261751775448	none
ENSCHIG00000015759:I7AHC8	-0.864812740103967	Down	0.9243452958292923	none
ENSCHIG00000023476:A0A452FTE9	-0.0478323229118532	none	1.10128338536247	none
ENSCHIG00000022058:A0A452FM00	0.130627187519494	none	0.9632721202003338	none
ENSCHIG00000023035:A0A452FRM0	0.420373401954226	none	0.9562160434643655	none
ENSCHIG00000026199:A0A452G682	0.0932646916457856	none	0.9658344283837057	none
ENSCHIG00000012347:A0A452EBZ9	0.163473253138872	none	0.9630872483221476	none
ENSCHIG00000020974:A0A452FGX4	-0.224240745151098	none	0.9169329073482427	none
ENSCHIG00000014208:A0A452EKX1	0.262050351055278	none	0.9856618872957652	none
ENSCHIG00000019745:A0A452FAY7	0.127551262751295	none	1.107415107415108	none
ENSCHIG00000013749:A0A452EIL9	0.0433908176354418	none	0.988892518784711	none
ENSCHIG00000016184:A0A452ETQ5	-0.228046078157329	none	0.9864908330652944	none
ENSCHIG00000009876:A0A452E1Y6	0.120935580619318	none	1.155027422303474	none
ENSCHIG00000023762:A0A452FV98	Inf	none	0.8274924471299094	Down
ENSCHIG00000015417:A0A452EQC6	0.242848816344525	none	1.071403812824957	none
ENSCHIG00000018822:A0A452F7A7	0.48004448782977	none	0.9855548260013134	none
ENSCHIG00000025853:A0A0C4Y1X3	0.413142727322968	none	1.082014388489209	none
ENSCHIG00000026108:A0A452G643	0.115784183505964	none	0.9926174496644296	none
ENSCHIG00000008500:A0A452DX27	0.0164222909767115	none	0.9383697813121271	none
ENSCHIG00000000525:A0A452DLW5	0.161890567484991	none	0.9580190226303703	none
ENSCHIG00000015704:A0A452EST1	0.169502915832227	none	0.9305555555555554	none
ENSCHIG00000013439:A0A452EHB0	0.391491712517604	none	1.026794574925571	none
ENSCHIG00000018187:A0A452F414	0.0289331419474655	none	1.047225094794898	none
ENSCHIG00000021340:A0A452FI55	-0.137412957604295	none	0.9602087410306588	none
ENSCHIG00000011392:A0A452E831	0.401459204530578	none	0.9945634793732012	none
ENSCHIG00000025703:A0A452G478	0.100959309622505	none	1.0	none
ENSCHIG00000005692:A0A452DRS7	0.0652639265070046	none	1.028512538646513	none
ENSCHIG00000027102:A0A452GB58	-0.0202173597946658	none	0.9375000000000001	none
ENSCHIG00000021967:A0A452FLJ3	-0.311324502663571	none	0.8731828023507578	none
ENSCHIG00000018318:A0A452F520	0.0573516346229986	none	1.004356568364611	none
ENSCHIG00000014919:A0A452EN98	-0.0814286497780487	none	1.015292553191489	none
ENSCHIG00000007324:A0A452DUR7	-0.000359847223319911	none	0.939786338620913	none
ENSCHIG00000025985:A0A452G5B4	-0.116848072708385	none	0.9604465709728868	none
ENSCHIG00000003167:A0A452DPH5	0.144836305403942	none	1.042702135106755	none
ENSCHIG00000010333:A0A452E3Q7	-0.0274513405143468	none	0.9723106301718649	none
ENSCHIG00000024606:A0A452FYW5	0.169767414375383	none	0.9433354797166773	none
ENSCHIG00000027263:A0A452GB99	-0.156299328412645	none	0.9301667190940547	none
ENSCHIG00000015626:A0A452ERH9	0.294304818780103	none	1.179622641509434	none
ENSCHIG00000023024:A0A452FR96	0.443517120414193	none	0.9787566385504529	none
ENSCHIG00000015421:A0A452EQA4	-0.0146134766925646	none	0.9476372924648788	none
ENSCHIG00000018563:A0A452F659	0.0340113432342276	none	0.9355152300712897	none
ENSCHIG00000010789:A0A452E5A7	0.313042792011554	none	1.042412193505633	none
ENSCHIG00000017697:A0A452F187	0.560315441808988	none	1.050223598211214	none
ENSCHIG00000014496:A0A452EM32	-0.0547287448608471	none	0.9362615587846763	none
ENSCHIG00000008460:A0A452DX93	0.785352884471264	none	1.184621240959269	none
ENSCHIG00000021024:A0A452FGC9	0.454332879508043	none	1.143423423423424	none
ENSCHIG00000018937:A0A452F710	0.076983847979812	none	0.9292993630573249	none
ENSCHIG00000015755:A0A452ET76	0.175292696082275	none	0.9795095733960361	none
ENSCHIG00000025763:A0A452G497	-0.0436050667786284	none	1.0249653259362	none
ENSCHIG00000023050:A0A452FRH5	0.32560774537654	none	1.067075246850528	none
ENSCHIG00000018428:A0A452F585	-0.161301899672884	none	0.968529222864483	none
ENSCHIG00000019906:A0A452FBN5	-0.976997662287948	none	0.6689904466821586	Down
ENSCHIG00000021400:A0A452FIN7	-0.283291847676942	none	0.6719590268886043	Down
ENSCHIG00000027213:A0A452GB27	0.206679177624606	none	1.096312209094164	none
ENSCHIG00000027244:A0A452GBK7	0.1752666892489	none	1.068760907504363	none
ENSCHIG00000025666:A0A452G3Z9	-0.136386615674539	none	0.967984318850049	none
ENSCHIG00000011782:A0A452E9T4	-0.0235760905200879	none	0.9228832231665091	none
ENSCHIG00000008289:A0A452DWK7	0.331807711913627	none	0.9839464882943145	none
ENSCHIG00000023396:A0A452FTN0	-0.0447398275322825	none	1.00135043889264	none
ENSCHIG00000024982:A0A452G0M5	0.408155723450768	none	1.121488507843853	none
ENSCHIG00000008760:A0A452DXS5	-0.0667304579197539	none	0.9941615309763218	none
ENSCHIG00000018737:A0A452F6X4	-0.175410453714624	none	0.8961079723791588	none
ENSCHIG00000022768:A0A452FQB0	0.22624134572689	none	1.162977099236641	none
ENSCHIG00000018423:A0A452F571	1.34217862454903	Up	1.395875454913061	Up
ENSCHIG00000003028:A0A452DPE1	-0.23708239455066	none	0.9766309639727362	none
ENSCHIG00000027146:A0A452GBB6	-0.0744440694771273	none	1.042723167766586	none
ENSCHIG00000011257:A0A452E7Q5	0.177614180173135	none	0.9753497668221184	none
ENSCHIG00000008333:A0A452DWY4	-0.0507101459195462	none	0.914322250639386	none
ENSCHIG00000006215:A0A452DSG6	0.156368053395667	none	1.004637297118251	none
ENSCHIG00000013582:A0A452EHR1	-0.112268580689721	none	0.9963503649635035	none
ENSCHIG00000022809:A0A452FQM7	0.0527777142353547	none	1.068417415342087	none
ENSCHIG00000026752:A0A452G8U8	-0.226858908274672	none	0.8718184605949095	none
ENSCHIG00000017559:A0A452F159	0.120959197085238	none	1.05180102915952	none
ENSCHIG00000012377:A0A452EC18	1.15209486121239	none	1.079282218597064	none
ENSCHIG00000016707:A0A452EWU3	0.0548525006587025	none	0.9816910785619176	none
ENSCHIG00000025239:A0A452G1Q5	0.0384661833188429	none	1.097982708933717	none
ENSCHIG00000015499:A0A452ERJ6	-0.122611791842349	none	0.8605078005506271	none
ENSCHIG00000026847:A0A452G9S7	0	none	0.8533787972721637	none
ENSCHIG00000000654:A0A452DM11	0.661755736979923	none	1.011896893588896	none
ENSCHIG00000026834:A0A452G9P0	0.166617850165369	none	1.00171291538198	none
ENSCHIG00000021778:A0A452FK75	-0.16615297462282	none	0.9212623525661461	none
ENSCHIG00000025826:A0A452G4U2	0.156871226814485	none	1.021731748726655	none
ENSCHIG00000018893:A0A452F711	0.0693258048125712	none	1.012295081967213	none
ENSCHIG00000015239:A0A452EQW8	-0.105858731329947	none	0.9488491048593349	none
ENSCHIG00000016058:A0A452ET77	-0.328721233394565	none	1.048404068747808	none
ENSCHIG00000026854:A0A452G9T7	0.0415626492916971	none	1.013113651647612	none
ENSCHIG00000016160:A0A452ETU1	-0.200362063053238	none	1.092705713259073	none
ENSCHIG00000027223:A0A452GBB7	0.0354703055610371	none	0.88608	none
ENSCHIG00000027079:A0A452GAV1	-0.20706204115871	none	0.8992583436341162	none
ENSCHIG00000024636:A0A452FZG2	-0.030809205290908	none	0.9547985587946282	none
ENSCHIG00000017495:A0A452F0I9	0.136962175416085	none	0.985216819973719	none
ENSCHIG00000021564:A0A452FJN4	-0.129510935960795	none	1.061018131101813	none
ENSCHIG00000017626:A0A452F148	0.0575223919494602	none	0.9829886591060709	none
ENSCHIG00000000509:A0A452DM03	0.276880212070075	none	1.059063136456212	none
ENSCHIG00000020562:A0A452FE88	0.897615647889738	none	0.9015833592052157	none
ENSCHIG00000015275:A0A452EQF0	0.209388560778809	none	1.011144883485309	none
ENSCHIG00000013901:A0A452EJ14	0.364604480281488	none	1.273987595767968	Up
ENSCHIG00000024648:A0A452FYU7	0.0380879202982736	none	0.9840106595602932	none
ENSCHIG00000014541:A0A452ELE4	0.28731637649927	none	1.018419290020094	none
ENSCHIG00000015156:A0A452EP50	-0.0404259522538146	none	1.001345895020189	none
ENSCHIG00000026792:A0A452G9G3	0.271205489881382	none	1.127615780445969	none
ENSCHIG00000007110:A0A452DTT2	0.184338992189155	none	1.0272758267985	none
ENSCHIG00000025096:A0A452G0Z2	-0.297504585076184	none	0.8889934148635935	none
ENSCHIG00000008218:A0A452DW36	0.206359666709421	none	1.095426719481455	none
ENSCHIG00000005737:A0A452DRP0	-1.04230101137437	Down	0.8550267885282068	none
ENSCHIG00000013491:A0A452EH65	-0.0685996538806486	none	0.8947036569987389	none
ENSCHIG00000015941:A0A452ETY7	-0.12951407732294	none	1.045874700445053	none
ENSCHIG00000022060:A0A452FLA8	0.202852396972713	none	1.057874430024553	none
ENSCHIG00000026097:A0A452G5U9	-0.0056208941057558	none	1.019966722129784	none
ENSCHIG00000024206:A0A452FX35	0.350274505309983	none	1.254545454545454	Up
ENSCHIG00000016950:A0A452EY63	-0.0968076627493686	none	0.9451705451067899	none
ENSCHIG00000010634:A0A452E4Q2	-0.0220772168743124	none	0.9786184210526317	none
ENSCHIG00000017128:F2X355	-2.4287830928266	Down	0.6479591836734693	Down
ENSCHIG00000011762:A0A452E9Q9	0.000335181572741805	none	0.9644034278180619	none
ENSCHIG00000019345:A0A452F992	0.513161657309836	none	1.122297057780929	none
ENSCHIG00000026934:A0A452G9Z8	-0.333373279224442	none	0.9325000000000001	none
ENSCHIG00000025218:A0A452G1F2	-0.0653473322854128	none	1.028749567024593	none
ENSCHIG00000015758:A0A452ERY2	0.011247333053669	none	0.8428063943161633	none
ENSCHIG00000014667:A0A452ELZ9	-0.0627107971525049	none	1.00374149659864	none
ENSCHIG00000026121:A0A452G6L9	0.267833888677783	none	1.020550215445807	none
ENSCHIG00000016945:A0A452EXP6	0.00210248372585912	none	1.096936936936937	none
ENSCHIG00000022923:A0A452FQV0	0.198262939075621	none	1.01908657123381	none
ENSCHIG00000012236:A0A452EBH4	0.269554934656127	none	1.018070235254006	none
ENSCHIG00000014435:A0A452ELW2	0.200424360796625	none	1.019101876675603	none
ENSCHIG00000015320:A0A452EQ33	0.0540878010451807	none	0.9570858283433132	none
ENSCHIG00000025370:A0A452G2H2	0.00325717970541856	none	0.9592295345104334	none
ENSCHIG00000025411:A0A452G2N5	-2.2480353991464	none	1.103148751357221	none
ENSCHIG00000026002:A0A060INS8	0.57822454796972	none	1.417816813048933	Up
ENSCHIG00000025923:A0A452G5E1	0.00726556831772531	none	1.029340697273041	none
ENSCHIG00000017983:A0A452F308	0.319367803805824	none	0.9513911096897986	none
ENSCHIG00000008758:A0A452DY95	-0.0273538257892577	none	0.9509835536923572	none
ENSCHIG00000020776:A0A452FF60	-0.142976991170074	none	0.9926666666666667	none
ENSCHIG00000020683:A0A452FFM2	0.00876808212790106	none	0.9627388535031846	none
ENSCHIG00000016187:A0A452EUH4	2.46547271356918	Up	1.76049896049896	Up
ENSCHIG00000027109:A0A452GB49	0.0244420817938434	none	0.983372131692717	none
ENSCHIG00000021636:A0A452FJK1	-0.139591566178042	none	0.9314541960281872	none
ENSCHIG00000015026:A0A452ENQ2	-0.00991012463029234	none	0.9508575197889182	none
ENSCHIG00000014129:A0A452EJX1	-0.135008563107305	none	0.9654941373534339	none
ENSCHIG00000023255:A0A249RNJ6	-0.0260420110176996	none	0.934769038701623	none
ENSCHIG00000010374:A0A452E3I1	-2.93320699319402	none	0.9856704196519959	none
ENSCHIG00000007360:A0A452DUV1	0.683926974649271	none	1.0868366643694	none
ENSCHIG00000027039:A0A452GAN5	0.0497100415005346	none	0.9261179520414776	none
ENSCHIG00000015166:A0A452EP46	0.0873088686326391	none	1.112391930835735	none
ENSCHIG00000008386:A0A452DX74	-0.0306297311248398	none	0.9660732280819616	none
ENSCHIG00000021616:A0A452FJF7	0.192377316083652	none	1.063604240282686	none
ENSCHIG00000010079:A0A452E2H1	0.24351124812498	none	1.047619047619048	none
ENSCHIG00000017144:A0A452EZ52	0.00599384990128743	none	1.05587734241908	none
ENSCHIG00000021053:A0A452FHA7	0.185728058935735	none	1.086783703212985	none
ENSCHIG00000012183:A0A452EBK8	0.13453691758276	none	0.9862924281984332	none
ENSCHIG00000014256:A0A452EKS9	0.123433042142465	none	0.9432258064516129	none
ENSCHIG00000017063:A0A452EYK5	-0.650651427747522	none	0.7154963680387408	Down
ENSCHIG00000012099:A0A452EAZ8	-0.0839218917516552	none	0.9155782096208984	none
ENSCHIG00000009344:A0A452DZM1	-0.0785355819662579	none	0.9979522184300342	none
ENSCHIG00000010530:A0A452E493	0.201312528933185	none	1.088638761871263	none
ENSCHIG00000027242:A0A452GB36	0.0595077541103099	none	0.989694041867955	none
ENSCHIG00000025799:A0A452G4N6	0.268361582242282	none	0.9247346413637826	none
ENSCHIG00000018710:A0A452F6E0	-0.350623277535243	none	1.034423994546694	none
ENSCHIG00000020802:A0A452FFF7	-0.0205646975471386	none	0.9899121379759193	none
ENSCHIG00000018328:A0A452F509	0.203597584512388	none	1.03186022610483	none
ENSCHIG00000008571:A0A452DXH9	-0.238228581840602	none	0.8481470322386261	none
ENSCHIG00000012238:A0A452EB39	-0.067877182337878	none	1.09242209631728	none
ENSCHIG00000022807:A0A452FQA6	0.184916931821765	none	0.9649410222804717	none
ENSCHIG00000019346:A0A452F982	0.642089966515135	none	1.349921630094044	Up
ENSCHIG00000013572:A0A452EH56	0.467491872253026	none	1.08087986463621	none
ENSCHIG00000020541:A0A452FEB8	-0.167870569049332	none	0.8812499999999999	none
ENSCHIG00000019385:A0A452F9G6	0.0146195930051759	none	1.019547325102881	none
ENSCHIG00000010462:A0A452E3X4	0.821950584438755	Up	1.168803418803419	none
ENSCHIG00000011780:A0A452E9U4	0.132189755974637	none	1.06729793709841	none
ENSCHIG00000026853:A0A452G9E1	0.154892751872413	none	1.087157595161864	none
ENSCHIG00000017171:A0A452EYS8	0.194729554430192	none	1.023271731690623	none
ENSCHIG00000022891:A0A452FQK4	-0.269737690623549	none	0.9469598965071152	none
ENSCHIG00000002946:A0A452DP22	-0.353792589449714	none	0.8574423480083858	none
ENSCHIG00000027014:A0A452GAG0	0.664269704352529	none	0.9750405186385737	none
ENSCHIG00000014540:A0A452ELK2	-0.128654214642332	none	1.015055202408832	none
ENSCHIG00000000361:A0A452DKZ3	0.301485148115387	none	1.013610071452875	none
ENSCHIG00000018997:A0A452F790	-0.00956882717999966	none	0.9580509841884479	none
ENSCHIG00000020734:A0A452FGI1	-0.0184381570690022	none	0.92049025769956	none
ENSCHIG00000014822:A0A452ENH7	-0.0501286070382386	none	1.048618398041273	none
ENSCHIG00000022619:A0A452FRX6	0.224502707907956	none	1.035924006908463	none
ENSCHIG00000021064:A0A452FGW1	-0.132317725265876	none	0.9702711532179027	none
ENSCHIG00000021276:A0A452FHK1	0.0931703172395564	none	1.073970690858339	none
ENSCHIG00000011041:A0A452E6D4	-0.414267513455432	none	0.937987012987013	none
ENSCHIG00000017531:A0A452F194	-0.20065406005765	none	0.941271377863827	none
ENSCHIG00000014169:A0A452EK19	0.120352670185126	none	1.079411764705883	none
ENSCHIG00000022082:A0A452FL79	0.288828430916515	none	1.076113644335321	none
ENSCHIG00000016736:A0A452EWT9	-0.0922418735023884	none	1.057051736357194	none
ENSCHIG00000011028:A0A452E7S2	0.352431066255673	none	1.115496017378711	none
ENSCHIG00000010155:A0A452E2N0	-0.0915522130155703	none	0.8605841613971696	none
ENSCHIG00000016469:A0A452EVP5	-0.0751772032325617	none	0.9439921849560404	none
ENSCHIG00000025646:A0A452G3Q2	0.0472304034686663	none	1.05733148019458	none
ENSCHIG00000008519:A0A452DXG5	0.206170412450759	none	1.044596912521441	none
ENSCHIG00000011677:A0A452E9C0	0.0183693840939844	none	1.08218207580588	none
ENSCHIG00000026121:A0A452G647	0.267833888677783	none	0.9815364325750083	none
ENSCHIG00000015142:A0A452EP06	0.595034904511627	none	1.169333829549684	none
ENSCHIG00000021510:A0A452FJE2	0.212629223087002	none	1.116703136396791	none
ENSCHIG00000010840:A0A452E5V6	-0.03378805152103	none	1.01123595505618	none
ENSCHIG00000008067:A0A452DVS7	0.088301443511541	none	1.000330687830688	none
ENSCHIG00000015265:A0A452EPZ2	-0.246063895971348	none	0.9930302024560241	none
ENSCHIG00000025375:A0A452G2K9	-0.20713880579302	none	0.9341894060995185	none
ENSCHIG00000016192:A0A452EUP3	0.320309901816516	none	1.025536261491318	none
ENSCHIG00000009546:A0A452E0Q5	0.46591190722177	none	1.016053511705686	none
ENSCHIG00000021582:A0A452FIR7	0.262024765213806	none	1.074126367807978	none
ENSCHIG00000011217:A0A452E712	-0.281424483164972	none	0.8734681372549018	none
ENSCHIG00000026285:A0A452G6Q9	-0.028573172927502	none	1.03013698630137	none
ENSCHIG00000009857:A0A452E1K0	0.316828429595559	none	1.033175355450237	none
ENSCHIG00000006532:A0A452DSI4	-0.263310161519509	none	0.9483359746434232	none
ENSCHIG00000022779:A0A452FQ28	0.0531624267034772	none	1.029599730911537	none
ENSCHIG00000011206:A0A452E6Z8	-0.0844979225557529	none	1.012542372881356	none
ENSCHIG00000007516:A0A452DUL4	-0.000972247144085004	none	0.9854014598540146	none
ENSCHIG00000007086:A0A452DU00	0.0687248648710493	none	0.8755186721991701	none
ENSCHIG00000024970:A0A452G0Y9	-0.00347701888861785	none	1.023809523809524	none
ENSCHIG00000008848:A0A452DY37	-0.180552951814415	none	1.004784688995215	none
ENSCHIG00000020485:A0A452FDX9	0	none	0.8488409018736106	none
ENSCHIG00000022567:A0A452FP98	0.0634611724226777	none	0.9741407528641571	none
ENSCHIG00000011245:A0A452E7H1	-0.144559682197918	none	0.908486383787207	none
ENSCHIG00000024964:A0A452G0W3	0.0990032302284305	none	1.074125874125874	none
ENSCHIG00000015411:A0A452ERI2	0.122935832199707	none	0.9493384962891255	none
ENSCHIG00000012393:A0A452ECG9	0.426195843272298	none	1.315705128205128	Up
ENSCHIG00000026197:A0A452G6H1	-0.0689478414839027	none	1.046132008516679	none
ENSCHIG00000016109:A0A452EU60	-0.0298708405495909	none	1.03030303030303	none
ENSCHIG00000018560:A0A452F6K8	0.00913136247711029	none	1.048780487804878	none
ENSCHIG00000018534:A0A452F604	0.219208079242965	none	0.9638594164456232	none
ENSCHIG00000014453:A0A452ELU9	-0.063730411176696	none	0.9156065777226189	none
ENSCHIG00000016076:A0A452EU40	0.187891211848527	none	1.097699115044248	none
ENSCHIG00000023957:A0A452FVZ7	0.0185269776690526	none	1.066804407713499	none
ENSCHIG00000026535:A0A452G7U5	-1.03757302776663	Down	0.8286534779834077	Down
ENSCHIG00000017883:A0A452F2B2	0.393817686688064	none	0.9725031605562581	none
ENSCHIG00000011680:A0A452E955	0.104391336271395	none	1.100891265597148	none
ENSCHIG00000022125:A0A452FMR4	0.197699816311707	none	0.9948701506893236	none
ENSCHIG00000016471:A0A452EW48	-0.116407505858824	none	0.9228326452842173	none
ENSCHIG00000026168:A0A452G689	0.290077589040428	none	0.968860353130016	none
ENSCHIG00000008433:A0A452DX07	0.179112639347909	none	1.078910120311394	none
ENSCHIG00000017577:A0A452F104	0.2329544611398	none	1.183688739244295	none
ENSCHIG00000023294:A0A452FSP5	0.0162826159334469	none	0.9761410788381742	none
ENSCHIG00000013115:A0A452EFA5	0.163160309321988	none	1.050362193859952	none
ENSCHIG00000007111:A0A452DU11	-0.238487064094429	none	0.9005053695514844	none
ENSCHIG00000013684:A0A452EHX8	-0.236499593280282	none	0.8461309523809523	none
ENSCHIG00000017135:A0A452EYR1	1.18349082967323	none	1.25769077107471	Up
ENSCHIG00000017709:A0A452F1G7	0.189018337367249	none	0.9172413793103449	none
ENSCHIG00000020646:I1VE56	0.0425560086179456	none	1.05513439007581	none
ENSCHIG00000007090:A0A452DTS2	0.21533761920541	none	0.9857142857142859	none
ENSCHIG00000018347:A0A452F4N4	0.378417396893558	none	1.035914332784184	none
ENSCHIG00000015973:A0A452EST7	0.397127442636017	none	1.03127147766323	none
ENSCHIG00000008019:A0A452DW49	-0.217758965142166	none	1.018101092896175	none
ENSCHIG00000012658:A0A452EDD8	-0.083621664663798	none	1.118661971830986	none
ENSCHIG00000011076:A0A452E6T8	0.485721476461199	none	1.04284793814433	none
ENSCHIG00000011161:A0A452E6R1	0.108274453061687	none	0.9853222718570515	none
ENSCHIG00000026860:A0A452G9E9	0.150849431510778	none	1.124142661179698	none
ENSCHIG00000020075:A0A452FCR8	0.309826906762961	none	1.051735874744724	none
ENSCHIG00000011988:A0A452EAJ1	0.35427732949126	none	1.351724137931035	Up
ENSCHIG00000007557:A0A452DUX5	-0.015852180513808	none	0.9185971685971684	none
ENSCHIG00000020616:A0A452FEG4	-0.214712881001893	none	0.9915966386554621	none
ENSCHIG00000023569:A0A452FU40	-0.4719106256225	none	0.7880681818181818	Down
ENSCHIG00000016994:A0A452EYD3	0.176160815233762	none	0.9713142094729821	none
ENSCHIG00000018882:A0A452F730	0.391870285947927	none	1.135135135135135	none
ENSCHIG00000000122:A0A452DK19	0.10811686163086	none	0.9526683608640409	none
ENSCHIG00000015476:A0A452EQP3	0.0751392023935394	none	0.989484752891693	none
ENSCHIG00000004836:A0A452DRH2	0.9725645948731	Up	1.06994459833795	none
ENSCHIG00000009338:A0A452DZK2	-0.198181516653453	none	1.026481297583582	none
ENSCHIG00000023506:A0A452FU60	0.371830172545152	none	0.9403714565004887	none
ENSCHIG00000000162:A0A452DK85	0.175151909382107	none	1.036747192922763	none
ENSCHIG00000015054:A0A452EPU9	0.0783086819629727	none	0.8828125000000001	none
ENSCHIG00000022016:A0A452FKX4	0.196287631141336	none	0.9797650130548301	none
ENSCHIG00000018429:A0A452F576	-0.24721285552693	none	0.9176353370973098	none
ENSCHIG00000008397:A0A452E475	0.260650574760403	none	1.166728693710458	none
ENSCHIG00000006767:A0A452DTD1	-1.51148088962107	Down	0.7250688705234161	Down
ENSCHIG00000010791:A0A452E555	3.43737188155957	none	1.284979801689313	Up
ENSCHIG00000012509:A0A452ECN5	0.32515036800339	none	1.032358003442341	none
ENSCHIG00000017216:A0A452EZC7	-0.0083056240560015	none	1.081639928698752	none
ENSCHIG00000000312:A0A452DKT6	0.170681100149562	none	0.934573444515715	none
ENSCHIG00000018030:A0A452F311	-0.272896244388342	none	0.8405172413793103	none
ENSCHIG00000019341:A0A452F9J5	0.125041001719499	none	1.100109210047324	none
ENSCHIG00000015158:Q9N0U7	-0.928476584761593	Down	0.74980694980695	Down
ENSCHIG00000000214:A0A452DKD3	0.0977789958469885	none	1.112400290065265	none
ENSCHIG00000024272:A0A452FX55	-0.00824184325409798	none	0.9527994791666666	none
ENSCHIG00000019363:A0A452F989	0.274495313510328	none	1.031658637302133	none
ENSCHIG00000014507:A0A452EMA2	0.522439095189032	none	1.021995537137393	none
ENSCHIG00000020278:A0A452FD00	0.0436645493530811	none	1.071883852691218	none
ENSCHIG00000017966:A0A452F2V9	0.166067480472798	none	1.002298095863428	none
ENSCHIG00000010530:A0A452E4J3	0.201312528933185	none	1.024691358024691	none
ENSCHIG00000017296:A0A452EZM7	0.513506699806133	none	1.090361445783132	none
ENSCHIG00000027264:A0A452GBL9	0.50913009412989	none	0.9591090425531915	none
ENSCHIG00000020031:A0A452FC66	0.376270721152301	none	1.000662251655629	none
ENSCHIG00000013286:A0A452EG38	-0.204274333621666	none	0.9328287606433301	none
ENSCHIG00000024493:A0A452FYQ4	-0.123481058498932	none	1.012777404169469	none
ENSCHIG00000022850:A0A452FQU3	Inf	none	0.8747622067216233	none
ENSCHIG00000018419:A0A452F592	-0.132250258092285	none	1.025727826675694	none
ENSCHIG00000000340:A0A452DKY9	0.350683399109014	none	1.016734972677596	none
ENSCHIG00000018894:A0A452F6Y2	2.28827170657095	Up	0.722035166479611	Down
ENSCHIG00000018153:A0A452F3G0	-0.482321358704162	none	1.76799356654604	Up
ENSCHIG00000015974:A0A452EU15	0.152053622883712	none	1.070983379501385	none
ENSCHIG00000019901:A0A452FBK8	-0.478333254520738	none	0.8370044052863438	none
ENSCHIG00000009134:A0A452DZ25	0.22368091566662	none	0.883982947624848	none
ENSCHIG00000015872:A0A452ESE7	0.148825501300701	none	0.9624753127057275	none
ENSCHIG00000014715:A0A452EMC8	0.24723171465859	none	0.9772051536174428	none
ENSCHIG00000023977:A0A452FVQ2	0.22342603130849	none	1.01354096140826	none
ENSCHIG00000010108:A0A452E2J8	-0.122120407552734	none	1.005668556185395	none
ENSCHIG00000013229:A0A452EG03	-0.166662325915313	none	0.9661579296615793	none
ENSCHIG00000006680:A0A452DSW8	-0.518589999278799	none	0.8897789170137776	none
ENSCHIG00000011705:A0A452E9K1	0.0575550621969033	none	1.043006993006993	none
ENSCHIG00000011960:A0A452EAA3	0.0843822861818769	none	1.013576158940397	none
ENSCHIG00000011695:A0A452E9E7	-0.0814735823327208	none	0.9065332916536419	none
ENSCHIG00000006748:A0A452DT65	1.04837454326033	none	1.025120440467997	none
ENSCHIG00000003270:A0A452DPJ5	0.239121731650093	none	0.994357782940591	none
ENSCHIG00000012671:A0A452EDC9	0.157283963511458	none	1.000338524035207	none
ENSCHIG00000024129:A0A452FWP3	0.510752077405222	none	0.9474695707879566	none
ENSCHIG00000016155:A0A452EUE1	-0.253484053458261	none	0.9793548387096772	none
ENSCHIG00000023844:A0A452FVW2	0.203532923124255	none	0.9728386883073863	none
ENSCHIG00000026944:A0A452G9R9	0.137135487290806	none	0.956694214876033	none
ENSCHIG00000023338:P02082	0.474180798723085	none	0.6943089430894308	Down
ENSCHIG00000026409:A0A452G7L4	-0.0228098616716806	none	0.9787090233186888	none
ENSCHIG00000023552:A0A452FTR2	-0.0502412936725867	none	1.019041142468548	none
ENSCHIG00000005594:A0A452DRZ6	-0.141971718140259	none	0.9516441005802707	none
ENSCHIG00000012976:A0A452EEG7	0.0454184635836012	none	1.034320323014805	none
ENSCHIG00000024164:A0A452FXG7	0.411436702177149	none	1.040901213171577	none
ENSCHIG00000021555:A0A452FL07	0.249227918009338	none	0.9509241555130655	none
ENSCHIG00000019475:A0A452FA17	-0.0195894425139044	none	0.9725310660562458	none
ENSCHIG00000023321:A0A452FT17	0.226541725983423	none	1.083737024221453	none
ENSCHIG00000025236:A0A452G2E3	-0.0260838964476168	none	1.0050641458474	none
ENSCHIG00000006732:A0A452DT66	0.133672893694271	none	1.022789115646259	none
ENSCHIG00000008887:B0LXL2	0.00854072087229717	none	0.9462231893068074	none
ENSCHIG00000021992:A0A452FL43	0.343809377296282	none	1.089779985805536	none
ENSCHIG00000020180:A0A452FCM6	-0.105198013719632	none	0.9753613666228645	none
ENSCHIG00000019289:A0A452F929	0.476197319927175	none	0.9198572355613239	none
ENSCHIG00000012731:A0A452EE23	-0.651868464585784	none	0.7919227392449516	Down
ENSCHIG00000022213:A0A452FMK7	0.0447490446459515	none	0.9370716510903425	none
ENSCHIG00000017178:A0A023IU61	1.2117164426583	none	1.653381642512077	Up
ENSCHIG00000023271:A0A452FSE7	-0.0624107991635423	none	0.8777332922697876	none
ENSCHIG00000017096:A0A452EZ39	-1.56109039763141	none	1.110669077757685	none
ENSCHIG00000023808:A0A452FV37	-0.15089356595009	none	0.9562234563868017	none
ENSCHIG00000023510:A0A452FTL9	0.172310156367934	none	0.9284109149277688	none
ENSCHIG00000026723:A0A452G8N6	-0.123907569920628	none	0.9837398373983741	none
ENSCHIG00000011531:A0A452E8Q3	-0.381373278572043	none	0.9915654520917679	none
ENSCHIG00000012083:A0A452EAV8	-0.161697415533187	none	1.086717136958018	none
ENSCHIG00000025321:A0A452G286	-0.106558050475996	none	1.095954171142141	none
ENSCHIG00000018146:A0A452F406	-0.746007890856349	Down	0.8366686286050619	none
ENSCHIG00000025663:A0A452G3X7	-0.126823664164256	none	1.005687520910003	none
ENSCHIG00000019857:A0A452FB42	0.534579114682024	none	0.943661971830986	none
ENSCHIG00000000388:A0A452DLH3	0.224146319028422	none	1.045236463331049	none
ENSCHIG00000019763:A0A452FB45	-0.165445713566572	none	0.9865529681862908	none
ENSCHIG00000020773:A0A452FFB6	0.249448641505722	none	1.002672010688043	none
ENSCHIG00000017941:A0A452F2I9	0.796453704228615	Up	1.139430284857571	none
ENSCHIG00000010966:A0A452E684	0.994873560843093	none	1.31377151799687	Up
ENSCHIG00000013397:A0A452EGJ1	-0.171084825889023	none	0.9391759319816873	none
ENSCHIG00000018990:A0A452F882	-0.0918745271142893	none	0.9712396694214877	none
ENSCHIG00000025924:A0A452G782	0.0659151024314844	none	1.09476401179941	none
ENSCHIG00000019259:A0A452FAW8	-0.288817843625837	none	0.9275316455696202	none
ENSCHIG00000017911:A0A452F2N5	-0.451257036292863	none	0.8492401215805471	none
ENSCHIG00000000599:A0A452DMF9	0.128797918578377	none	0.9778877887788782	none
ENSCHIG00000013561:A0A452EH79	0.0167102319689838	none	0.9698087889969811	none
ENSCHIG00000023581:A0A452FUS4	-0.20208488582495	none	0.9344738540994191	none
ENSCHIG00000023652:A0A452FUP0	0.249718084142958	none	0.9636481661798116	none
ENSCHIG00000019125:A0A452F8I7	-0.122145251452022	none	1.005787781350482	none
ENSCHIG00000023517:A0A452FTK4	-0.384251434420351	none	1.014736120630569	none
ENSCHIG00000024010:A0A452FWN6	-0.0521572561440737	none	0.9826740764955869	none
ENSCHIG00000027114:A0A452GAH4	0.420148046671267	none	1.081739130434783	none
ENSCHIG00000022426:A0A452FNL4	-0.10578488258044	none	0.8941358024691359	none
ENSCHIG00000018429:A0A452F4Z6	-0.24721285552693	none	0.8387427400068329	none
ENSCHIG00000020806:A0A452FFM4	-0.0578121098244607	none	0.9882668454575929	none
ENSCHIG00000023932:A0A452FVY3	0.423611283239012	none	1.344308943089431	Up
ENSCHIG00000015168:A0A452EPB0	0.114401163557772	none	1.03725834797891	none
ENSCHIG00000004247:A0A452DS40	-0.157537797358231	none	0.9767075857727416	none
ENSCHIG00000023878:A0A452FV79	0.784420039420322	none	1.208761904761905	Up
ENSCHIG00000014589:A0A452ELZ7	-0.204506826117419	none	0.9583875162548767	none
ENSCHIG00000016668:A0A452EWT2	0.197670863846779	none	1.144793152639087	none
ENSCHIG00000014655:A0A452ELZ0	-0.139561685867544	none	1.001973684210526	none
ENSCHIG00000013690:A0A452EHY8	-0.108319949045772	none	0.9747592162072402	none
ENSCHIG00000024936:A0A452G0L3	-0.0861861824167327	none	0.9795026881720429	none
ENSCHIG00000010566:A0A452E4C0	0.267983064339937	none	0.9864238410596027	none
ENSCHIG00000018393:A0A452F4R4	-1.16307762673425	Down	0.7744206512173657	Down
ENSCHIG00000024734:A0A452FZU7	-0.890585293592011	Down	0.8230060374960279	Down
ENSCHIG00000011269:A0A452E7C7	-0.189235198794456	none	1.046470999301188	none
ENSCHIG00000020367:A0A452FE11	-0.0138043964693033	none	0.9715034392400917	none
ENSCHIG00000026774:A0A452G9D3	0.0228808929397053	none	0.9950331125827814	none
ENSCHIG00000023163:A0A452FS00	0.0809278140331344	none	1.064935064935065	none
ENSCHIG00000027016:A0A452GAH5	0.434833797334687	none	1.258724428399519	Up
ENSCHIG00000014676:A0A452EMK8	0.0278756747511409	none	0.7615279672578446	Down
ENSCHIG00000024327:A0A452FY52	-0.0273921320800309	none	0.9609425435765012	none
ENSCHIG00000024319:A0A452FXF1	0.318441625509566	none	1.03892113349266	none
ENSCHIG00000015434:A0A452ERP9	-0.0427314978773414	none	0.9471772862330803	none
ENSCHIG00000013655:A0A452EHG8	0.15879430315236	none	1.028301886792453	none
ENSCHIG00000024084:A0A452FX52	-0.0073464916482707	none	0.982119635890767	none
ENSCHIG00000022292:A0A452FM75	-0.0743853385366992	none	1.047313281514025	none
ENSCHIG00000026356:A0A452G6X5	0.00835534108679982	none	1.083275980729525	none
ENSCHIG00000015455:A0A452EQF8	0.102253000855206	none	0.9921715452688904	none
ENSCHIG00000020581:A0A452FEX4	0.192156066046962	none	1.064966818023052	none
ENSCHIG00000017983:A0A452F375	0.319367803805824	none	0.9941176470588236	none
ENSCHIG00000026333:A0A452G793	-0.256046509077517	none	1.039804241435563	none
ENSCHIG00000024592:A0A452FYL9	0.130685345308374	none	0.9594240837696334	none
ENSCHIG00000015924:A0A452ESR2	0.0832584047601859	none	1.034516444154998	none
ENSCHIG00000014075:A0A452EK27	0.0816306663772501	none	0.9731201088805718	none
ENSCHIG00000025653:A0A452G3S6	-0.0761035458281117	none	0.9026960024790829	none
ENSCHIG00000025004:A0A452G0H4	-0.15439592059787	none	1.066945606694561	none
ENSCHIG00000009467:A0A452E0C3	0.180088284869723	none	1.11362805991962	none
ENSCHIG00000018248:A0A452F4D3	0.405552390220799	none	0.976905311778291	none
ENSCHIG00000007099:A0A452DTM9	-0.146512336890271	none	0.9156590084643289	none
ENSCHIG00000010466:A0A452E416	0.266679784976174	none	0.9532797029702968	none
ENSCHIG00000011751:A0A452E9J1	0.481619973017805	none	1.036759700476515	none
ENSCHIG00000012227:A0A452EBG5	0.784016100814644	none	1.061986301369863	none
ENSCHIG00000014130:A0A452EKF9	-0.269843618547501	none	1.03008547008547	none
ENSCHIG00000017426:A0A452F099	-0.35564644941502	none	0.931693104564584	none
ENSCHIG00000020187:A0A452FCW6	-0.0382030581434813	none	0.9828801611278952	none
ENSCHIG00000013444:A0A452EH39	0.146649960570319	none	1.019430485762144	none
ENSCHIG00000024671:A0A452FZV2	-0.203378909397174	none	1.022945205479452	none
ENSCHIG00000011609:A0A452E901	-0.135313609774102	none	0.9943820224719101	none
ENSCHIG00000021837:A0A452FKK3	-0.0723134012821758	none	1.030806507442021	none
ENSCHIG00000017576:A0A452F0U5	0.357770745383843	none	0.989258140315542	none
ENSCHIG00000000074:A0A452DJS9	0.105034745941345	none	1.007844474761255	none
ENSCHIG00000023892:A0A452FVX5	0.142595900687363	none	0.9930394431554526	none
ENSCHIG00000020446:A0A452FDV7	-0.0169447989230128	none	0.9843290891283056	none
ENSCHIG00000027228:A0A452GBJ5	0.340403621546583	none	0.9903397734843437	none
ENSCHIG00000020447:A0A452FEH4	0.079287280038422	none	1.10363440086362	none
ENSCHIG00000023930:A0A452FVK2	-0.0334121807917905	none	1.022941970310391	none
ENSCHIG00000009709:A0A452E0Z6	-0.118676425252146	none	1.037418468932372	none
ENSCHIG00000026835:A0A452G9C4	0.301447103701162	none	0.917650620647896	none
ENSCHIG00000026090:A0A452G5Y7	-0.048311875774241	none	0.9575835475578406	none
ENSCHIG00000027240:A0A452GBK4	-0.243789618241425	none	0.9491077329808328	none
ENSCHIG00000009017:A0A452DYD4	-0.241442265660126	none	0.9747163695299839	none
ENSCHIG00000018824:A0A452F702	-0.103890009560677	none	0.9349226804123714	none
ENSCHIG00000021559:A0A452FJS7	-0.0877825714016373	none	0.997580366401659	none
ENSCHIG00000015027:A0A452EPR9	0.616121088293726	none	0.9196232339089483	none
ENSCHIG00000019373:A0A452F9C0	0.231360553313597	none	0.9589412962334578	none
ENSCHIG00000011373:A0A452E819	0.216540834497562	none	1.065248226950355	none
ENSCHIG00000011986:A0A452EAL1	0.0443457491838262	none	1.016880486158001	none
ENSCHIG00000021337:A0A452FHZ0	1.5116318611101	none	0.7459893048128343	Down
ENSCHIG00000011200:A0A452E6Y2	0.00170427727000684	none	0.9754339993449067	none
ENSCHIG00000023541:A0A452FU56	0.11948354813097	none	1.110253583241455	none
ENSCHIG00000016539:A0A452EW09	0.0145942513183983	none	1.016129032258064	none
ENSCHIG00000015723:A0A452ET31	0.0786969380500221	none	0.9294790343074969	none
ENSCHIG00000021899:A0A452FL66	-1.57508109168723	none	0.5753394656154183	Down
ENSCHIG00000026577:A0A452G8B6	0.0400287442358955	none	1.045159083133767	none
ENSCHIG00000023370:A0A452FSZ2	0.91517879596467	Up	1.258012820512821	Up
ENSCHIG00000026136:A0A452G694	0.0624737046256326	none	0.9915139171758316	none
ENSCHIG00000027002:A0A452G9V9	-0.104458919428078	none	0.9215990083669041	none
ENSCHIG00000023078:A0A452FRM6	-0.0438783219492128	none	1.015202702702703	none
ENSCHIG00000009169:A0A452DZF6	-0.019494885293442	none	0.9398713826366558	none
ENSCHIG00000022448:A0A452FNL6	-0.04488734636044	none	1.013823331085637	none
ENSCHIG00000011274:A0A452E7K8	0.049483336987675	none	0.9561830574488803	none
ENSCHIG00000019620:A0A452FAL7	-0.0622468888166949	none	0.914475768134305	none
ENSCHIG00000011919:A0A452EA66	-0.0406107485363062	none	1.025144410465511	none
ENSCHIG00000020605:A0A452FEG1	0.202444360044826	none	0.9100272644653136	none
ENSCHIG00000020864:A0A452FFU3	-0.208065668889394	none	1.051532033426184	none
ENSCHIG00000024557:A0A452FYS8	0.0729808241625848	none	1.013052208835341	none
ENSCHIG00000009776:A0A452E193	-0.100723135702334	none	0.9818061528283162	none
ENSCHIG00000003742:A0A452DQA1	0.224661610140203	none	1.001015916017609	none
ENSCHIG00000023107:A0A452FRX8	-0.229112693334371	none	0.9619264562316953	none
ENSCHIG00000013458:A0A0M4FUH9	-0.0307738136189516	none	1.065330107155202	none
ENSCHIG00000025208:A0A452G1U4	0.0137964901185744	none	1.03561736770692	none
ENSCHIG00000009907:A0A452E1V5	-0.012361485710493	none	0.937277723892661	none
ENSCHIG00000011852:A1E461	-0.167588228093427	none	0.9710621506083524	none
ENSCHIG00000014232:A0A452EK46	0.497264866038739	none	1.129506990434143	none
ENSCHIG00000008238:A0A452DW72	0.101931266173771	none	0.8954949433037082	none
ENSCHIG00000022076:A0A452FL64	2.08355717906679	none	1.147884940778342	none
ENSCHIG00000027045:A0A452GAF7	0.492671863565606	none	1.244435767278407	Up
ENSCHIG00000020008:A0A452FCG5	-0.125039067394847	none	0.9330399245520277	none
ENSCHIG00000009273:A0A452E004	0.0871785304158688	none	0.9735099337748344	none
ENSCHIG00000020522:A0A452FE42	0.187857448988939	none	0.9921542987904542	none
ENSCHIG00000011272:A0A452E7I3	0.0350278579952862	none	0.9663461538461537	none
ENSCHIG00000011993:A0A452EA45	-0.211581606555743	none	0.9936284372904091	none
ENSCHIG00000010626:A0A452E4R9	0.127186484968514	none	0.9250240307593719	none
ENSCHIG00000014399:A0A452ELF2	0.0572025105021059	none	0.9996640913671482	none
ENSCHIG00000017728:A0A452F1E7	0.294297892405775	none	1.04637779282329	none
ENSCHIG00000024160:A0A452FWU9	0.0631361835453214	none	1.103994242533285	none
ENSCHIG00000015784:A0A452ESY5	-0.267430942931543	none	0.9473019880088356	none
ENSCHIG00000022756:A0A452FQ40	0.0195019091973588	none	0.8609105180533753	none
ENSCHIG00000000428:A0A452DL89	0.0656517512541721	none	0.956105610561056	none
ENSCHIG00000010077:A0A452E2F6	-1.49430282377836	none	2.670602858918583	Up
ENSCHIG00000017286:A0A452EZS5	-0.259776292862246	none	0.8785885167464114	none
ENSCHIG00000024921:A0A452G086	-0.101826460715229	none	0.991424802110818	none
ENSCHIG00000020780:A0A452FG43	0.137364043699146	none	0.9774484536082473	none
ENSCHIG00000008016:A0A452DVT7	0.442650909897794	none	0.9381313131313129	none
ENSCHIG00000012138:A0A452EAZ3	-0.0130054389071105	none	1.046143482654092	none
ENSCHIG00000025274:A0A452G231	0.254884057089706	none	1.008503401360544	none
ENSCHIG00000010194:A0A452E2Y2	-0.325402647231637	none	0.9688109161793373	none
ENSCHIG00000006718:A0A452DT86	-0.238855347655684	none	0.9727511490479316	none
ENSCHIG00000023666:A0A452FU96	0.075411961789426	none	1.133776792313378	none
ENSCHIG00000018789:A0A452F6U4	-0.07880352742771	none	0.9513776337115074	none
ENSCHIG00000022380:A0A452FNC1	0.218949353253284	none	1.032355915065723	none
ENSCHIG00000022498:A0A452FNX0	-0.0205120365427347	none	0.9164842039411949	none
ENSCHIG00000011634:A0A452E925	0.107382084508578	none	0.9589395408988037	none
ENSCHIG00000007232:A0A452DUH5	-0.0383823304025444	none	0.9880375040413837	none
ENSCHIG00000026247:A0A452G6T9	0.0558777685692684	none	1.044329896907217	none
ENSCHIG00000018496:A0A452F5I6	0.00414344603699137	none	1.026431718061674	none
ENSCHIG00000010600:A0A452E4I0	-0.0272511029383149	none	0.9729907773386035	none
ENSCHIG00000021069:A0A452FHG3	0.161723529571532	none	1.037386325362075	none
ENSCHIG00000016649:A0A452EWN3	0.149985690119794	none	1.042699724517906	none
ENSCHIG00000012504:A0A452ECS6	-0.140995442644434	none	0.9832258064516127	none
ENSCHIG00000023827:P82018	2.85960745711359	none	1.264542936288089	Up
ENSCHIG00000023884:A0A452FW34	-0.0200848538966509	none	0.9728846782097353	none
ENSCHIG00000007406:A0A452DUH4	-0.0711359690855364	none	0.9161580469000964	none
ENSCHIG00000019082:A0A452F8D7	0.301061565930046	none	0.949936224489796	none
ENSCHIG00000018619:A0A452F6Q8	-0.0966810000614724	none	0.956549935149157	none
ENSCHIG00000019847:A0A452FBC0	-0.0443514425687194	none	0.9876140808344196	none
ENSCHIG00000018260:A0A452F4E3	0.0400573783509928	none	0.9837783034809057	none
ENSCHIG00000004264:A0A452DQC4	0.0402151483522742	none	0.9512676983865658	none
ENSCHIG00000019826:A0A452FBM7	0.128010558979722	none	1.040823211875843	none
ENSCHIG00000026105:A0A452G635	0.361634441413643	none	1.0	none
ENSCHIG00000022449:A0A452FNJ5	-0.0818363367663891	none	0.8590294840294841	none
ENSCHIG00000026483:A0A452G7U7	0.14691661936591	none	1.032959565069657	none
ENSCHIG00000012695:A0A452EDH1	0.186595489869377	none	0.9369977499196399	none
ENSCHIG00000005523:A0A452DRP9	-0.932709477457434	none	1.396278701504355	none
ENSCHIG00000016522:A0A452EW57	-0.160829768170431	none	0.9494784876140808	none
ENSCHIG00000018813:A0A452F6L9	0.337641037936505	none	1.075152335815843	none
ENSCHIG00000021132:A0A452FHV0	0.00501625488043954	none	0.944516547696301	none
ENSCHIG00000008646:A0A452DXL9	0.0453676162226362	none	1.133265856950067	none
ENSCHIG00000011851:A0A452E9T9	0.117437312847063	none	1.081604426002766	none
ENSCHIG00000025102:A0A452G133	-0.000338223790379177	none	0.9420335761799176	none
ENSCHIG00000012829:A0A452EE94	-0.202936933807041	none	1.035093696763203	none
ENSCHIG00000007372:A0A452DUC4	-0.0842443630145537	none	1.030689655172414	none
ENSCHIG00000014255:A0A452EK79	0.196894133669936	none	1.045343564701779	none
ENSCHIG00000026575:A0A452G829	0.404904097351831	none	0.9793281653746768	none
ENSCHIG00000009589:A0A452E0U0	-0.0865039933723343	none	0.9862646566164155	none
ENSCHIG00000016203:A0A452EUI0	0.30418501574622	none	1.067010309278351	none
ENSCHIG00000022032:A0A452FLD9	-0.750345018723922	Down	0.899870801033592	none
ENSCHIG00000024524:A0A452FYD0	0.297624979048884	none	1.069817400644468	none
ENSCHIG00000000215:A0A452DLC3	0.0181833722967894	none	0.9385654551302671	none
ENSCHIG00000026394:A0A452G7G9	0.228856677214135	none	1.095667870036101	none
ENSCHIG00000008080:A0A452DW65	-0.316616974148337	none	0.9324828873677661	none
ENSCHIG00000021220:A0A452FHM6	0.0108604643933378	none	0.9530733641771314	none
ENSCHIG00000002992:A0A452DNV9	-0.740497050772246	none	1.037987337554149	none
ENSCHIG00000010169:A0A452E2S1	0.234867096961383	none	1.023553162853297	none
ENSCHIG00000014685:A0A452EMY0	0.0761991228485244	none	0.9369925300422215	none
ENSCHIG00000025829:A0A452G4V8	0.392816760952845	none	1.063278008298755	none
ENSCHIG00000013956:A0A452EJI5	0.181916631435788	none	0.9630960156760289	none
ENSCHIG00000013753:A0A452EHZ0	-0.0558828532208212	none	0.9602993817116823	none
ENSCHIG00000024248:A0A452FX01	0.0593466962632078	none	0.9797232056646281	none
ENSCHIG00000016266:A0A452EUS4	0.00482895632649969	none	1.005614266842801	none
ENSCHIG00000008891:A0A452DXW5	-0.273547802645641	none	0.8883405305367057	none
ENSCHIG00000011975:A0A452EAB4	0.0717083401843761	none	1.045013850415512	none
ENSCHIG00000000315:A0A452DKU0	0.128562402468549	none	1.137641474990873	none
ENSCHIG00000021549:A0A452FJG8	0.50746533065335	none	1.248278500382556	Up
ENSCHIG00000019395:A0A452F9F5	-0.109459967901281	none	0.978522616335828	none
ENSCHIG00000007988:A0A452DVI7	0.463527935730355	none	1.030334367459497	none
ENSCHIG00000026817:A0A452G9L5	0.0126174424690128	none	0.9956021650879566	none
ENSCHIG00000010761:A0A452E5B4	0.373249721576584	none	1.162268188302425	none
ENSCHIG00000022489:A0A452FNT7	0.246613337580078	none	1.003024193548387	none
ENSCHIG00000019338:A0A452F9E5	0.151233775905414	none	1.039812646370023	none
ENSCHIG00000025099:A0A452G0P6	0.129634580603521	none	0.8499842420422312	none
ENSCHIG00000024807:A0A452G098	0.14360929217282	none	0.9811881188118812	none
ENSCHIG00000026323:A0A452G6S8	0.729877284070832	none	1.208087946603847	Up
ENSCHIG00000026236:A0A452G6S6	-0.29080690408025	none	0.9788306451612903	none
ENSCHIG00000010866:A0A452E5Q7	0.27060776602509	none	0.9338023664854493	none
ENSCHIG00000013143:A0A452EFE3	-2.17079208026685	Down	1.07483660130719	none
ENSCHIG00000007747:A0A452DVP0	0.0290281068700999	none	1.046820405310971	none
ENSCHIG00000021377:A0A452FHU0	0.023814349845379	none	0.9508928571428573	none
ENSCHIG00000012830:A0A452EE79	-0.68164899629219	none	0.8329884717706179	Down
ENSCHIG00000010416:A0A452E3Z5	0.232547410194049	none	0.9112164296998421	none
ENSCHIG00000016025:A0A452ET33	-0.0491584648053041	none	0.9732585011554968	none
ENSCHIG00000022602:A0A452FPG2	-0.0332866031160335	none	1.004025494800403	none
ENSCHIG00000011099:A0A452E6T1	0.00927928982592766	none	1.09825327510917	none
ENSCHIG00000016026:A0A452EU45	0.145259128727507	none	0.9555628703094142	none
ENSCHIG00000024694:A0A452G000	0.137620228269142	none	0.9201545396007726	none
ENSCHIG00000018891:A0A452F789	0.172269278512114	none	0.9850891410048624	none
ENSCHIG00000015663:A0A452ERU9	-0.0837150566388376	none	0.9910149750415972	none
ENSCHIG00000013201:A0A452EFL3	-0.209019743227023	none	0.9050751879699248	none
ENSCHIG00000022576:A0A452FPF8	0.120594953082216	none	1.093255333792154	none
ENSCHIG00000011423:A0A452E825	0.503923914616925	none	1.23829463266083	Up
ENSCHIG00000006565:A0A452DSV6	0.828974594954427	none	0.7347814427460445	Down
ENSCHIG00000000491:A0A452DLS5	0.224467442647064	none	1.186358553857622	none
ENSCHIG00000022202:A0A452FMB7	6.28509665352635	none	0.8875488917861799	none
ENSCHIG00000011500:A0A452E8Q6	-0.40054236861498	none	0.8942550505050505	none
ENSCHIG00000017396:A0A452F0E9	0.229219629644936	none	0.9623567921440264	none
ENSCHIG00000007470:A0A452DUG3	0.376689799947495	none	0.943657437218287	none
ENSCHIG00000017558:A0A452F0M7	0.346090200109898	none	1.20127436281859	Up
ENSCHIG00000010532:A0A452E478	0.164414589774438	none	0.9694850603941516	none
ENSCHIG00000017899:A0A452F2K7	-0.765597683064876	none	0.9685695958948045	none
ENSCHIG00000015135:A0A452EP88	-0.171590763405556	none	0.9451476793248944	none
ENSCHIG00000024454:A0A452FYW4	-0.0535039322303344	none	0.9744419281785826	none
ENSCHIG00000010774:A0A452E5B9	0.189526572088604	none	0.9791395045632334	none
ENSCHIG00000024824:A0A452G0B8	0.368536993600501	none	1.288194444444445	Up
ENSCHIG00000014144:A0A452EK95	-0.10513315170099	none	0.9715686274509804	none
ENSCHIG00000026334:A0A452G6U1	-0.102350691992171	none	0.9277989821882953	none
ENSCHIG00000013875:A0A452G2U0	-0.101886299190846	none	0.9904955872369314	none
ENSCHIG00000010786:A0A452E5L5	-0.0753228352328258	none	0.966838377334192	none
ENSCHIG00000026011:A0A452G5N4	0.0177719274640135	none	1.024204702627939	none
ENSCHIG00000020359:A0A452FDK7	-0.0271064415046669	none	1.087138375740676	none
ENSCHIG00000016418:A0A452EVF7	0.229643945324316	none	0.9910089910089911	none
ENSCHIG00000026715:A0A452G8M2	0.410958382868719	none	1.151570489408327	none
ENSCHIG00000022328:A0A452FN18	0	none	0.8087686567164178	Down
ENSCHIG00000015482:A0A452EQL1	0.210394533032361	none	1.011262798634812	none
ENSCHIG00000008152:A0A452DWT7	-0.15221500281542	none	0.9928789420142421	none
ENSCHIG00000014259:A0A452EL29	0.570899102578895	none	1.129319955406912	none
ENSCHIG00000024288:A0A452FXD5	-0.877541097079586	Down	0.9168546567837579	none
ENSCHIG00000021486:A0A452FIM9	0.228531171863751	none	1.034879894702205	none
ENSCHIG00000023886:A0A452FW46	0.183604005335198	none	1.132925072046109	none
ENSCHIG00000022022:A0A452FL63	0.0960366538869952	none	0.9597663854639842	none
ENSCHIG00000021233:A0A452FI28	0.351777011635799	none	0.9569049951028403	none
ENSCHIG00000017616:A0A452F0X6	0.304937374654216	none	1.079326079326079	none
ENSCHIG00000003071:A0A452DPB5	-0.286435929315137	none	0.9718486080700658	none
ENSCHIG00000000213:A0A452DKD6	0.238144169195017	none	1.0330945069942	none
ENSCHIG00000020673:A0A452FF94	0.311374940151918	none	1.126862958924028	none
ENSCHIG00000026894:A0A452G9Z7	0.0908825819150225	none	1.026953258273627	none
ENSCHIG00000026598:A0A452G896	0.0752526836501721	none	0.9264892268694549	none
ENSCHIG00000019967:A0A452FBW1	-0.259616045207923	none	0.9611811546118115	none
ENSCHIG00000017848:A0A452F256	-0.0649085046874027	none	0.872850122850123	none
ENSCHIG00000004568:A0A452DQV2	0.46792771033387	none	0.9956910838581371	none
ENSCHIG00000000527:A0A452DMH9	-0.324766767384096	none	0.8048277892257873	Down
ENSCHIG00000023548:A0A0M3KWF7	-0.217546789184003	none	0.9883294431477159	none
ENSCHIG00000023630:A0A452FUA7	0.204272194043219	none	0.9949290060851926	none
ENSCHIG00000018460:A0A452F5M4	-0.340179392091517	none	0.9312833385629116	none
ENSCHIG00000011646:A0A452E8Y9	-0.419089639988169	none	0.7867688813174332	Down
ENSCHIG00000012491:A0A452ECI1	0.219677972433654	none	0.9653693931398416	none
ENSCHIG00000021134:A0A452FHR4	0.0186798135398221	none	0.9694781752543485	none
ENSCHIG00000020527:A0A452FE36	-0.0108804354867201	none	1.009491525423729	none
ENSCHIG00000014012:A0A452EK25	-0.251026414863782	none	0.9630102040816325	none
ENSCHIG00000000504:A0A452DLU2	0.45864211204953	none	1.157069970845481	none
ENSCHIG00000014206:A0A452EKT6	0.0838954863707768	none	0.9885057471264365	none
ENSCHIG00000013628:H9B8T7	0.188462821920985	none	1.071453468107354	none
ENSCHIG00000013648:A0A452EI39	-0.135803520608615	none	0.8847560975609755	none
ENSCHIG00000014118:A0A452EJS8	0.0075466140642781	none	0.9143846395971041	none
ENSCHIG00000001881:A0A452DMU6	-0.520344164033837	none	0.7612179487179487	Down
[truncated: 4,497 more rows]
