# Supplementary material for: Combined Transcriptomic and Proteomic of Corynebacterium pseudotuberculosis Infection in the Spleen of Dairy Goats
Source: Animals (Basel). 2022 Nov 24;12(23):3270. doi: 10.3390/ani12233270 (PMC9736189; doi:10.3390/ani12233270)
Supplement: Supplementary file 1 [file animals-12-03270-s001.zip › Supplementary material/Table S3 Quadrant_cor-gene-pro.txt]

id	log2FoldChange	mRNA_up_down	FC	protein_up_down
ENSCHIG00000009693:A0A452E1G9	0.854430251	Up	1.359967051	Up
ENSCHIG00000022721:A0A452FQ35	1.006994551	Up	1.341666667	Up
ENSCHIG00000022721:A0A452FQ03	1.006994551	Up	1.237261766	Up
ENSCHIG00000017958:A0A452F2N3	1.316781399	Up	1.372139703	Up
ENSCHIG00000015726:A0A452ERW4	1.246506856	Up	1.598556608	Up
ENSCHIG00000020588:A0A452FF32	-0.95633772	Down	0.793083738	Down
ENSCHIG00000019758:A0A452FAT1	-1.574404824	Down	0.814093383	Down
ENSCHIG00000021010:A0A452FGH9	-1.062925517	Down	0.828193833	Down
ENSCHIG00000026232:A0A452G6Q2	-0.890075599	Down	0.799543118	Down
ENSCHIG00000025626:A0A452G3R8	1.26249378	Up	1.254779555	Up
ENSCHIG00000015075:A0A452ENP8	0.814929855	Up	1.248720976	Up
ENSCHIG00000018739:A0A452F6D2	11.09307586	Up	8.737089202	Up
ENSCHIG00000021250:A0A452FI68	-1.53984247	Down	0.644603131	Down
ENSCHIG00000015158:Q9N0U7	-0.928476585	Down	0.74980695	Down
ENSCHIG00000023370:A0A452FSZ2	0.915178796	Up	1.258012821	Up
ENSCHIG00000008225:A0A452DVY6	0.839018624	Up	1.29019129	Up
ENSCHIG00000016214:A0A452EUH0	-1.750378607	Down	0.653194975	Down
ENSCHIG00000023467:A0A452FTD0	1.295213156	Up	1.631140351	Up
ENSCHIG00000026117:A0A452G5Y3	1.744142371	Up	1.295951417	Up
ENSCHIG00000024631:A0A452FZS8	-0.981738341	Down	0.789443814	Down
ENSCHIG00000012120:A0A452EAH5	2.954813607	Up	2.122815534	Up
ENSCHIG00000017190:A0A452EZU5	1.708980253	Up	1.600826826	Up
ENSCHIG00000010000:A0A452E2A2	-0.786931491	Down	0.791520468	Down
ENSCHIG00000023369:A0A452FT90	0.697476953	Up	1.352917505	Up
ENSCHIG00000024655:A0A452FYZ2	0.941220462	Up	1.238341969	Up
ENSCHIG00000006979:A0A452DTN2	-0.870135339	Down	0.7314536	Down
ENSCHIG00000024336:A0A452FXH6	-0.885658763	Down	0.692206077	Down
ENSCHIG00000022655:A0A452FPL9	-0.754007353	Down	0.793025234	Down
ENSCHIG00000012009:A0A452EAF2	-0.738401064	Down	0.722252747	Down
ENSCHIG00000000377:A0A452DL19	-2.197120151	Down	0.741341396	Down
ENSCHIG00000017186:A0A452EYW5	0.899574356	Up	1.245991396	Up
ENSCHIG00000025642:A0A452G3W7	-2.558089815	Down	0.751157407	Down
ENSCHIG00000012366:A0A452EBZ4	-1.233988643	Down	0.531964056	Down
ENSCHIG00000018188:A0A452F499	-1.164582367	Down	0.531468531	Down
ENSCHIG00000021420:A0A452FI06	1.059427377	Up	1.472139515	Up
ENSCHIG00000012482:A0A452ECV5	1.053726351	Up	1.530885529	Up
ENSCHIG00000018076:A0A452F355	-0.851330669	Down	0.64941654	Down
ENSCHIG00000008262:K9LQQ8	1.999463588	Up	1.691618108	Up
ENSCHIG00000019001:A0A452F835	-1.717258693	Down	0.718452047	Down
ENSCHIG00000011759:A0A452E9K4	-1.565215064	Down	0.780327869	Down
ENSCHIG00000011250:A0A452E777	1.278716689	Up	1.888580675	Up
