# Supplementary material for: Combined Transcriptomic and Proteomic of Corynebacterium pseudotuberculosis Infection in the Spleen of Dairy Goats
Source: Animals (Basel). 2022 Nov 24;12(23):3270. doi: 10.3390/ani12233270 (PMC9736189; doi:10.3390/ani12233270)
Supplement: Supplementary file 1 [file animals-12-03270-s001.zip › Supplementary material/Table S5 all_cor(144 h).xls]

gene_protein	correlation	spearman_pvalue
ENSCHIG00000011282_A0A452E7G1	0.7714285714285715	0.07239650145772594
ENSCHIG00000010603_A0A452E5B5	0.942857142857143	0.004804664723032055
ENSCHIG00000006075_A0A452DTD0	0.3768511731740915	0.46148284035080467
ENSCHIG00000019705_A0A452FAW1	-0.1449427589131121	0.7841083696021083
ENSCHIG00000022260_A0A452FMX3	-0.057977103565244846	0.9131317851623264
ENSCHIG00000013404_A0A452EHE9	0.48571428571428577	0.3287230320699709
ENSCHIG00000024295_A0A452FYL3	0.0	1.0
ENSCHIG00000015249_A0A452EQJ4	0.3142857142857143	0.5440932944606414
ENSCHIG00000014950_A0A452ENG9	-0.028571428571428574	0.9571545189504373
ENSCHIG00000021055_A0A452FH25	0.8857142857142858	0.01884548104956266
ENSCHIG00000010086_A0A452E2E2	-0.2571428571428572	0.6227871720116618
ENSCHIG00000015995_A0A452ETD8	0.028571428571428574	0.9571545189504373
ENSCHIG00000025765_A0A452G538	-0.08571428571428573	0.8717434402332361
ENSCHIG00000014793_A0A452EN03	0.028988551782622423	0.9565293523898406
ENSCHIG00000015756_A0A452ETN5	0.8857142857142858	0.01884548104956266
ENSCHIG00000018312_A0A452F4L0	0.028571428571428574	0.9571545189504373
ENSCHIG00000000321_A0A452DLF4	0.8285714285714287	0.04156268221574334
ENSCHIG00000011102_A0A452E7B9	0.14285714285714288	0.7871720116618075
ENSCHIG00000007762_A0A452DUZ5	-0.08571428571428573	0.8717434402332361
ENSCHIG00000018952_A0A452F7K4	0.17393131069573453	0.7417339277316277
ENSCHIG00000008154_A0A452DY71	-0.4285714285714286	0.3965014577259474
ENSCHIG00000020744_A0A452FG92	0.4285714285714286	0.3965014577259474
ENSCHIG00000022121_A0A452FMZ7	-0.8285714285714287	0.04156268221574334
ENSCHIG00000018616_A0A452F6C9	0.2571428571428572	0.6227871720116618
ENSCHIG00000011339_A0A452E893	0.2571428571428572	0.6227871720116618
ENSCHIG00000017807_A0A452F327	-0.942857142857143	0.004804664723032055
ENSCHIG00000017000_A0A452EYF6	-0.7714285714285715	0.07239650145772594
ENSCHIG00000025078_M4NBE4	0.4285714285714286	0.3965014577259474
ENSCHIG00000008320_A0A452DX18	0.7247137945655605	0.10324280462370763
ENSCHIG00000013910_A0A452EIR1	0.3142857142857143	0.5440932944606414
ENSCHIG00000018072_A0A452F3M5	0.7714285714285715	0.07239650145772594
ENSCHIG00000009693_A0A452E1G9	0.8857142857142858	0.01884548104956266
ENSCHIG00000021045_A0A452FIJ8	0.057977103565244846	0.9131317851623264
ENSCHIG00000016965_A0A452EYH6	-0.5428571428571429	0.26570262390670557
ENSCHIG00000012943_A0A452EEE2	0.48571428571428577	0.3287230320699709
ENSCHIG00000020611_A0A452FF99	-0.08571428571428573	0.8717434402332361
ENSCHIG00000007898_A0A452DVV1	-0.08571428571428573	0.8717434402332361
ENSCHIG00000013316_A0A452EGB1	0.48571428571428577	0.3287230320699709
ENSCHIG00000017779_A0A452F296	0.6571428571428573	0.15617492711370237
ENSCHIG00000021864_A0A452FKN8	0.08571428571428573	0.8717434402332361
ENSCHIG00000016056_A0A452EU77	0.2571428571428572	0.6227871720116618
ENSCHIG00000007953_A0A452DVP7	0.8285714285714287	0.04156268221574334
ENSCHIG00000021497_A0A452FJF9	-0.3142857142857143	0.5440932944606414
ENSCHIG00000024672_D3K382	-0.6571428571428573	0.15617492711370237
ENSCHIG00000013493_A0A452EGT7	0.3714285714285715	0.46847813411078715
ENSCHIG00000021232_A0A452FIH7	-0.3142857142857143	0.5440932944606414
ENSCHIG00000014240_A0A452EKN7	-0.26482044885142486	0.6120552385657049
ENSCHIG00000022721_A0A452FQ35	0.6571428571428573	0.15617492711370237
ENSCHIG00000021438_A0A452FK04	0.3714285714285715	0.46847813411078715
ENSCHIG00000013615_A0A452EHE3	0.3478626213914691	0.4992532181146331
ENSCHIG00000020320_A0A452FD52	0.8285714285714287	0.04156268221574334
ENSCHIG00000017538_A0A452F116	0.7142857142857143	0.1107871720116617
ENSCHIG00000022777_A0A452FQ33	0.7714285714285715	0.07239650145772594
ENSCHIG00000011171_A0A452E729	-0.3142857142857143	0.5440932944606414
ENSCHIG00000018325_A0A452F4B6	-0.7714285714285715	0.07239650145772594
ENSCHIG00000016366_A0A452EVG2	0.7944613465542746	0.05902759992532669
ENSCHIG00000004382_A0A452DQM6	-0.6571428571428573	0.15617492711370237
ENSCHIG00000017136_A0A452EYY6	0.6	0.20799999999999982
ENSCHIG00000020459_A0A452FE94	0.028571428571428574	0.9571545189504373
ENSCHIG00000008416_A0A452DWL1	0.6179143806533246	0.1910939016901931
ENSCHIG00000009256_A0A452DZT8	-0.753702346348183	0.0835232813732598
ENSCHIG00000024349_A0A452FY24	-0.08571428571428573	0.8717434402332361
ENSCHIG00000024713_A0A452G069	0.942857142857143	0.004804664723032055
ENSCHIG00000017958_A0A452F2N3	0.7714285714285715	0.07239650145772594
ENSCHIG00000017499_A0A452F0S3	0.46381682852195877	0.3541642984362303
ENSCHIG00000015928_A0A452EU27	0.2571428571428572	0.6227871720116618
ENSCHIG00000026313_A0A452G6T0	0.942857142857143	0.004804664723032055
ENSCHIG00000014628_A0A452EMM8	-0.028571428571428574	0.9571545189504373
ENSCHIG00000017900_A0A452F2C6	0.7142857142857143	0.1107871720116617
ENSCHIG00000018422_A0A452F5I4	0.028571428571428574	0.9571545189504373
ENSCHIG00000023446_A0A452FTJ0	0.14285714285714288	0.7871720116618075
ENSCHIG00000021389_A0A452FHX6	0.5428571428571429	0.26570262390670557
ENSCHIG00000010087_A0A452E2H7	-0.8285714285714287	0.04156268221574334
ENSCHIG00000009440_A0A452E104	0.5428571428571429	0.26570262390670557
ENSCHIG00000004889_A0A452DRB9	0.6571428571428573	0.15617492711370237
ENSCHIG00000015726_A0A452ERW4	0.942857142857143	0.004804664723032055
ENSCHIG00000023185_A0A452FSH4	0.48571428571428577	0.3287230320699709
ENSCHIG00000021958_A0A452FLH3	0.3142857142857143	0.5440932944606414
ENSCHIG00000017321_A0A452F043	-0.2571428571428572	0.6227871720116618
ENSCHIG00000026283_A0A452G724	0.942857142857143	0.004804664723032055
ENSCHIG00000019667_A0A452FAH1	0.8857142857142858	0.01884548104956266
ENSCHIG00000017191_A0A452F0I5	0.08571428571428573	0.8717434402332361
ENSCHIG00000010802_A0A452E5N4	-0.6	0.20799999999999982
ENSCHIG00000021156_A0A452FHV8	0.3714285714285715	0.46847813411078715
ENSCHIG00000015090_A0A452EPZ3	-0.028571428571428574	0.9571545189504373
ENSCHIG00000011665_A0A452E968	-0.6377481392176932	0.17307111024125976
ENSCHIG00000018053_A0A452F3M1	-0.2571428571428572	0.6227871720116618
ENSCHIG00000025215_A0A452G155	0.2571428571428572	0.6227871720116618
ENSCHIG00000022988_A0A452FRA9	0.753702346348183	0.0835232813732598
ENSCHIG00000023803_A0A452FVF2	0.6	0.20799999999999982
ENSCHIG00000023390_A0A452FUL0	0.5428571428571429	0.26570262390670557
ENSCHIG00000011397_A0A452E836	0.2608969660436018	0.6175338174259972
ENSCHIG00000017641_A0A452F1G2	0.3142857142857143	0.5440932944606414
ENSCHIG00000020707_A0A452FFI1	0.7714285714285715	0.07239650145772594
ENSCHIG00000016260_A0A452EUP0	-0.2	0.704
ENSCHIG00000022417_A0A452FNZ8	-0.3478626213914691	0.4992532181146331
ENSCHIG00000021342_A0A452FHY8	0.3768511731740915	0.46148284035080467
ENSCHIG00000012686_A0A452EEB3	-0.46381682852195877	0.3541642984362303
ENSCHIG00000026845_A0A452G9S2	0.4285714285714286	0.3965014577259474
ENSCHIG00000000112_A0A452DJZ6	0.4285714285714286	0.3965014577259474
ENSCHIG00000025742_A0A452G4D6	-0.7142857142857143	0.1107871720116617
ENSCHIG00000002435_A0A452DNG3	0.028571428571428574	0.9571545189504373
ENSCHIG00000022516_A0A452FNW6	-0.8116794499134279	0.04985758510134035
ENSCHIG00000007877_A0A452DW73	0.3142857142857143	0.5440932944606414
ENSCHIG00000007963_A0A452DVK6	0.6571428571428573	0.15617492711370237
ENSCHIG00000026741_A0A452G990	-0.6	0.20799999999999982
ENSCHIG00000010757_A0A452E573	0.5428571428571429	0.26570262390670557
ENSCHIG00000017860_A0A452F2N4	-0.7247137945655605	0.10324280462370763
ENSCHIG00000025067_A0A452G119	0.5428571428571429	0.26570262390670557
ENSCHIG00000015999_A0A452EU55	-0.3714285714285715	0.46847813411078715
ENSCHIG00000016711_A0A452EWP1	-0.23190841426097938	0.658373571260927
ENSCHIG00000009728_A0A452E189	0.6377481392176932	0.17307111024125976
ENSCHIG00000018334_A0A452F4P3	-0.2571428571428572	0.6227871720116618
ENSCHIG00000025610_A0A452G3S8	-0.08571428571428573	0.8717434402332361
ENSCHIG00000022118_A0A452FM11	0.8285714285714287	0.04156268221574334
ENSCHIG00000013566_A0A452EHA4	0.6	0.20799999999999982
ENSCHIG00000022364_A0A452FND3	0.4285714285714286	0.3965014577259474
ENSCHIG00000015809_A0A452ET89	0.3714285714285715	0.46847813411078715
ENSCHIG00000027049_A0A452GA99	0.6571428571428573	0.15617492711370237
ENSCHIG00000020213_A0A452FDC9	0.5428571428571429	0.26570262390670557
ENSCHIG00000016988_A0A452EYE1	-0.7714285714285715	0.07239650145772594
ENSCHIG00000019575_A0A452FAB7	0.5797710356524484	0.22778395671501608
ENSCHIG00000021091_A0A452FGT2	-0.08571428571428573	0.8717434402332361
ENSCHIG00000018198_A0A452F3U3	-0.7142857142857143	0.1107871720116617
ENSCHIG00000025115_A0A452G1T7	-0.4285714285714286	0.3965014577259474
ENSCHIG00000024570_A0A452FYJ5	-0.40583972495671394	0.42466250756136453
ENSCHIG00000004790_A0A452DRH3	0.14285714285714288	0.7871720116618075
ENSCHIG00000018453_A0A452F5S7	0.08571428571428573	0.8717434402332361
ENSCHIG00000018691_A0A452F6X5	0.3714285714285715	0.46847813411078715
ENSCHIG00000022677_A0A452FQ66	0.14285714285714288	0.7871720116618075
ENSCHIG00000014471_A0A452EL69	-0.028571428571428574	0.9571545189504373
ENSCHIG00000007262_A0A452DUJ1	0.4285714285714286	0.3965014577259474
ENSCHIG00000027245_A0A452GBN0	-0.49280538030458115	0.3206325828658273
ENSCHIG00000010891_A0A452E6C8	-0.028571428571428574	0.9571545189504373
ENSCHIG00000021959_A0A452FKL8	0.4285714285714286	0.3965014577259474
ENSCHIG00000026825_A0A452G9U4	0.7714285714285715	0.07239650145772594
ENSCHIG00000021630_A0A452FKE5	0.9276336570439175	0.007665844187473165
ENSCHIG00000016503_A0A452EVX4	-0.7714285714285715	0.07239650145772594
ENSCHIG00000001482_A0A452DNI3	0.14285714285714288	0.7871720116618075
ENSCHIG00000023952_A0A452FVM4	0.7142857142857143	0.1107871720116617
ENSCHIG00000015310_A0A452ER57	-0.6	0.20799999999999982
ENSCHIG00000021418_A0A452FJ26	0.3142857142857143	0.5440932944606414
ENSCHIG00000023103_A0A452FSB2	0.5428571428571429	0.26570262390670557
ENSCHIG00000021305_A0A452FI32	0.7714285714285715	0.07239650145772594
ENSCHIG00000016597_A0A452EWF9	0.028571428571428574	0.9571545189504373
ENSCHIG00000014708_A0A452EN82	0.6571428571428573	0.15617492711370237
ENSCHIG00000009775_A0A452E1M0	0.14285714285714288	0.7871720116618075
ENSCHIG00000022849_A0A452FQV1	-0.8285714285714287	0.04156268221574334
ENSCHIG00000017850_A0A452F2L8	0.942857142857143	0.004804664723032055
ENSCHIG00000007595_A0A452DVG2	0.14285714285714288	0.7871720116618075
ENSCHIG00000027058_A0A452GAR8	0.6	0.20799999999999982
ENSCHIG00000025262_A0A452G270	-0.028571428571428574	0.9571545189504373
ENSCHIG00000021166_A0A452FHH1	-0.057977103565244846	0.9131317851623264
ENSCHIG00000003954_A0A452DQU9	-0.7714285714285715	0.07239650145772594
ENSCHIG00000019283_A0A452F9H7	-0.6	0.20799999999999982
ENSCHIG00000019832_A0A452FBM2	0.3142857142857143	0.5440932944606414
ENSCHIG00000022447_A0A452FP43	0.2	0.704
ENSCHIG00000017356_A0A452EZW1	-0.3142857142857143	0.5440932944606414
ENSCHIG00000014896_A0A452ENC7	-0.8857142857142858	0.01884548104956266
ENSCHIG00000026541_A0A452G7V5	0.8857142857142858	0.01884548104956266
ENSCHIG00000018004_A0A452F3D0	0.2571428571428572	0.6227871720116618
ENSCHIG00000025347_A0A452G2D4	0.057977103565244846	0.9131317851623264
ENSCHIG00000017462_A0A452F0Q6	0.101418510567422	0.8483938150603566
ENSCHIG00000019949_A0A452FBR6	0.5428571428571429	0.26570262390670557
ENSCHIG00000021332_A0A452FIP5	-0.3142857142857143	0.5440932944606414
ENSCHIG00000018473_A0A452F540	0.3142857142857143	0.5440932944606414
ENSCHIG00000022506_A0A452FPC6	0.6	0.20799999999999982
ENSCHIG00000020583_A0A452FF42	0.3236694374850748	0.5314499571644632
ENSCHIG00000025595_A0A452G3J7	0.8285714285714287	0.04156268221574334
ENSCHIG00000021272_A0A452FIJ2	-0.028571428571428574	0.9571545189504373
ENSCHIG00000007347_A0A452DUU2	-0.3714285714285715	0.46847813411078715
ENSCHIG00000009839_A0A452E1G6	-0.14285714285714288	0.7871720116618075
ENSCHIG00000023248_A0A452FT46	0.5428571428571429	0.26570262390670557
ENSCHIG00000013676_A0A452EHN4	0.3714285714285715	0.46847813411078715
ENSCHIG00000022485_A0A452FNZ2	0.753702346348183	0.0835232813732598
ENSCHIG00000001865_A0A452DNB0	0.7247137945655605	0.10324280462370763
ENSCHIG00000016031_A0A452ET55	0.028571428571428574	0.9571545189504373
ENSCHIG00000024457_A0A452FYV6	0.7142857142857143	0.1107871720116617
ENSCHIG00000014958_A0A452ENA3	-0.6546536707079772	0.15830242337545783
ENSCHIG00000022228_A0A452FMD3	0.4285714285714286	0.3965014577259474
ENSCHIG00000012979_A0A452EER4	0.08571428571428573	0.8717434402332361
ENSCHIG00000024737_A0A452FZ28	0.8857142857142858	0.01884548104956266
ENSCHIG00000013599_A0A452EHR6	-0.8285714285714287	0.04156268221574334
ENSCHIG00000022153_A0A452FLQ8	-0.08571428571428573	0.8717434402332361
ENSCHIG00000009610_A0A452E105	0.09107651110783746	0.8637629700202579
ENSCHIG00000017794_A0A452F1T8	-0.3714285714285715	0.46847813411078715
ENSCHIG00000021275_A0A452FHG5	0.8285714285714287	0.04156268221574334
ENSCHIG00000010211_A0A452E2V8	0.48571428571428577	0.3287230320699709
ENSCHIG00000015649_A0A452ERC8	0.5428571428571429	0.26570262390670557
ENSCHIG00000012192_A0A452EBP4	0.5428571428571429	0.26570262390670557
ENSCHIG00000021131_A0A452FH58	0.028571428571428574	0.9571545189504373
ENSCHIG00000014136_A0A452EKF3	0.8285714285714287	0.04156268221574334
ENSCHIG00000024408_A0A452FZB2	-0.057977103565244846	0.9131317851623264
ENSCHIG00000008648_A0A452DY79	0.14285714285714288	0.7871720116618075
ENSCHIG00000018468_A0A452F5D7	0.08571428571428573	0.8717434402332361
ENSCHIG00000024946_A0A452G1S0	-0.028571428571428574	0.9571545189504373
ENSCHIG00000026069_A0A452G5R1	0.5797710356524484	0.22778395671501608
ENSCHIG00000023138_A0A452FSH3	0.8857142857142858	0.01884548104956266
ENSCHIG00000011590_A0A452E8X0	-0.6	0.20799999999999982
ENSCHIG00000018336_A0A452F4R6	-0.2571428571428572	0.6227871720116618
ENSCHIG00000010249_A0A452E356	-0.4285714285714286	0.3965014577259474
ENSCHIG00000009943_A0A452E290	-0.7247137945655605	0.10324280462370763
ENSCHIG00000022422_A0A452FNZ7	0.8857142857142858	0.01884548104956266
ENSCHIG00000013930_A0A452EJ63	-0.2571428571428572	0.6227871720116618
ENSCHIG00000020766_A0A452FFQ0	0.14285714285714288	0.7871720116618075
ENSCHIG00000023201_A0A452FS72	-0.6087595874350709	0.19966018946036257
ENSCHIG00000005836_A0A452DRW9	-0.3768511731740915	0.46148284035080467
ENSCHIG00000014133_A0A452EJW7	0.14285714285714288	0.7871720116618075
ENSCHIG00000010659_A0A452E570	-0.028571428571428574	0.9571545189504373
ENSCHIG00000026338_A0A452G707	0.3768511731740915	0.46148284035080467
ENSCHIG00000010543_A0A452E480	-0.4285714285714286	0.3965014577259474
ENSCHIG00000008066_A0A452DW24	0.3714285714285715	0.46847813411078715
ENSCHIG00000024155_A0A452FWI5	0.5507824838698261	0.2573693316225744
ENSCHIG00000000679_A0A452DM15	0.6	0.20799999999999982
ENSCHIG00000027185_A0A452GBJ0	0.08571428571428573	0.8717434402332361
ENSCHIG00000006876_A0A452DTF2	-0.028571428571428574	0.9571545189504373
ENSCHIG00000020195_A0A452FD09	0.7142857142857143	0.1107871720116617
ENSCHIG00000009755_A0A452E1A4	0.48571428571428577	0.3287230320699709
ENSCHIG00000022371_A0A452FNH2	-0.3142857142857143	0.5440932944606414
ENSCHIG00000000531_A0A452DMM0	0.3142857142857143	0.5440932944606414
ENSCHIG00000020854_A0A452FGJ1	0.4285714285714286	0.3965014577259474
ENSCHIG00000010529_A0A452E495	0.8285714285714287	0.04156268221574334
ENSCHIG00000017071_A0A452EYN6	-0.08571428571428573	0.8717434402332361
ENSCHIG00000023775_A0A452FVX6	-0.08571428571428573	0.8717434402332361
ENSCHIG00000010894_A0A452E5S8	-0.49280538030458115	0.3206325828658273
ENSCHIG00000014969_A0A452ENH1	-0.2898855178262242	0.5773517870348748
ENSCHIG00000014125_A0A452EJT8	-0.46381682852195877	0.3541642984362303
ENSCHIG00000015777_A0A452ESB8	0.7714285714285715	0.07239650145772594
ENSCHIG00000000284_A0A452DKP8	0.14285714285714288	0.7871720116618075
ENSCHIG00000021854_A0A452FLJ7	0.14285714285714288	0.7871720116618075
ENSCHIG00000026194_A0A452G6D2	0.5507824838698261	0.2573693316225744
ENSCHIG00000015193_A0A452EQF5	0.8285714285714287	0.04156268221574334
ENSCHIG00000015657_A0A452ERF7	-0.14285714285714288	0.7871720116618075
ENSCHIG00000007838_A0A452DVG8	0.6	0.20799999999999982
ENSCHIG00000024030_A0A452FWA5	0.057977103565244846	0.9131317851623264
ENSCHIG00000019539_A0A452FA95	0.08571428571428573	0.8717434402332361
ENSCHIG00000006852_A0A452DTF4	0.8857142857142858	0.01884548104956266
ENSCHIG00000021644_A0A452FJC1	0.14285714285714288	0.7871720116618075
ENSCHIG00000027106_A0A452GAM7	-0.3142857142857143	0.5440932944606414
ENSCHIG00000019062_A0A452F834	0.08571428571428573	0.8717434402332361
ENSCHIG00000020699_A0A452FFI7	-0.46381682852195877	0.3541642984362303
ENSCHIG00000018018_B6F238	1.0	0.0
ENSCHIG00000015226_A0A452EPL1	0.4285714285714286	0.3965014577259474
ENSCHIG00000013526_A0A452EH97	0.942857142857143	0.004804664723032055
ENSCHIG00000022379_A0A452FNI0	0.3142857142857143	0.5440932944606414
ENSCHIG00000026614_A0A452G8J5	0.942857142857143	0.004804664723032055
ENSCHIG00000019020_A0A452F874	-0.23190841426097938	0.658373571260927
ENSCHIG00000023714_A0A452FVJ2	-0.7714285714285715	0.07239650145772594
ENSCHIG00000014051_A0A452EJL0	0.08571428571428573	0.8717434402332361
ENSCHIG00000024731_A0A452FZX1	0.2	0.704
ENSCHIG00000014949_A0A452ENN3	-0.4285714285714286	0.3965014577259474
ENSCHIG00000012317_A0A452EBN6	-0.3188740696088466	0.5379005604702051
ENSCHIG00000007449_A0A452DUP3	0.7714285714285715	0.07239650145772594
ENSCHIG00000016132_A0A452EUH9	-0.14285714285714288	0.7871720116618075
ENSCHIG00000022624_A0A452FPL3	0.2	0.704
ENSCHIG00000024107_A0A452FWC1	0.3714285714285715	0.46847813411078715
ENSCHIG00000023354_A0A452FTH7	0.6	0.20799999999999982
ENSCHIG00000020588_A0A452FF32	0.7142857142857143	0.1107871720116617
ENSCHIG00000025307_A0A452G1X8	-0.08571428571428573	0.8717434402332361
ENSCHIG00000022782_A0A452FQK2	0.4285714285714286	0.3965014577259474
ENSCHIG00000018670_A0A452F5Y3	0.7142857142857143	0.1107871720116617
ENSCHIG00000023071_A0A452FRT8	0.6571428571428573	0.15617492711370237
ENSCHIG00000013173_A0A452EFS7	-0.5428571428571429	0.26570262390670557
ENSCHIG00000025368_A0A452G2Q0	-0.028571428571428574	0.9571545189504373
ENSCHIG00000014747_A0A452EM67	-0.08571428571428573	0.8717434402332361
ENSCHIG00000022050_A0A452FL98	-0.3142857142857143	0.5440932944606414
ENSCHIG00000010934_A0A452E668	0.23190841426097938	0.658373571260927
ENSCHIG00000011008_A0A452E6L4	-0.1449427589131121	0.7841083696021083
ENSCHIG00000019758_A0A452FAT1	0.7142857142857143	0.1107871720116617
ENSCHIG00000021886_A0A452FKF7	0.7714285714285715	0.07239650145772594
ENSCHIG00000004685_A0A452DR78	0.3714285714285715	0.46847813411078715
ENSCHIG00000020173_A0A452FES2	-0.028571428571428574	0.9571545189504373
ENSCHIG00000014080_A0A452EK45	0.0	1.0
ENSCHIG00000021759_A0A452FKS5	0.8857142857142858	0.01884548104956266
ENSCHIG00000016188_A0A452EUD9	0.7142857142857143	0.1107871720116617
ENSCHIG00000008839_A0A452DY24	-0.028571428571428574	0.9571545189504373
ENSCHIG00000025746_A0A452G4H1	0.3714285714285715	0.46847813411078715
ENSCHIG00000018222_A0A452F3T9	-0.2571428571428572	0.6227871720116618
ENSCHIG00000019054_A0A452F8E0	0.3714285714285715	0.46847813411078715
ENSCHIG00000003518_A0A452DQM5	-0.6	0.20799999999999982
ENSCHIG00000019135_A0A452F7X7	-0.2	0.704
ENSCHIG00000013360_A0A452EGB7	0.2	0.704
ENSCHIG00000026536_A0A452G830	0.48571428571428577	0.3287230320699709
ENSCHIG00000016845_A0A452EXE8	0.3142857142857143	0.5440932944606414
ENSCHIG00000023097_A0A452FS13	0.7714285714285715	0.07239650145772594
ENSCHIG00000020902_A0A452FGG1	0.6571428571428573	0.15617492711370237
ENSCHIG00000018132_A0A452F3H8	0.1449427589131121	0.7841083696021083
ENSCHIG00000025890_A0A452G534	-0.08571428571428573	0.8717434402332361
ENSCHIG00000014738_A0A452EN49	0.7714285714285715	0.07239650145772594
ENSCHIG00000009836_A0A452E1K5	-0.08571428571428573	0.8717434402332361
ENSCHIG00000014769_A0A452EMK6	0.6	0.20799999999999982
ENSCHIG00000007298_A0A452DU30	0.3142857142857143	0.5440932944606414
ENSCHIG00000000137_A0A452DK41	-0.2	0.704
ENSCHIG00000014590_A0A452EMX2	0.6571428571428573	0.15617492711370237
ENSCHIG00000020774_A0A452FF76	0.08571428571428573	0.8717434402332361
ENSCHIG00000018693_A0A452F6N4	0.6	0.20799999999999982
ENSCHIG00000007667_A0A452DUT2	-0.2	0.704
ENSCHIG00000020923_A0A452FG03	-0.3714285714285715	0.46847813411078715
ENSCHIG00000007887_A0A452DVG1	0.23190841426097938	0.658373571260927
ENSCHIG00000024287_A0A452FXX0	0.4285714285714286	0.3965014577259474
ENSCHIG00000027053_A0A452GA60	0.5428571428571429	0.26570262390670557
ENSCHIG00000024903_A0A452G0P2	-0.48571428571428577	0.3287230320699709
ENSCHIG00000013986_A0A452EJ02	-0.8285714285714287	0.04156268221574334
ENSCHIG00000017467_A0A452F0K7	0.8857142857142858	0.01884548104956266
ENSCHIG00000019257_A0A452F941	-0.7142857142857143	0.1107871720116617
ENSCHIG00000011254_A0A452E7J5	0.08571428571428573	0.8717434402332361
ENSCHIG00000025129_A0A452G1E3	0.4285714285714286	0.3965014577259474
ENSCHIG00000010645_A0A452E7Q8	-0.14285714285714288	0.7871720116618075
ENSCHIG00000020396_A0A452FDX2	-0.7142857142857143	0.1107871720116617
ENSCHIG00000014105_A0A452EL01	-0.4285714285714286	0.3965014577259474
ENSCHIG00000006134_A0A452DSB1	0.2571428571428572	0.6227871720116618
ENSCHIG00000010063_A0A452E2J1	-0.028571428571428574	0.9571545189504373
ENSCHIG00000026037_A0A452G5I4	-0.2	0.704
ENSCHIG00000018642_A0A452F5V2	0.6	0.20799999999999982
ENSCHIG00000005900_A0A452DRZ8	-0.3188740696088466	0.5379005604702051
ENSCHIG00000011896_A0A452EA50	0.942857142857143	0.004804664723032055
ENSCHIG00000021191_A0A452FHA4	-0.48571428571428577	0.3287230320699709
ENSCHIG00000011889_A0A452EYJ1	0.7714285714285715	0.07239650145772594
ENSCHIG00000021216_A0A452FIK9	-0.4285714285714286	0.3965014577259474
ENSCHIG00000014971_A0A452EPE2	-0.8285714285714287	0.04156268221574334
ENSCHIG00000015034_A0A452ENU2	0.49280538030458115	0.3206325828658273
ENSCHIG00000012390_A0A452ECA8	0.6	0.20799999999999982
ENSCHIG00000003286_A0A452DPQ1	0.14285714285714288	0.7871720116618075
ENSCHIG00000003808_A0A452DQC8	0.2571428571428572	0.6227871720116618
ENSCHIG00000019822_A0A452FB80	-0.17393131069573456	0.7417339277316277
ENSCHIG00000015585_A0A452ESG4	-0.3142857142857143	0.5440932944606414
ENSCHIG00000023216_A0A452FSW6	0.3714285714285715	0.46847813411078715
ENSCHIG00000020223_A0A097C2Z1	0.8285714285714287	0.04156268221574334
ENSCHIG00000004900_A0A452DR18	0.7142857142857143	0.1107871720116617
ENSCHIG00000003957_A0A452DQI5	0.5428571428571429	0.26570262390670557
ENSCHIG00000010495_A0A452E486	0.6571428571428573	0.15617492711370237
ENSCHIG00000012132_A0A452EB37	0.6	0.20799999999999982
ENSCHIG00000010280_A0A452E399	0.2	0.704
ENSCHIG00000016122_A0A452EUU0	-0.17393131069573456	0.7417339277316277
ENSCHIG00000009941_A0A452E278	-0.3714285714285715	0.46847813411078715
ENSCHIG00000022920_A0A452FQZ5	0.7142857142857143	0.1107871720116617
ENSCHIG00000011652_A0A452E9G8	0.3714285714285715	0.46847813411078715
ENSCHIG00000009713_A0A452E0X4	0.4285714285714286	0.3965014577259474
ENSCHIG00000025917_A0A452G5J8	0.14285714285714288	0.7871720116618075
ENSCHIG00000011336_A0A452E7M2	0.2	0.704
ENSCHIG00000006087_A0A452DS06	0.3714285714285715	0.46847813411078715
ENSCHIG00000012533_A0A452ED69	-0.2571428571428572	0.6227871720116618
ENSCHIG00000017620_A0A452F1J2	-0.7142857142857143	0.1107871720116617
ENSCHIG00000000397_A0A452DL52	0.5797710356524484	0.22778395671501608
ENSCHIG00000025234_A0A452G1K4	0.7142857142857143	0.1107871720116617
ENSCHIG00000006743_A0A452DT03	0.3142857142857143	0.5440932944606414
ENSCHIG00000026725_A0A452G940	0.7714285714285715	0.07239650145772594
ENSCHIG00000016997_A0A452EY73	-0.4285714285714286	0.3965014577259474
ENSCHIG00000025694_A0A452G428	0.7714285714285715	0.07239650145772594
ENSCHIG00000016993_A0A452EYA6	0.5217939320872036	0.28834323380039373
ENSCHIG00000024284_A0A452FXC4	-0.7714285714285715	0.07239650145772594
ENSCHIG00000018372_A0A452F4M2	0.1449427589131121	0.7841083696021083
ENSCHIG00000015849_A0A452ETE8	-0.8406680016960503	0.0360575728451592
ENSCHIG00000008246_A0A452DWP9	-0.40583972495671394	0.42466250756136453
ENSCHIG00000014746_A0A452EN21	0.08571428571428573	0.8717434402332361
ENSCHIG00000019560_A0A452FAG1	0.5428571428571429	0.26570262390670557
ENSCHIG00000020633_A0A452FF40	0.4285714285714286	0.3965014577259474
ENSCHIG00000011046_A0A452E6Q6	-0.14285714285714288	0.7871720116618075
ENSCHIG00000010156_A0A452E3L3	0.08571428571428573	0.8717434402332361
ENSCHIG00000027009_A0A452GA81	-0.5428571428571429	0.26570262390670557
ENSCHIG00000007566_A0A452DWH8	-0.028571428571428574	0.9571545189504373
ENSCHIG00000021810_A0A452FKI3	-0.4285714285714286	0.3965014577259474
ENSCHIG00000012356_A0A452EC09	0.08571428571428573	0.8717434402332361
ENSCHIG00000015309_A0A452ER37	-0.7714285714285715	0.07239650145772594
ENSCHIG00000023008_A0A452FR97	0.48571428571428577	0.3287230320699709
ENSCHIG00000025883_A0A452G4W7	0.753702346348183	0.0835232813732598
ENSCHIG00000020011_A0A452FBS9	-0.7142857142857143	0.1107871720116617
ENSCHIG00000021126_A0A452FHC1	-0.6571428571428573	0.15617492711370237
ENSCHIG00000020204_A0A452FD11	0.7142857142857143	0.1107871720116617
ENSCHIG00000003582_A0A452DQ02	0.3714285714285715	0.46847813411078715
ENSCHIG00000012498_A0A452ED77	0.2571428571428572	0.6227871720116618
ENSCHIG00000017916_A0A452F2G7	-0.6	0.20799999999999982
ENSCHIG00000025549_A0A452G3A0	0.2571428571428572	0.6227871720116618
ENSCHIG00000009799_A0A452E1K9	0.08571428571428573	0.8717434402332361
ENSCHIG00000011740_A0A452E8X3	0.6	0.20799999999999982
ENSCHIG00000013805_A0A452EIK3	0.6	0.20799999999999982
ENSCHIG00000019297_A0A452F919	-0.6	0.20799999999999982
ENSCHIG00000019299_A0A452F921	-0.4285714285714286	0.3965014577259474
ENSCHIG00000009812_A0A452E1P4	0.14285714285714288	0.7871720116618075
ENSCHIG00000025155_A0A452G1A9	0.8857142857142858	0.01884548104956266
ENSCHIG00000023450_A0A452FTT6	0.028571428571428574	0.9571545189504373
ENSCHIG00000007923_A0A452DVL8	-0.2	0.704
ENSCHIG00000017076_A0A452EYP4	0.3142857142857143	0.5440932944606414
ENSCHIG00000000725_A0A452DMG1	0.6087595874350709	0.19966018946036257
ENSCHIG00000011309_A0A452E811	0.3714285714285715	0.46847813411078715
ENSCHIG00000027236_A0A452GBK0	0.5428571428571429	0.26570262390670557
ENSCHIG00000022953_A0A452FR55	-0.2571428571428572	0.6227871720116618
ENSCHIG00000003271_A0A452DPN1	0.7714285714285715	0.07239650145772594
ENSCHIG00000022487_A0A452FNW0	-0.5428571428571429	0.26570262390670557
ENSCHIG00000021831_A0A452FK08	0.3714285714285715	0.46847813411078715
ENSCHIG00000011603_A0A452E8S4	-0.7142857142857143	0.1107871720116617
ENSCHIG00000000496_A0A452DLU0	-0.3714285714285715	0.46847813411078715
ENSCHIG00000010479_A0A452E4A8	0.5428571428571429	0.26570262390670557
ENSCHIG00000010358_A0A452E3T5	-0.6	0.20799999999999982
ENSCHIG00000011800_A0A452E9Y3	-0.08571428571428573	0.8717434402332361
ENSCHIG00000008989_A0A452DYU0	0.6	0.20799999999999982
ENSCHIG00000017602_A0A452F1C4	0.3714285714285715	0.46847813411078715
ENSCHIG00000001144_A0A452DMC0	0.1449427589131121	0.7841083696021083
ENSCHIG00000011736_A0A452E954	-0.8285714285714287	0.04156268221574334
ENSCHIG00000012124_A0A452EAK6	-0.08571428571428573	0.8717434402332361
ENSCHIG00000014170_A0A452EK18	-0.3714285714285715	0.46847813411078715
ENSCHIG00000022450_A0A452FNL9	-0.2	0.704
ENSCHIG00000011050_A0A452E6J2	-0.08571428571428573	0.8717434402332361
ENSCHIG00000022244_A0A452FMS9	0.3768511731740915	0.46148284035080467
ENSCHIG00000021010_A0A452FGH9	0.8406680016960503	0.0360575728451592
ENSCHIG00000018068_A0A452F3E0	0.5428571428571429	0.26570262390670557
ENSCHIG00000007510_A0A452DUQ2	0.028571428571428574	0.9571545189504373
ENSCHIG00000021653_A0A452FK82	-0.5428571428571429	0.26570262390670557
ENSCHIG00000022317_A0A452FN01	0.08571428571428573	0.8717434402332361
ENSCHIG00000021227_A0A452FHI5	0.4285714285714286	0.3965014577259474
ENSCHIG00000016700_F6M7A9	0.48571428571428577	0.3287230320699709
ENSCHIG00000025986_A0A452G5W4	0.14285714285714288	0.7871720116618075
ENSCHIG00000002968_A0A452DP93	-0.08571428571428573	0.8717434402332361
ENSCHIG00000017566_A0A452F0R4	-0.5428571428571429	0.26570262390670557
ENSCHIG00000008174_A0A452DVZ8	-0.08571428571428573	0.8717434402332361
ENSCHIG00000006844_A0A452DTE9	-0.3714285714285715	0.46847813411078715
ENSCHIG00000003232_A0A452DPL9	0.028571428571428574	0.9571545189504373
ENSCHIG00000013955_A0A452EIY1	-0.3142857142857143	0.5440932944606414
ENSCHIG00000023269_A0A452FSH7	-0.2	0.704
ENSCHIG00000021465_A0A452FIK2	0.7714285714285715	0.07239650145772594
ENSCHIG00000021509_A0A452FJ27	0.08696565534786728	0.8698803787001028
ENSCHIG00000023816_A0A452FUY8	0.2898855178262242	0.5773517870348748
ENSCHIG00000026578_A0A452G8C9	0.0	1.0
ENSCHIG00000002757_A0A452DNR6	0.6571428571428573	0.15617492711370237
ENSCHIG00000006714_A0A452DT07	0.3714285714285715	0.46847813411078715
ENSCHIG00000019598_A0A452FAB6	0.14285714285714288	0.7871720116618075
ENSCHIG00000009663_A0A452E0A8	0.7714285714285715	0.07239650145772594
ENSCHIG00000001740_A0A452DMQ9	0.3714285714285715	0.46847813411078715
ENSCHIG00000018659_A0A452F6I8	-0.14285714285714288	0.7871720116618075
ENSCHIG00000025493_A0A452G300	-0.8285714285714287	0.04156268221574334
ENSCHIG00000018482_A0A452F5N3	0.17393131069573456	0.7417339277316277
ENSCHIG00000008139_A0A452DW82	-0.08571428571428573	0.8717434402332361
ENSCHIG00000012342_A0A452EBJ3	-0.6571428571428573	0.15617492711370237
ENSCHIG00000025328_A0A452G2D9	-0.028571428571428574	0.9571545189504373
ENSCHIG00000001085_A0A452DMY2	0.5507824838698261	0.2573693316225744
ENSCHIG00000005522_A0A452DRN1	0.3142857142857143	0.5440932944606414
ENSCHIG00000009842_A0A452E1M9	0.4285714285714286	0.3965014577259474
ENSCHIG00000026690_A0A452G963	-0.49280538030458115	0.3206325828658273
ENSCHIG00000012589_A0A452ECX7	-0.3714285714285715	0.46847813411078715
ENSCHIG00000012970_A0A452EEX0	-0.5217939320872036	0.28834323380039373
ENSCHIG00000017442_A0A452F0A3	0.7142857142857143	0.1107871720116617
ENSCHIG00000000065_A0A452DJQ6	0.3714285714285715	0.46847813411078715
ENSCHIG00000026321_A0A452G744	0.6571428571428573	0.15617492711370237
ENSCHIG00000008322_A0A452G1G3	-0.028571428571428574	0.9571545189504373
ENSCHIG00000004579_A0A452DQY2	0.942857142857143	0.004804664723032055
ENSCHIG00000009787_A0A452E1B4	-0.2898855178262242	0.5773517870348748
ENSCHIG00000015975_A0A452ESU7	0.48571428571428577	0.3287230320699709
ENSCHIG00000021075_A0A452FGZ4	-0.6	0.20799999999999982
ENSCHIG00000014108_A0A452EKC9	-0.5428571428571429	0.26570262390670557
ENSCHIG00000011018_A0A452E6L8	0.3478626213914691	0.4992532181146331
ENSCHIG00000027169_A0A452GBB9	0.7714285714285715	0.07239650145772594
ENSCHIG00000021411_A0A452FI00	0.6	0.20799999999999982
ENSCHIG00000027173_A0A452GBC5	-0.5428571428571429	0.26570262390670557
ENSCHIG00000023468_A0A452FTQ1	-0.6957252427829382	0.12478933744028686
ENSCHIG00000010912_A0A452E625	0.08571428571428573	0.8717434402332361
ENSCHIG00000024335_A0A452FXC0	-0.3714285714285715	0.46847813411078715
ENSCHIG00000017200_A0A452EZE8	-0.3714285714285715	0.46847813411078715
ENSCHIG00000016579_A0A452EW54	-0.6	0.20799999999999982
ENSCHIG00000026388_A0A452G757	-0.057977103565244846	0.9131317851623264
ENSCHIG00000024851_A0A452G057	0.14285714285714288	0.7871720116618075
ENSCHIG00000022266_A0A452FLZ7	0.028571428571428574	0.9571545189504373
ENSCHIG00000016382_A0A452EVK5	0.14285714285714288	0.7871720116618075
ENSCHIG00000011924_A0A452EA76	0.48571428571428577	0.3287230320699709
ENSCHIG00000017162_A0A452EZ98	0.2571428571428572	0.6227871720116618
ENSCHIG00000016453_A0A452EW00	-0.14285714285714288	0.7871720116618075
ENSCHIG00000018059_A0A452F3E6	0.6	0.20799999999999982
ENSCHIG00000022084_A0A452FM52	0.43482827673933633	0.3888653001289578
ENSCHIG00000024771_P0CH25	-0.5428571428571429	0.26570262390670557
ENSCHIG00000022996_A0A452FRC9	-0.7714285714285715	0.07239650145772594
ENSCHIG00000020658_A0A452FFI8	-0.4285714285714286	0.3965014577259474
ENSCHIG00000016445_A0A452EVI7	-0.8285714285714287	0.04156268221574334
ENSCHIG00000024152_A0A452FXP8	0.6377481392176932	0.17307111024125976
ENSCHIG00000015391_A0A452EQ52	0.6571428571428573	0.15617492711370237
ENSCHIG00000022784_A0A452FQG3	0.3714285714285715	0.46847813411078715
ENSCHIG00000015632_A0A452ESX0	-0.4285714285714286	0.3965014577259474
ENSCHIG00000014081_A0A452EJZ2	-0.3142857142857143	0.5440932944606414
ENSCHIG00000024509_A0A452FY23	-0.3714285714285715	0.46847813411078715
ENSCHIG00000009601_A0A452E0A4	0.8285714285714287	0.04156268221574334
ENSCHIG00000023933_A0A452FW25	-0.8857142857142858	0.01884548104956266
ENSCHIG00000012627_A0A452ED39	0.5428571428571429	0.26570262390670557
ENSCHIG00000016963_A0A452EY56	0.48571428571428577	0.3287230320699709
ENSCHIG00000024919_A0A452G0Q6	-0.4285714285714286	0.3965014577259474
ENSCHIG00000006538_A0A452DSP1	0.6	0.20799999999999982
ENSCHIG00000024795_A0A452G0I1	-0.7714285714285715	0.07239650145772594
ENSCHIG00000021687_A0A452FJU7	0.4285714285714286	0.3965014577259474
ENSCHIG00000009104_A0A452DZ57	0.2571428571428572	0.6227871720116618
ENSCHIG00000024330_A0A452FXD6	0.028571428571428574	0.9571545189504373
ENSCHIG00000018577_A0A452F5Q3	-0.2	0.704
ENSCHIG00000013274_A0A452EG05	0.48571428571428577	0.3287230320699709
ENSCHIG00000021891_A0A452E5I0	-0.8285714285714287	0.04156268221574334
ENSCHIG00000024462_A0A452FY80	-0.48571428571428577	0.3287230320699709
ENSCHIG00000008256_A0A452DWM3	-0.6	0.20799999999999982
ENSCHIG00000013261_A0A452EG24	0.48571428571428577	0.3287230320699709
ENSCHIG00000019883_A0A452FBG9	-0.08571428571428573	0.8717434402332361
ENSCHIG00000013634_A0A452EI28	0.028571428571428574	0.9571545189504373
ENSCHIG00000021348_A0A452FI14	-0.8285714285714287	0.04156268221574334
ENSCHIG00000023804_A0A452FVU2	0.028571428571428574	0.9571545189504373
ENSCHIG00000000392_A0A452DL46	-0.2608969660436018	0.6175338174259972
ENSCHIG00000000248_A0A452DKJ9	0.3142857142857143	0.5440932944606414
ENSCHIG00000010878_A0A452E5R1	-0.4285714285714286	0.3965014577259474
ENSCHIG00000011211_A0A452E783	0.5428571428571429	0.26570262390670557
ENSCHIG00000007337_A0A452DTX3	0.6	0.20799999999999982
ENSCHIG00000015164_A0A452EQ11	-0.08571428571428573	0.8717434402332361
ENSCHIG00000025013_A0A452G1J7	0.5428571428571429	0.26570262390670557
ENSCHIG00000020509_A0A452FE38	0.028571428571428574	0.9571545189504373
ENSCHIG00000009274_A0A452DZA3	0.6	0.20799999999999982
ENSCHIG00000018339_A0A452F4N0	0.2	0.704
ENSCHIG00000006387_A0A452DSE1	0.48571428571428577	0.3287230320699709
ENSCHIG00000005794_A0A452DS77	-0.2	0.704
ENSCHIG00000023664_A0A452FV15	0.17393131069573456	0.7417339277316277
ENSCHIG00000025972_A0A452G587	0.8285714285714287	0.04156268221574334
ENSCHIG00000024735_A0A452G0C2	-0.3142857142857143	0.5440932944606414
ENSCHIG00000017273_A0A452EZW0	0.2571428571428572	0.6227871720116618
ENSCHIG00000021285_A0A452FIF7	0.14285714285714288	0.7871720116618075
ENSCHIG00000011888_A0A452EA42	0.7247137945655605	0.10324280462370763
ENSCHIG00000017703_A0A452F1G6	0.7714285714285715	0.07239650145772594
ENSCHIG00000010452_A0A452E3Z9	0.7142857142857143	0.1107871720116617
ENSCHIG00000022088_A0A452FM54	0.6	0.20799999999999982
ENSCHIG00000017104_A0A452EYJ4	0.4285714285714286	0.3965014577259474
ENSCHIG00000017156_A0A452EYW8	0.48571428571428577	0.3287230320699709
ENSCHIG00000019820_A0A452FB95	-0.3714285714285715	0.46847813411078715
ENSCHIG00000026320_A0A452G6W6	0.5428571428571429	0.26570262390670557
ENSCHIG00000022479_A0A452FNR1	-0.6571428571428573	0.15617492711370237
ENSCHIG00000017948_A0A452F344	-0.6377481392176932	0.17307111024125976
ENSCHIG00000013970_A0A452EJ15	0.6	0.20799999999999982
ENSCHIG00000019546_A0A452F9Y8	0.028571428571428574	0.9571545189504373
ENSCHIG00000015471_A0A452ERV5	0.2	0.704
ENSCHIG00000002627_A0A452DNL3	-0.08571428571428573	0.8717434402332361
ENSCHIG00000012061_A0A452EAQ3	0.6	0.20799999999999982
ENSCHIG00000021547_A0A452FIK7	0.2571428571428572	0.6227871720116618
ENSCHIG00000021723_A0A452FKJ9	0.14285714285714288	0.7871720116618075
ENSCHIG00000026570_A0A452G8A9	0.2571428571428572	0.6227871720116618
ENSCHIG00000018654_A0A452F6I3	0.4285714285714286	0.3965014577259474
ENSCHIG00000025518_A0A452G359	0.2571428571428572	0.6227871720116618
ENSCHIG00000014983_A0A452EPC6	-0.2704493615131253	0.6042166772370778
ENSCHIG00000013507_A0A452EHC4	-0.6	0.20799999999999982
ENSCHIG00000000278_A0A452DLE1	0.3142857142857143	0.5440932944606414
ENSCHIG00000014272_A0A452EL50	0.3714285714285715	0.46847813411078715
ENSCHIG00000018873_A0A452F7V3	-0.8285714285714287	0.04156268221574334
ENSCHIG00000015532_A0A452ES83	-0.14285714285714288	0.7871720116618075
ENSCHIG00000015380_A0A452EQ37	-0.3142857142857143	0.5440932944606414
ENSCHIG00000012441_A0A452ECL7	0.7142857142857143	0.1107871720116617
ENSCHIG00000025710_A0A452G457	-0.08571428571428573	0.8717434402332361
ENSCHIG00000019467_A0A452F9S7	0.6377481392176932	0.17307111024125976
ENSCHIG00000017677_A0A452F1R5	0.6	0.20799999999999982
ENSCHIG00000010935_A0A452E613	0.08571428571428573	0.8717434402332361
ENSCHIG00000013776_A0A452EIH8	-0.46381682852195877	0.3541642984362303
ENSCHIG00000000134_A0A452DL82	0.7714285714285715	0.07239650145772594
ENSCHIG00000011154_A0A452E718	0.49280538030458115	0.3206325828658273
ENSCHIG00000026942_A0A452G9N2	0.942857142857143	0.004804664723032055
ENSCHIG00000025696_A0A452G3Y0	-0.08571428571428573	0.8717434402332361
ENSCHIG00000016431_A0A452EVH8	0.46381682852195877	0.3541642984362303
ENSCHIG00000020764_A0A452FG20	0.3188740696088466	0.5379005604702051
ENSCHIG00000023293_A0A452FSH2	0.3142857142857143	0.5440932944606414
ENSCHIG00000026308_A0A452G6Q8	0.6	0.20799999999999982
ENSCHIG00000016912_A0A452EXW8	0.3714285714285715	0.46847813411078715
ENSCHIG00000016600_A0A452EWP8	-0.7714285714285715	0.07239650145772594
ENSCHIG00000011270_A0A452E7A1	-0.028571428571428574	0.9571545189504373
ENSCHIG00000005292_A0A452DRT4	-0.11595420713048969	0.826848213385815
ENSCHIG00000017470_A0A452F0G8	0.08571428571428573	0.8717434402332361
ENSCHIG00000012800_A0A452EDY4	0.8857142857142858	0.01884548104956266
ENSCHIG00000014695_A0A452EM98	0.08571428571428573	0.8717434402332361
ENSCHIG00000021456_A0A452FI61	-0.23190841426097938	0.658373571260927
ENSCHIG00000011802_A0A452E9N0	-0.08571428571428573	0.8717434402332361
ENSCHIG00000016223_A0A452EUG4	0.08571428571428573	0.8717434402332361
ENSCHIG00000013418_A0A452EGN8	0.2571428571428572	0.6227871720116618
ENSCHIG00000004827_A0A452DR39	0.23190841426097938	0.658373571260927
ENSCHIG00000020302_A0A452FDI1	0.48571428571428577	0.3287230320699709
ENSCHIG00000013737_A0A452EI94	0.08571428571428573	0.8717434402332361
ENSCHIG00000001138_A0A452DMR1	-0.5217939320872036	0.28834323380039373
ENSCHIG00000012846_A0A452EDZ4	0.028571428571428574	0.9571545189504373
ENSCHIG00000019115_A0A452F8I4	-0.057977103565244846	0.9131317851623264
ENSCHIG00000013697_A0A452EI06	-0.028988551782622423	0.9565293523898406
ENSCHIG00000001685_A0A452DMR0	0.8857142857142858	0.01884548104956266
ENSCHIG00000010830_A0A452E644	-0.2571428571428572	0.6227871720116618
ENSCHIG00000024186_A0A452FXX3	0.028571428571428574	0.9571545189504373
ENSCHIG00000017436_A0A452F044	-0.2	0.704
ENSCHIG00000022643_A0A452FPU3	0.2	0.704
ENSCHIG00000023821_A0A452FVE4	-0.028988551782622423	0.9565293523898406
ENSCHIG00000019220_C6ZP52	-0.2571428571428572	0.6227871720116618
ENSCHIG00000022194_A0A452FMT2	0.14285714285714288	0.7871720116618075
ENSCHIG00000018288_A0A452F498	0.2	0.704
ENSCHIG00000020423_A0A452FDQ4	-0.3142857142857143	0.5440932944606414
ENSCHIG00000022844_A0A452FQL0	0.6571428571428573	0.15617492711370237
ENSCHIG00000014692_A0A452EMA0	-0.028571428571428574	0.9571545189504373
ENSCHIG00000007023_A0A452DTY2	0.4285714285714286	0.3965014577259474
ENSCHIG00000015575_A0A452ER52	-0.753702346348183	0.0835232813732598
ENSCHIG00000019892_A0A452FBH2	0.8857142857142858	0.01884548104956266
ENSCHIG00000015771_A0A452ETA1	-0.028988551782622423	0.9565293523898406
ENSCHIG00000019022_A0A452F854	-0.39279220242478635	0.4411128091213043
ENSCHIG00000026512_A0A452G7Z1	0.942857142857143	0.004804664723032055
ENSCHIG00000024688_A0A452FZ95	0.3714285714285715	0.46847813411078715
ENSCHIG00000024547_A0A452FZ05	-0.14285714285714288	0.7871720116618075
ENSCHIG00000019855_A0A452FBF4	0.3714285714285715	0.46847813411078715
ENSCHIG00000014325_A0A452EL27	-0.3142857142857143	0.5440932944606414
ENSCHIG00000011155_A0A452E792	0.7714285714285715	0.07239650145772594
ENSCHIG00000009613_A0A452E0H5	0.6	0.20799999999999982
ENSCHIG00000007335_A0A452DUJ3	-0.7714285714285715	0.07239650145772594
ENSCHIG00000025558_A0A452G3B3	0.7714285714285715	0.07239650145772594
ENSCHIG00000010163_A0A452E2Q8	0.7142857142857143	0.1107871720116617
ENSCHIG00000006644_A0A452DSW4	0.942857142857143	0.004804664723032055
ENSCHIG00000012333_A0A452EBH2	0.6	0.20799999999999982
ENSCHIG00000006171_A0A452DSF5	0.23190841426097938	0.658373571260927
ENSCHIG00000019725_A0A452FAP5	0.23190841426097938	0.658373571260927
ENSCHIG00000019675_A0A452FAX2	0.48571428571428577	0.3287230320699709
ENSCHIG00000024466_A0A452FY07	0.7714285714285715	0.07239650145772594
ENSCHIG00000011297_A0A452E7H8	-0.49280538030458115	0.3206325828658273
ENSCHIG00000011848_A0A452EA56	0.2571428571428572	0.6227871720116618
ENSCHIG00000014997_A0A452EP84	-0.48571428571428577	0.3287230320699709
ENSCHIG00000021660_A0A452FJE8	-0.20291986247835697	0.6997979681570189
ENSCHIG00000023719_A0A452FVE8	-0.17393131069573456	0.7417339277316277
ENSCHIG00000023267_A0A452FSU7	0.6571428571428573	0.15617492711370237
ENSCHIG00000007203_A0A452DTT0	0.6571428571428573	0.15617492711370237
ENSCHIG00000005883_A0A452DS03	0.2571428571428572	0.6227871720116618
ENSCHIG00000009558_A0A452E0Q6	0.08571428571428573	0.8717434402332361
ENSCHIG00000017476_A0A452F0T5	-0.3142857142857143	0.5440932944606414
ENSCHIG00000014920_A0A452ENB2	-0.2	0.704
ENSCHIG00000014338_A0A452ELI1	0.40583972495671394	0.42466250756136453
ENSCHIG00000015863_A0A452ETQ6	-0.5428571428571429	0.26570262390670557
ENSCHIG00000020926_A0A452FG86	0.3714285714285715	0.46847813411078715
ENSCHIG00000016680_A0A452EWL1	0.4285714285714286	0.3965014577259474
ENSCHIG00000020148_A0A452FCS5	0.028571428571428574	0.9571545189504373
ENSCHIG00000000718_A0A452DMC5	-0.5428571428571429	0.26570262390670557
ENSCHIG00000007263_A0A452DU89	-0.08571428571428573	0.8717434402332361
ENSCHIG00000010963_A0A452E5X4	0.0	1.0
ENSCHIG00000009748_A0A452E1J8	-0.14285714285714288	0.7871720116618075
ENSCHIG00000015882_A0A452ESQ8	0.3142857142857143	0.5440932944606414
ENSCHIG00000020628_A0A452FEJ8	-0.48571428571428577	0.3287230320699709
ENSCHIG00000023530_A0A452FTU7	-0.3188740696088466	0.5379005604702051
ENSCHIG00000017291_A0A452EZL5	-0.1449427589131121	0.7841083696021083
ENSCHIG00000022418_A0A452FNK7	0.08571428571428573	0.8717434402332361
ENSCHIG00000012405_A0A452ECC6	0.08571428571428573	0.8717434402332361
ENSCHIG00000022398_A0A452FNG3	-0.2571428571428572	0.6227871720116618
ENSCHIG00000022140_A0A452FM33	0.028571428571428574	0.9571545189504373
ENSCHIG00000009268_A0A452DZK5	-0.48571428571428577	0.3287230320699709
ENSCHIG00000024184_A0A452FX49	-0.14285714285714288	0.7871720116618075
ENSCHIG00000023592_A0A452FUE4	-0.08571428571428573	0.8717434402332361
ENSCHIG00000023908_A0A452FVV5	0.08571428571428573	0.8717434402332361
ENSCHIG00000010018_A0A452E239	-0.3142857142857143	0.5440932944606414
ENSCHIG00000025353_A0A452G2C3	0.4285714285714286	0.3965014577259474
ENSCHIG00000026345_A0A452G776	0.4285714285714286	0.3965014577259474
ENSCHIG00000020299_A0A452FDF6	0.0	1.0
ENSCHIG00000016021_A0A452ET78	0.4058397249567139	0.42466250756136453
ENSCHIG00000011840_A0A452E9E4	0.6571428571428573	0.15617492711370237
ENSCHIG00000008326_A0A452DX80	0.6	0.20799999999999982
ENSCHIG00000001994_A0A452DMY3	-0.6	0.20799999999999982
ENSCHIG00000011690_A0A452E9C1	0.08571428571428573	0.8717434402332361
ENSCHIG00000014710_A0A452EN12	-0.4285714285714286	0.3965014577259474
ENSCHIG00000012250_A0A452EBU5	-0.028571428571428574	0.9571545189504373
ENSCHIG00000019252_A0A452F8V5	0.4285714285714286	0.3965014577259474
ENSCHIG00000007721_A0A452DVC4	0.6	0.20799999999999982
ENSCHIG00000016679_A0A452EWV0	0.7714285714285715	0.07239650145772594
ENSCHIG00000026009_A0A452G5M9	-0.4285714285714286	0.3965014577259474
ENSCHIG00000006763_A0A452DTQ8	0.6571428571428573	0.15617492711370237
ENSCHIG00000016985_A0A452EYE3	-0.08571428571428573	0.8717434402332361
ENSCHIG00000011066_A0A452E6F8	-0.6571428571428573	0.15617492711370237
ENSCHIG00000019901_A0A452FBG8	0.6957252427829382	0.12478933744028686
ENSCHIG00000022536_A0A452FPC1	0.8116794499134279	0.04985758510134035
ENSCHIG00000027004_A0A452G9Y2	0.2	0.704
ENSCHIG00000026232_A0A452G6Q2	0.5428571428571429	0.26570262390670557
ENSCHIG00000021911_A0A452FKE1	0.028571428571428574	0.9571545189504373
ENSCHIG00000012186_A0A452EAS2	0.4285714285714286	0.3965014577259474
ENSCHIG00000017681_A0A452F1P8	-0.08571428571428573	0.8717434402332361
ENSCHIG00000019274_A0A452F8U9	-0.2	0.704
ENSCHIG00000022389_A0A452FNA0	0.942857142857143	0.004804664723032055
ENSCHIG00000003365_A0A452DQ06	-0.6	0.20799999999999982
ENSCHIG00000025841_A0A452G4T2	0.08571428571428573	0.8717434402332361
ENSCHIG00000026317_A0A452G734	0.48571428571428577	0.3287230320699709
ENSCHIG00000009685_A0A452E0V0	0.2	0.704
ENSCHIG00000017472_A0A452F093	-0.028571428571428574	0.9571545189504373
ENSCHIG00000021198_A0A452FH59	-0.3142857142857143	0.5440932944606414
ENSCHIG00000015525_A0A452EQW7	0.44136741475237473	0.3809392104771887
ENSCHIG00000014773_A0A452EMJ0	-0.5428571428571429	0.26570262390670557
ENSCHIG00000016651_A0A452EWI1	0.20291986247835694	0.699797968157019
ENSCHIG00000020818_A0A452FFV4	0.08827348295047495	0.8679336982351336
ENSCHIG00000020307_A0A452FDR4	-0.3714285714285715	0.46847813411078715
ENSCHIG00000016617_A0A452EWG8	0.6	0.20799999999999982
ENSCHIG00000017179_A0A452EYX1	0.14285714285714288	0.7871720116618075
ENSCHIG00000025667_A0A452G3V7	0.6	0.20799999999999982
ENSCHIG00000022420_A0A452FNI2	-0.11595420713048969	0.826848213385815
ENSCHIG00000027023_A0A452GAJ2	0.2	0.704
ENSCHIG00000026537_I1W1N1	-0.08571428571428573	0.8717434402332361
ENSCHIG00000016398_A0A452EV89	0.08571428571428573	0.8717434402332361
ENSCHIG00000010019_A0A452E268	0.2571428571428572	0.6227871720116618
ENSCHIG00000014798_A0A452EMK0	0.1449427589131121	0.7841083696021083
ENSCHIG00000021983_A0A452FKY6	0.4285714285714286	0.3965014577259474
ENSCHIG00000018812_A0A452F6X7	-0.3530939318018998	0.49237015259129446
ENSCHIG00000013239_A0A452EG31	0.7142857142857143	0.1107871720116617
ENSCHIG00000019895_A0A452FBI7	0.2571428571428572	0.6227871720116618
ENSCHIG00000017919_A0A452F2Y4	0.2	0.704
ENSCHIG00000000536_A0A452DLZ9	-0.2571428571428572	0.6227871720116618
ENSCHIG00000014476_A0A452ELA6	0.6	0.20799999999999982
ENSCHIG00000024000_A0A452FVT3	-0.7714285714285715	0.07239650145772594
ENSCHIG00000013802_A0A452EJJ6	-0.08571428571428573	0.8717434402332361
ENSCHIG00000022888_A0A452FQM6	0.5428571428571429	0.26570262390670557
ENSCHIG00000009619_A0A452E196	-0.7142857142857143	0.1107871720116617
ENSCHIG00000015009_A0A452EPM6	-0.08571428571428573	0.8717434402332361
ENSCHIG00000009944_A0A452E1U5	0.08571428571428573	0.8717434402332361
ENSCHIG00000016387_A0A452EVP7	-0.7714285714285715	0.07239650145772594
ENSCHIG00000016094_A0A452EU44	-0.7714285714285715	0.07239650145772594
ENSCHIG00000007211_A0A452DU46	0.3768511731740915	0.46148284035080467
ENSCHIG00000018094_A0A452F3U7	-0.08571428571428573	0.8717434402332361
ENSCHIG00000015368_A0A097C2Z0	-0.028988551782622423	0.9565293523898406
ENSCHIG00000012960_A0A452EEF1	-0.11595420713048969	0.826848213385815
ENSCHIG00000009892_A0A452E1U1	0.3714285714285715	0.46847813411078715
ENSCHIG00000016983_A0A452EYC3	-0.6	0.20799999999999982
ENSCHIG00000021997_A0A452FMB2	0.8285714285714287	0.04156268221574334
ENSCHIG00000025056_A0A452G0W0	-0.48571428571428577	0.3287230320699709
ENSCHIG00000017732_A0A452F245	0.7714285714285715	0.07239650145772594
ENSCHIG00000027166_A0A452GB29	0.6571428571428573	0.15617492711370237
ENSCHIG00000022053_A0A452FME4	-0.49280538030458115	0.3206325828658273
ENSCHIG00000011113_A0A452E6V0	-0.057977103565244846	0.9131317851623264
ENSCHIG00000008370_A0A452DWI5	-0.14285714285714288	0.7871720116618075
ENSCHIG00000014467_A0A452ELX7	0.7714285714285715	0.07239650145772594
ENSCHIG00000011868_A0A452E9Y1	0.48571428571428577	0.3287230320699709
ENSCHIG00000024702_A0A452FZ55	0.5428571428571429	0.26570262390670557
ENSCHIG00000006417_A0A452DSV3	0.6377481392176932	0.17307111024125976
ENSCHIG00000019771_A0A452FAW0	0.3768511731740915	0.46148284035080467
ENSCHIG00000011230_A0A452E7C4	0.7142857142857143	0.1107871720116617
ENSCHIG00000016191_A0A452EUK4	0.2898855178262242	0.5773517870348748
ENSCHIG00000010885_A0A452E605	0.14285714285714288	0.7871720116618075
ENSCHIG00000000365_A0A452DKZ8	0.6571428571428573	0.15617492711370237
ENSCHIG00000024168_A0A452FXL9	0.14285714285714288	0.7871720116618075
ENSCHIG00000016793_A0A452EXC9	-0.2571428571428572	0.6227871720116618
ENSCHIG00000017468_A0A452F0G2	0.46381682852195877	0.3541642984362303
ENSCHIG00000017772_A0A452F283	-0.028571428571428574	0.9571545189504373
ENSCHIG00000009392_A0A452E037	0.6	0.20799999999999982
ENSCHIG00000000946_A0A452DM79	0.2571428571428572	0.6227871720116618
ENSCHIG00000008137_A0A452DVV9	0.8285714285714287	0.04156268221574334
ENSCHIG00000020146_A0A452FCF1	0.6377481392176932	0.17307111024125976
ENSCHIG00000015549_A0A452ER34	0.17393131069573456	0.7417339277316277
ENSCHIG00000025734_A0A452G4C7	0.2571428571428572	0.6227871720116618
ENSCHIG00000025912_A0A452G510	-0.8285714285714287	0.04156268221574334
ENSCHIG00000023918_A0A452FVS1	0.3714285714285715	0.46847813411078715
ENSCHIG00000018163_A0A452F430	-0.028571428571428574	0.9571545189504373
ENSCHIG00000027099_A0A452GAI5	-0.48571428571428577	0.3287230320699709
ENSCHIG00000008794_A0A452DXL2	0.057977103565244846	0.9131317851623264
ENSCHIG00000017377_A0A452F0H6	0.23190841426097938	0.658373571260927
ENSCHIG00000011013_A0A452E652	0.3188740696088466	0.5379005604702051
ENSCHIG00000025943_A0A452G5D5	0.2	0.704
ENSCHIG00000027013_A0A452GAH2	-0.2	0.704
ENSCHIG00000023756_A0A452FUQ2	-0.2	0.704
ENSCHIG00000011721_A0A452E9J9	-0.7142857142857143	0.1107871720116617
ENSCHIG00000026609_A0A452G880	0.2898855178262242	0.5773517870348748
ENSCHIG00000007248_A0A452DU06	0.7142857142857143	0.1107871720116617
ENSCHIG00000025428_A0A452G2Q3	-0.7142857142857143	0.1107871720116617
ENSCHIG00000018783_A0A452F6T5	0.4285714285714286	0.3965014577259474
ENSCHIG00000010594_A0A452E4N9	0.08571428571428573	0.8717434402332361
ENSCHIG00000017720_A0A452F1Q3	0.08571428571428573	0.8717434402332361
ENSCHIG00000021821_A0A452FKT4	0.2571428571428572	0.6227871720116618
ENSCHIG00000022275_A0A452FMS7	0.20291986247835697	0.6997979681570189
ENSCHIG00000014728_A0A452EN27	0.3142857142857143	0.5440932944606414
ENSCHIG00000022556_A0A452FP77	0.48571428571428577	0.3287230320699709
ENSCHIG00000014275_A0A452EKA8	-0.8285714285714287	0.04156268221574334
ENSCHIG00000021385_A0A452FI92	-0.14285714285714288	0.7871720116618075
ENSCHIG00000025418_A0A452G2P0	0.23190841426097938	0.658373571260927
ENSCHIG00000022667_A0A452FQF9	0.08571428571428573	0.8717434402332361
ENSCHIG00000003945_A0A452DQH4	-0.3714285714285715	0.46847813411078715
ENSCHIG00000018147_A0A452F435	-0.2571428571428572	0.6227871720116618
ENSCHIG00000018438_A0A452F5G9	-0.48571428571428577	0.3287230320699709
ENSCHIG00000020250_A0A452FD55	0.3188740696088466	0.5379005604702051
ENSCHIG00000022414_A0A452FNG8	0.11595420713048969	0.826848213385815
ENSCHIG00000011255_A0A452E8N8	0.8285714285714287	0.04156268221574334
ENSCHIG00000016319_A0A452EV64	0.7714285714285715	0.07239650145772594
ENSCHIG00000022303_A0A452FMT9	0.7714285714285715	0.07239650145772594
ENSCHIG00000014280_A0A452EKJ3	-0.3768511731740915	0.46148284035080467
ENSCHIG00000018151_A0A452F421	0.08571428571428573	0.8717434402332361
ENSCHIG00000017250_A0A452EZ54	-0.7714285714285715	0.07239650145772594
ENSCHIG00000020801_B9VR86	-0.942857142857143	0.004804664723032055
ENSCHIG00000021774_A0A452FKJ3	0.08571428571428573	0.8717434402332361
ENSCHIG00000018278_A0A452F4Z8	0.5428571428571429	0.26570262390670557
ENSCHIG00000021439_A0A452FI35	0.6	0.20799999999999982
ENSCHIG00000021290_A0A452FHX1	-0.6	0.20799999999999982
ENSCHIG00000007353_A0A452DUB4	-0.2571428571428572	0.6227871720116618
ENSCHIG00000015196_A0A452EPE5	0.5428571428571429	0.26570262390670557
ENSCHIG00000016848_A0A452EXH1	0.48571428571428577	0.3287230320699709
ENSCHIG00000021068_A0A452FGQ3	0.028571428571428574	0.9571545189504373
ENSCHIG00000026670_A0A452G8G7	0.7714285714285715	0.07239650145772594
ENSCHIG00000018391_A0A452F597	0.6	0.20799999999999982
ENSCHIG00000022773_A0A452FQC0	0.17393131069573453	0.7417339277316277
ENSCHIG00000025626_A0A452G3R8	0.8857142857142858	0.01884548104956266
ENSCHIG00000025278_A0A452G1R9	0.8857142857142858	0.01884548104956266
ENSCHIG00000017393_A0A452F1U7	0.028571428571428574	0.9571545189504373
ENSCHIG00000025101_A0A452G172	-0.4285714285714286	0.3965014577259474
ENSCHIG00000024391_A0A452FXJ7	0.8857142857142858	0.01884548104956266
ENSCHIG00000011927_A0A452EAJ9	-0.14285714285714288	0.7871720116618075
ENSCHIG00000018620_A0A452F632	-0.6	0.20799999999999982
ENSCHIG00000011578_A0A452E8V5	0.4285714285714286	0.3965014577259474
ENSCHIG00000013365_A0A452EGN1	0.7142857142857143	0.1107871720116617
ENSCHIG00000015344_A0A452EPY0	0.6571428571428573	0.15617492711370237
ENSCHIG00000023108_A0A452FS01	0.5428571428571429	0.26570262390670557
ENSCHIG00000014446_A0A452ELU4	0.14285714285714288	0.7871720116618075
ENSCHIG00000024309_A0A452FXH3	-0.08571428571428573	0.8717434402332361
ENSCHIG00000012515_A0A452ECW0	-0.8285714285714287	0.04156268221574334
ENSCHIG00000002759_A0A452DNV7	-0.2571428571428572	0.6227871720116618
ENSCHIG00000011710_A0A452E998	0.48571428571428577	0.3287230320699709
ENSCHIG00000026114_A0A452G600	0.057977103565244846	0.9131317851623264
ENSCHIG00000006679_A0A452DT18	0.5428571428571429	0.26570262390670557
ENSCHIG00000019696_A0A452FAR3	0.8986451052612952	0.014888622005580311
ENSCHIG00000014060_A0A452EJN1	0.08571428571428573	0.8717434402332361
ENSCHIG00000011036_A0A452E6C1	0.7714285714285715	0.07239650145772594
ENSCHIG00000021415_A0A452FJ15	-0.2571428571428572	0.6227871720116618
ENSCHIG00000025426_H9B8T9	-0.2	0.704
ENSCHIG00000022508_A0A452FP41	-0.8285714285714287	0.04156268221574334
ENSCHIG00000024413_A0A452FXX6	0.6571428571428573	0.15617492711370237
ENSCHIG00000017907_A0A452F2R6	0.48571428571428577	0.3287230320699709
ENSCHIG00000023123_A0A0A7MD22	-0.14285714285714288	0.7871720116618075
ENSCHIG00000010105_A0A452E2I9	0.6	0.20799999999999982
ENSCHIG00000014389_A0A452EL88	0.5428571428571429	0.26570262390670557
ENSCHIG00000024247_A0A452FXR8	0.6	0.20799999999999982
ENSCHIG00000021083_A0A452FHH2	0.3142857142857143	0.5440932944606414
ENSCHIG00000016442_A0A452EVJ6	-0.028571428571428574	0.9571545189504373
ENSCHIG00000025088_A0A452G0P1	0.3142857142857143	0.5440932944606414
ENSCHIG00000011660_A0A452E918	0.08696565534786728	0.8698803787001028
ENSCHIG00000023636_A0A452FUS0	0.6571428571428573	0.15617492711370237
ENSCHIG00000021671_A0A452FJG2	0.6571428571428573	0.15617492711370237
ENSCHIG00000016573_A0A452EW53	0.8116794499134279	0.04985758510134035
ENSCHIG00000024884_A0A452G0J5	-0.7714285714285715	0.07239650145772594
ENSCHIG00000016061_A0A452ET74	0.6	0.20799999999999982
ENSCHIG00000018235_A0A452F4H7	0.6571428571428573	0.15617492711370237
ENSCHIG00000010787_A0A452E5C9	0.6	0.20799999999999982
ENSCHIG00000022463_A0A452FNS1	-0.3714285714285715	0.46847813411078715
ENSCHIG00000026126_A0A452G6A0	-0.14285714285714288	0.7871720116618075
ENSCHIG00000012380_A0A452ECI7	0.20291986247835697	0.6997979681570189
ENSCHIG00000005570_A0A452DSL0	-0.7142857142857143	0.1107871720116617
ENSCHIG00000013730_A0A452EIB7	0.7714285714285715	0.07239650145772594
ENSCHIG00000024527_A0A452FYG8	-0.14285714285714288	0.7871720116618075
ENSCHIG00000011048_A0A452E6J0	0.08571428571428573	0.8717434402332361
ENSCHIG00000012469_A0A452ECV2	-0.14285714285714288	0.7871720116618075
ENSCHIG00000012605_A0A452ED07	0.14285714285714288	0.7871720116618075
ENSCHIG00000015058_A0A452ENQ7	0.057977103565244846	0.9131317851623264
ENSCHIG00000022942_A0A452FR95	0.2571428571428572	0.6227871720116618
ENSCHIG00000001921_A0A452DNI4	-0.7142857142857143	0.1107871720116617
ENSCHIG00000020139_A0A452FCQ9	-0.7142857142857143	0.1107871720116617
ENSCHIG00000012511_A0A452EC58	0.2898855178262242	0.5773517870348748
ENSCHIG00000024602_A0A452FYF6	0.3768511731740915	0.46148284035080467
ENSCHIG00000016559_A0A452EW94	0.2571428571428572	0.6227871720116618
ENSCHIG00000003159_A0A452DQ55	-0.4285714285714286	0.3965014577259474
ENSCHIG00000009359_A0A452E0A7	-0.08571428571428573	0.8717434402332361
ENSCHIG00000014150_A0A452EKK1	0.7714285714285715	0.07239650145772594
ENSCHIG00000018388_A0A452F4V2	0.6	0.20799999999999982
ENSCHIG00000019431_A0A452F9N2	-0.8285714285714287	0.04156268221574334
ENSCHIG00000002971_A0A452DWU1	0.2571428571428572	0.6227871720116618
ENSCHIG00000006433_A0A452DSP3	-0.14285714285714288	0.7871720116618075
ENSCHIG00000016369_A0A452EVG3	0.08571428571428573	0.8717434402332361
ENSCHIG00000021744_A0A452FKE9	-0.4285714285714286	0.3965014577259474
ENSCHIG00000003087_A0A452DP52	0.7142857142857143	0.1107871720116617
ENSCHIG00000017572_A0A452F0Y7	0.6	0.20799999999999982
ENSCHIG00000022392_A0A452FNB8	0.2571428571428572	0.6227871720116618
ENSCHIG00000009800_A0A452E1C8	0.2571428571428572	0.6227871720116618
ENSCHIG00000020235_A0A452FD51	0.5428571428571429	0.26570262390670557
ENSCHIG00000012563_A0A452ECZ6	-0.4285714285714286	0.3965014577259474
ENSCHIG00000019715_A0A452FAR2	0.6	0.20799999999999982
ENSCHIG00000016692_A0A452EWR7	-0.3714285714285715	0.46847813411078715
ENSCHIG00000022551_A0A452FP18	-0.7142857142857143	0.1107871720116617
ENSCHIG00000012576_A0A452ED36	0.14285714285714288	0.7871720116618075
ENSCHIG00000026250_A0A452G6M0	-0.4285714285714286	0.3965014577259474
ENSCHIG00000017684_A0A452F1F7	-0.3714285714285715	0.46847813411078715
ENSCHIG00000012015_A0A452EAY9	0.7714285714285715	0.07239650145772594
ENSCHIG00000013031_A0A452EEG8	-0.14285714285714288	0.7871720116618075
ENSCHIG00000017670_A0A452F1N3	0.5768179036829705	0.23073225195460037
ENSCHIG00000018229_A0A452F4J5	-0.17393131069573456	0.7417339277316277
ENSCHIG00000024436_A0A452FY46	-0.7142857142857143	0.1107871720116617
ENSCHIG00000013620_A0A452EHT3	0.6957252427829382	0.12478933744028686
ENSCHIG00000012706_A0A452EDZ9	0.6	0.20799999999999982
ENSCHIG00000011830_A0A452E9R4	0.5428571428571429	0.26570262390670557
ENSCHIG00000026893_A0A452G9Y1	0.6377481392176932	0.17307111024125976
ENSCHIG00000000354_A0A452DLG5	0.7714285714285715	0.07239650145772594
ENSCHIG00000012435_A0A452ECP7	0.6	0.20799999999999982
ENSCHIG00000016538_A0A452EVY8	-0.6	0.20799999999999982
ENSCHIG00000014238_A0A452EKD5	0.7714285714285715	0.07239650145772594
ENSCHIG00000025557_A0A2Z4FR65	-0.7142857142857143	0.1107871720116617
ENSCHIG00000025454_A0A452G2Z1	-0.40583972495671394	0.42466250756136453
ENSCHIG00000005401_A0A452DRM1	-0.48571428571428577	0.3287230320699709
ENSCHIG00000014431_A0A452EKZ7	-0.5428571428571429	0.26570262390670557
ENSCHIG00000008473_A0A452DXN2	0.7714285714285715	0.07239650145772594
ENSCHIG00000006921_A0A452DTJ8	0.6	0.20799999999999982
ENSCHIG00000024254_A0A452FY32	-0.7714285714285715	0.07239650145772594
ENSCHIG00000014430_A0A452ELH0	0.028571428571428574	0.9571545189504373
ENSCHIG00000018054_A0A452F334	-0.3714285714285715	0.46847813411078715
ENSCHIG00000022986_A0A452FRE1	-0.14285714285714288	0.7871720116618075
ENSCHIG00000005604_A0A452DRV9	0.3142857142857143	0.5440932944606414
ENSCHIG00000022629_A0A452FPG8	0.8857142857142858	0.01884548104956266
ENSCHIG00000016425_A0A452EVK6	0.5428571428571429	0.26570262390670557
ENSCHIG00000026234_A0A452G6N3	-0.8857142857142858	0.01884548104956266
ENSCHIG00000021157_A0A452FI02	-0.2571428571428572	0.6227871720116618
ENSCHIG00000024144_A0A452FWJ0	0.3714285714285715	0.46847813411078715
ENSCHIG00000014531_A0A452EMB1	0.8857142857142858	0.01884548104956266
ENSCHIG00000023281_A0A452FSI0	-0.3714285714285715	0.46847813411078715
ENSCHIG00000018699_A0A452F6E5	-0.08571428571428573	0.8717434402332361
ENSCHIG00000012541_A0A452ECW4	0.7714285714285715	0.07239650145772594
ENSCHIG00000012524_A0A452ECN4	0.4285714285714286	0.3965014577259474
ENSCHIG00000016311_A0A452EUX2	0.4285714285714286	0.3965014577259474
ENSCHIG00000017665_A0A452F1E6	-0.08571428571428573	0.8717434402332361
ENSCHIG00000004508_A0A452DQJ4	-0.057977103565244846	0.9131317851623264
ENSCHIG00000025365_A0A452G2G2	0.48571428571428577	0.3287230320699709
ENSCHIG00000011806_A0A452EA17	0.7714285714285715	0.07239650145772594
ENSCHIG00000002225_A0A452DN77	-0.5428571428571429	0.26570262390670557
ENSCHIG00000013460_A0A452EGM8	0.08571428571428573	0.8717434402332361
ENSCHIG00000012106_A0A452EBA0	-0.48571428571428577	0.3287230320699709
ENSCHIG00000025204_A0A452G1F7	0.7142857142857143	0.1107871720116617
ENSCHIG00000025580_A0A452G3H5	-0.6	0.20799999999999982
ENSCHIG00000015343_A0A452EQA0	-0.3142857142857143	0.5440932944606414
ENSCHIG00000026389_A0A452G7G6	-0.8986451052612952	0.014888622005580311
ENSCHIG00000000476_A0A452DLQ9	0.48571428571428577	0.3287230320699709
ENSCHIG00000011876_A0A452E9Z5	-0.08571428571428573	0.8717434402332361
ENSCHIG00000007752_A0A452DVD7	0.028571428571428574	0.9571545189504373
ENSCHIG00000020418_A0A452FEA6	-0.6571428571428573	0.15617492711370237
ENSCHIG00000022004_A0A452FLE8	0.8285714285714287	0.04156268221574334
ENSCHIG00000026701_A0A452G8Y5	0.7714285714285715	0.07239650145772594
ENSCHIG00000027136_A0A452GBA8	-0.7714285714285715	0.07239650145772594
ENSCHIG00000016501_A0A452EW89	0.6	0.20799999999999982
ENSCHIG00000015396_A0A452ERC0	0.3142857142857143	0.5440932944606414
ENSCHIG00000026699_A0A452G8Y9	0.4285714285714286	0.3965014577259474
ENSCHIG00000006742_A0A452DT26	0.3714285714285715	0.46847813411078715
ENSCHIG00000019325_A0A452F948	0.48571428571428577	0.3287230320699709
ENSCHIG00000021283_A0A452FHV2	-0.08571428571428573	0.8717434402332361
ENSCHIG00000016017_A0A452ET90	0.2	0.704
ENSCHIG00000019333_A0A452F960	-0.08571428571428573	0.8717434402332361
ENSCHIG00000020656_A0A452FF22	-0.3714285714285715	0.46847813411078715
ENSCHIG00000018906_A0A452F738	0.8285714285714287	0.04156268221574334
ENSCHIG00000021556_A0A452FJL5	-0.40583972495671394	0.42466250756136453
ENSCHIG00000022031_A0A452FME0	0.8285714285714287	0.04156268221574334
ENSCHIG00000016708_A0A452EWV1	-0.6571428571428573	0.15617492711370237
ENSCHIG00000022047_A0A452FM26	0.8857142857142858	0.01884548104956266
ENSCHIG00000005658_A0A452DRP4	0.7714285714285715	0.07239650145772594
ENSCHIG00000010326_A0A452E3D3	0.8406680016960504	0.03605757284515918
ENSCHIG00000013601_A0A452EHS0	-0.48571428571428577	0.3287230320699709
ENSCHIG00000023561_A0A452FU62	0.20291986247835697	0.6997979681570189
ENSCHIG00000022044_A0A452FLE4	-0.6	0.20799999999999982
ENSCHIG00000013873_A0A452EIQ9	0.14285714285714288	0.7871720116618075
ENSCHIG00000013957_A0A452EJ18	-0.2571428571428572	0.6227871720116618
ENSCHIG00000026001_A0A452G5E3	-0.14285714285714288	0.7871720116618075
ENSCHIG00000021228_A0A452FI84	0.7714285714285715	0.07239650145772594
ENSCHIG00000023289_A0A452FSZ5	0.8406680016960503	0.0360575728451592
ENSCHIG00000012144_A0A452EB34	-0.4285714285714286	0.3965014577259474
ENSCHIG00000025291_A0A452G1I9	0.028571428571428574	0.9571545189504373
ENSCHIG00000004957_A0A452DRC0	0.028571428571428574	0.9571545189504373
ENSCHIG00000008500_A0A452DXG4	0.5428571428571429	0.26570262390670557
ENSCHIG00000023797_A0A452FVE7	0.3142857142857143	0.5440932944606414
ENSCHIG00000009284_A0A452DZJ0	0.48571428571428577	0.3287230320699709
ENSCHIG00000021161_A0A452FHX9	-0.2571428571428572	0.6227871720116618
ENSCHIG00000007133_A0A452DTX2	-0.3714285714285715	0.46847813411078715
ENSCHIG00000025863_A0A452G579	-0.6	0.20799999999999982
ENSCHIG00000025079_A0A452G171	0.4285714285714286	0.3965014577259474
ENSCHIG00000013552_A0A452EHI7	0.08571428571428573	0.8717434402332361
ENSCHIG00000015674_A0A452ERL0	-0.5428571428571429	0.26570262390670557
ENSCHIG00000017119_A0A452EZA4	-0.14285714285714288	0.7871720116618075
ENSCHIG00000016820_A0A452EXC0	-0.2571428571428572	0.6227871720116618
ENSCHIG00000012423_A0A452EC92	0.8285714285714287	0.04156268221574334
ENSCHIG00000021692_A0A452FJR4	0.2	0.704
ENSCHIG00000008865_A0A452DYJ9	-0.028571428571428574	0.9571545189504373
ENSCHIG00000024873_A0A452FZP6	0.2	0.704
ENSCHIG00000014491_A0A452ELZ3	0.3714285714285715	0.46847813411078715
ENSCHIG00000012978_A0A452EEZ8	0.3478626213914691	0.4992532181146331
ENSCHIG00000013558_A0A452EH55	0.5797710356524484	0.22778395671501608
ENSCHIG00000021234_A0A452FHJ5	0.3714285714285715	0.46847813411078715
ENSCHIG00000005373_A0A452DRL5	0.7142857142857143	0.1107871720116617
ENSCHIG00000025419_A0A452G2R8	-0.2571428571428572	0.6227871720116618
ENSCHIG00000012319_A0A452EBV8	0.7714285714285715	0.07239650145772594
ENSCHIG00000019717_A0A452FB30	0.2	0.704
ENSCHIG00000007473_A0A452DVK8	0.942857142857143	0.004804664723032055
ENSCHIG00000017089_A0A452EYX4	0.7247137945655605	0.10324280462370763
ENSCHIG00000015745_A0A452ERU5	0.028571428571428574	0.9571545189504373
ENSCHIG00000011583_A0A452FZ17	0.23190841426097938	0.658373571260927
ENSCHIG00000026164_A0A452G6C0	0.6	0.20799999999999982
ENSCHIG00000012167_A0A452EBD5	1.0	0.0
ENSCHIG00000022526_A0A452FNV9	1.0	0.0
ENSCHIG00000013328_A0A452EGC2	-0.6377481392176932	0.17307111024125976
ENSCHIG00000015507_A0A452EQX4	-0.7714285714285715	0.07239650145772594
ENSCHIG00000019504_A0A452FAN0	0.4285714285714286	0.3965014577259474
ENSCHIG00000013743_A0A452EHZ1	0.14285714285714288	0.7871720116618075
ENSCHIG00000015354_A0A452EQX8	1.0	0.0
ENSCHIG00000025071_A0A452G0K4	0.40583972495671394	0.42466250756136453
ENSCHIG00000024923_A0A452G134	-0.3142857142857143	0.5440932944606414
ENSCHIG00000006795_A0A452DTT9	-0.14285714285714288	0.7871720116618075
ENSCHIG00000001618_A0A452DN67	0.3478626213914691	0.4992532181146331
ENSCHIG00000011442_A0A452E861	-0.8285714285714287	0.04156268221574334
ENSCHIG00000024053_A0A452FWC6	0.23190841426097938	0.658373571260927
ENSCHIG00000017866_A0A452F2W9	0.2571428571428572	0.6227871720116618
ENSCHIG00000020368_A0A452FDR2	0.3142857142857143	0.5440932944606414
ENSCHIG00000012463_P80601	0.5428571428571429	0.26570262390670557
ENSCHIG00000019694_A0A452FAZ1	0.14285714285714288	0.7871720116618075
ENSCHIG00000015075_A0A452ENP8	0.6571428571428573	0.15617492711370237
ENSCHIG00000004339_A0A452DRD5	-0.4285714285714286	0.3965014577259474
ENSCHIG00000025885_A0A452G4V0	0.5428571428571429	0.26570262390670557
ENSCHIG00000021240_A0A452FIA8	0.14285714285714288	0.7871720116618075
ENSCHIG00000011712_A0A452E991	-0.4285714285714286	0.3965014577259474
ENSCHIG00000020638_A0A452FEL5	-0.20291986247835697	0.6997979681570189
ENSCHIG00000017202_A0A452EZC4	-0.7714285714285715	0.07239650145772594
ENSCHIG00000008011_A0A452DW17	0.08571428571428573	0.8717434402332361
ENSCHIG00000026089_A5JST4	-0.753702346348183	0.0835232813732598
ENSCHIG00000019987_A0A452FCC0	0.14285714285714288	0.7871720116618075
ENSCHIG00000027203_A0A452GBF9	-0.14285714285714288	0.7871720116618075
ENSCHIG00000019094_A0A452F8F4	-0.4285714285714286	0.3965014577259474
ENSCHIG00000010409_A0A452E3T9	-0.08571428571428573	0.8717434402332361
ENSCHIG00000018941_A0A452F719	0.4285714285714286	0.3965014577259474
ENSCHIG00000006605_A0A452DT16	-0.7142857142857143	0.1107871720116617
ENSCHIG00000017894_A0A452F2Y6	-0.6	0.20799999999999982
ENSCHIG00000014845_A0A452EMZ8	-0.14285714285714288	0.7871720116618075
ENSCHIG00000026885_A0A452G9Q1	0.3142857142857143	0.5440932944606414
ENSCHIG00000014340_A0A452EL91	0.6	0.20799999999999982
ENSCHIG00000012102_A0A452EB05	0.4285714285714286	0.3965014577259474
ENSCHIG00000022248_A0A452FM80	0.7714285714285715	0.07239650145772594
ENSCHIG00000024461_A0A452FXU3	0.2571428571428572	0.6227871720116618
ENSCHIG00000023292_A0A452FT24	0.08571428571428573	0.8717434402332361
ENSCHIG00000026453_A0A452G7F0	-0.8857142857142858	0.01884548104956266
ENSCHIG00000023258_A0A452FSR3	0.4285714285714286	0.3965014577259474
ENSCHIG00000018281_A0A452F4Z5	0.2	0.704
ENSCHIG00000023709_A0A452FV64	0.7142857142857143	0.1107871720116617
ENSCHIG00000001082_A0A452DMF8	-0.3970588235294118	0.4357110599430083
ENSCHIG00000003246_A0A452DPA1	-0.5428571428571429	0.26570262390670557
ENSCHIG00000025341_A0A452G2A4	0.08571428571428573	0.8717434402332361
ENSCHIG00000021490_A0A452FJG6	0.6571428571428573	0.15617492711370237
ENSCHIG00000018658_A0A452F5X4	-0.48571428571428577	0.3287230320699709
ENSCHIG00000020229_A0A452FCS4	-0.2898855178262242	0.5773517870348748
ENSCHIG00000023058_A0A452FRQ6	-0.2	0.704
ENSCHIG00000024481_A0A452FYL8	0.3768511731740915	0.46148284035080467
ENSCHIG00000015209_A0A452EQH0	0.7142857142857143	0.1107871720116617
ENSCHIG00000024586_A0A452FZ41	-0.3714285714285715	0.46847813411078715
ENSCHIG00000017892_A0A452F2G2	0.08827348295047495	0.8679336982351336
ENSCHIG00000021306_A0A452FIG7	-0.2571428571428572	0.6227871720116618
ENSCHIG00000011938_A0A452EAB1	-0.8986451052612952	0.014888622005580311
ENSCHIG00000022752_A0A452FQN0	0.3768511731740915	0.46148284035080467
ENSCHIG00000010735_A0A452E537	0.5797710356524485	0.2277839567150159
ENSCHIG00000023929_A0A452FW36	-0.08571428571428573	0.8717434402332361
ENSCHIG00000009880_A0A452E1R3	0.48571428571428577	0.3287230320699709
ENSCHIG00000019146_A0A452F8B6	-0.6571428571428573	0.15617492711370237
ENSCHIG00000023232_A0A452FST7	0.057977103565244846	0.9131317851623264
ENSCHIG00000014231_A0A452EKF6	0.7142857142857143	0.1107871720116617
ENSCHIG00000017392_A0A452F0B0	0.028571428571428574	0.9571545189504373
ENSCHIG00000017596_A0A452F269	0.14285714285714288	0.7871720116618075
ENSCHIG00000009352_A0A452DZH9	0.4285714285714286	0.3965014577259474
ENSCHIG00000008749_I1W1N3	-0.48571428571428577	0.3287230320699709
ENSCHIG00000016364_A0A452EV95	-0.3714285714285715	0.46847813411078715
ENSCHIG00000024204_A0A452FXM5	0.2	0.704
ENSCHIG00000026912_A0A452G9M2	0.6571428571428573	0.15617492711370237
ENSCHIG00000006984_A0A452DTI0	-0.028571428571428574	0.9571545189504373
ENSCHIG00000022106_A0A452FML9	-0.8857142857142858	0.01884548104956266
ENSCHIG00000022547_A0A452FP92	-0.14285714285714288	0.7871720116618075
ENSCHIG00000015273_A0A452EQU0	-0.028571428571428574	0.9571545189504373
ENSCHIG00000026013_A0A452G5Z2	0.028571428571428574	0.9571545189504373
ENSCHIG00000007930_A0A452DVM2	0.7142857142857143	0.1107871720116617
ENSCHIG00000013878_A0A452EIQ3	-0.2571428571428572	0.6227871720116618
ENSCHIG00000018490_A0A452F5I1	-0.08571428571428573	0.8717434402332361
ENSCHIG00000012681_A0A452EDL2	-0.14285714285714288	0.7871720116618075
ENSCHIG00000010010_A0A452E238	-0.48571428571428577	0.3287230320699709
ENSCHIG00000015165_A0A452EQB5	0.46381682852195877	0.3541642984362303
ENSCHIG00000017674_A0A452F1C1	-0.7714285714285715	0.07239650145772594
ENSCHIG00000009332_A0A452DZM5	0.028571428571428574	0.9571545189504373
ENSCHIG00000017555_A0A452F0Z6	0.3714285714285715	0.46847813411078715
ENSCHIG00000010905_A0A452E6D6	-0.5797710356524484	0.22778395671501608
ENSCHIG00000010817_A0A452E7H3	-0.2571428571428572	0.6227871720116618
ENSCHIG00000012523_A0A452EC85	0.2571428571428572	0.6227871720116618
ENSCHIG00000015552_A0A452ES29	0.6	0.20799999999999982
ENSCHIG00000000152_A0A452DK70	0.5428571428571429	0.26570262390670557
ENSCHIG00000010260_A0A452E357	-0.6	0.20799999999999982
ENSCHIG00000009177_A0A452DZ71	-0.6	0.20799999999999982
ENSCHIG00000017905_A0A452F2L3	0.6377481392176932	0.17307111024125976
ENSCHIG00000012007_A0A452EAI8	0.2571428571428572	0.6227871720116618
ENSCHIG00000023708_A0A452FUI6	0.14285714285714288	0.7871720116618075
ENSCHIG00000000151_A0A452DLA3	0.6	0.20799999999999982
ENSCHIG00000021757_A0A452FJM2	-0.2898855178262242	0.5773517870348748
ENSCHIG00000019831_A0A452FB19	-0.23190841426097938	0.658373571260927
ENSCHIG00000023923_A0A452FW63	0.3714285714285715	0.46847813411078715
ENSCHIG00000019700_A0A452FB11	0.2571428571428572	0.6227871720116618
ENSCHIG00000014360_A0A452EKX9	0.17393131069573456	0.7417339277316277
ENSCHIG00000001308_A0A452DML3	0.8857142857142858	0.01884548104956266
ENSCHIG00000000319_A0A452DKT9	0.2571428571428572	0.6227871720116618
ENSCHIG00000025149_A0A452G195	-0.7142857142857143	0.1107871720116617
ENSCHIG00000012104_A0A452EB61	-0.48571428571428577	0.3287230320699709
ENSCHIG00000016075_A0A452ETW6	-0.2571428571428572	0.6227871720116618
ENSCHIG00000013378_A0A452EGZ1	-0.2571428571428572	0.6227871720116618
ENSCHIG00000024080_A0A452FWA7	0.14285714285714288	0.7871720116618075
ENSCHIG00000025380_A0A452G2L1	0.08571428571428573	0.8717434402332361
ENSCHIG00000003788_A0A452DQL8	0.3714285714285715	0.46847813411078715
ENSCHIG00000021158_A0A452FGW5	-0.3714285714285715	0.46847813411078715
ENSCHIG00000012853_A0A452EDQ6	0.48571428571428577	0.3287230320699709
ENSCHIG00000012708_A0A452EDI9	-0.3142857142857143	0.5440932944606414
ENSCHIG00000006239_A0A452DSJ1	-0.028571428571428574	0.9571545189504373
ENSCHIG00000020013_A0A452FC06	0.2	0.704
ENSCHIG00000017311_A0A452EZX3	0.5428571428571429	0.26570262390670557
ENSCHIG00000015514_A0A452EQV3	0.6	0.20799999999999982
ENSCHIG00000011670_A0A452E9B3	0.6	0.20799999999999982
ENSCHIG00000022934_A0A452FRB4	0.2	0.704
ENSCHIG00000018809_A0A452F727	0.028571428571428574	0.9571545189504373
ENSCHIG00000010272_A0A452E347	0.08571428571428573	0.8717434402332361
ENSCHIG00000020660_A0A452FEW5	-0.48571428571428577	0.3287230320699709
ENSCHIG00000013188_A0A452EFQ6	0.7714285714285715	0.07239650145772594
ENSCHIG00000024270_A0A452FX21	0.08571428571428573	0.8717434402332361
ENSCHIG00000011621_A0A452E8U0	0.6	0.20799999999999982
ENSCHIG00000013554_A0A452EHF5	0.8285714285714287	0.04156268221574334
ENSCHIG00000012768_A0A452EDN8	0.3142857142857143	0.5440932944606414
ENSCHIG00000025848_A0A452G5N9	0.4285714285714286	0.3965014577259474
ENSCHIG00000012025_A0A452EAM6	-0.3714285714285715	0.46847813411078715
ENSCHIG00000011304_A0A452E7R0	0.4285714285714286	0.3965014577259474
ENSCHIG00000024855_A0A452G0P9	0.48571428571428577	0.3287230320699709
ENSCHIG00000018909_A0A452F7D5	-0.6571428571428573	0.15617492711370237
ENSCHIG00000010577_A0A452E4E8	0.3478626213914691	0.4992532181146331
ENSCHIG00000018739_A0A452F6D2	0.3946648814672956	0.43873925151701676
ENSCHIG00000012539_A0A452EDG1	-0.3142857142857143	0.5440932944606414
ENSCHIG00000000240_A0A452DLD0	-0.4285714285714286	0.3965014577259474
ENSCHIG00000020952_A0A452FGU3	0.5428571428571429	0.26570262390670557
ENSCHIG00000018310_A0A452F514	0.3714285714285715	0.46847813411078715
ENSCHIG00000014422_A0A452ELI7	0.3478626213914691	0.4992532181146331
ENSCHIG00000025661_A0A452G4F6	-0.028571428571428574	0.9571545189504373
ENSCHIG00000025362_A0A452G2Q1	-0.6571428571428573	0.15617492711370237
ENSCHIG00000012027_A0A452EB00	-0.028571428571428574	0.9571545189504373
ENSCHIG00000026467_A0A452G7L1	0.942857142857143	0.004804664723032055
ENSCHIG00000017749_A0A452F248	0.6571428571428573	0.15617492711370237
ENSCHIG00000013084_A0A452EF11	-0.14285714285714288	0.7871720116618075
ENSCHIG00000010792_A0A452E5B8	0.6571428571428573	0.15617492711370237
ENSCHIG00000008877_A0A452DYG0	0.6571428571428573	0.15617492711370237
ENSCHIG00000010901_A0A452E631	0.08571428571428573	0.8717434402332361
ENSCHIG00000019398_A0A452F9K1	-0.2	0.704
ENSCHIG00000021015_A0A452FGH0	0.942857142857143	0.004804664723032055
ENSCHIG00000020549_A0A452FEA7	0.057977103565244846	0.9131317851623264
ENSCHIG00000025431_A0A452G2W3	0.4285714285714286	0.3965014577259474
ENSCHIG00000009614_A0A452E047	0.48571428571428577	0.3287230320699709
ENSCHIG00000015659_A0A452ERI4	-0.48571428571428577	0.3287230320699709
ENSCHIG00000025757_A0A452G4G5	0.7714285714285715	0.07239650145772594
ENSCHIG00000027107_A0A452GB05	0.48571428571428577	0.3287230320699709
ENSCHIG00000015501_A0A452ERM0	0.08696565534786728	0.8698803787001028
ENSCHIG00000002251_A0A452EQQ5	0.3714285714285715	0.46847813411078715
ENSCHIG00000012609_A0A452EDI4	-0.7714285714285715	0.07239650145772594
ENSCHIG00000021562_A0A452FJT7	0.48571428571428577	0.3287230320699709
ENSCHIG00000020119_A0A452FCB1	0.2	0.704
ENSCHIG00000014863_A0A452EN26	0.3142857142857143	0.5440932944606414
ENSCHIG00000009860_A0A452E1M5	0.3142857142857143	0.5440932944606414
ENSCHIG00000026112_A0A452G5Y6	-0.942857142857143	0.004804664723032055
ENSCHIG00000008616_A0A452DXH7	0.6	0.20799999999999982
ENSCHIG00000025638_A0A452G3P7	-0.08571428571428573	0.8717434402332361
ENSCHIG00000010651_A0A452E4U4	0.2571428571428572	0.6227871720116618
ENSCHIG00000007157_A0A452DTW0	0.7714285714285715	0.07239650145772594
ENSCHIG00000007800_A0A452DV72	0.08571428571428573	0.8717434402332361
ENSCHIG00000024638_A0A452FZQ9	0.3142857142857143	0.5440932944606414
ENSCHIG00000023890_A0A452FVN8	-0.7142857142857143	0.1107871720116617
ENSCHIG00000023424_A0A452FT60	-0.5428571428571429	0.26570262390670557
ENSCHIG00000014984_A0A452EPE3	0.028571428571428574	0.9571545189504373
ENSCHIG00000026669_A0A1Q1N997	-0.6957252427829382	0.12478933744028686
ENSCHIG00000000142_A0A452DK40	0.3142857142857143	0.5440932944606414
ENSCHIG00000012719_A0A452ED67	-0.3714285714285715	0.46847813411078715
ENSCHIG00000022145_A0A452FMD5	0.8116794499134279	0.04985758510134035
ENSCHIG00000026794_A0A452G9H1	-0.08571428571428573	0.8717434402332361
ENSCHIG00000023017_A0A452FR38	-0.6571428571428573	0.15617492711370237
ENSCHIG00000014092_A0A452EJV8	0.4285714285714286	0.3965014577259474
ENSCHIG00000017528_A0A452F0H1	0.08571428571428573	0.8717434402332361
ENSCHIG00000011333_A0A452E7X5	0.6	0.20799999999999982
ENSCHIG00000013289_A0A452EFZ1	0.4285714285714286	0.3965014577259474
ENSCHIG00000012727_A0A452ED98	0.11595420713048969	0.826848213385815
ENSCHIG00000016090_A0A452ETK3	-0.14285714285714288	0.7871720116618075
ENSCHIG00000018703_A0A452F6B6	0.2571428571428572	0.6227871720116618
ENSCHIG00000021585_A0A452FJW2	-0.8285714285714287	0.04156268221574334
ENSCHIG00000024019_A0A452FWQ6	0.8285714285714287	0.04156268221574334
ENSCHIG00000021092_A0A452FGK9	0.14285714285714288	0.7871720116618075
ENSCHIG00000023831_A0A452FV45	0.08571428571428573	0.8717434402332361
ENSCHIG00000020374_I1W1N0	-0.4285714285714286	0.3965014577259474
ENSCHIG00000015936_A0A452ESU0	-0.6377481392176932	0.17307111024125976
ENSCHIG00000000108_A0A452DJY2	-0.08571428571428573	0.8717434402332361
ENSCHIG00000024693_A0A452FZ49	0.8857142857142858	0.01884548104956266
ENSCHIG00000021368_A0A452FIW1	0.2571428571428572	0.6227871720116618
ENSCHIG00000025527_A0A452G388	0.4285714285714286	0.3965014577259474
ENSCHIG00000023627_A0A452FU58	0.2	0.704
ENSCHIG00000026343_A0A452G7D7	-0.3142857142857143	0.5440932944606414
ENSCHIG00000015714_A0A452ESM6	0.08571428571428573	0.8717434402332361
ENSCHIG00000016497_A0A452EVV8	0.3142857142857143	0.5440932944606414
ENSCHIG00000020175_A0A452FD91	-0.3142857142857143	0.5440932944606414
ENSCHIG00000010771_A0A452E5H1	0.028571428571428574	0.9571545189504373
ENSCHIG00000014040_A0A452EJE8	-0.028571428571428574	0.9571545189504373
ENSCHIG00000005461_A0A452DRK5	0.550782483869826	0.2573693316225745
ENSCHIG00000025867_A0A452G505	0.4285714285714286	0.3965014577259474
ENSCHIG00000022046_A0A452FLK7	-0.49280538030458115	0.3206325828658273
ENSCHIG00000023464_A0A452FTB6	-0.8285714285714287	0.04156268221574334
ENSCHIG00000027143_A0A452GAM2	0.7142857142857143	0.1107871720116617
ENSCHIG00000025314_A0A452G289	0.48571428571428577	0.3287230320699709
ENSCHIG00000006955_A0A452DTR2	-0.028571428571428574	0.9571545189504373
ENSCHIG00000019059_A0A452F7H2	-0.4285714285714286	0.3965014577259474
ENSCHIG00000008553_A0A452DX39	0.08571428571428573	0.8717434402332361
ENSCHIG00000012081_A0A452EB57	-0.5428571428571429	0.26570262390670557
ENSCHIG00000014601_A0A452ELY4	0.14285714285714288	0.7871720116618075
ENSCHIG00000009155_A0A452DZ26	-0.8857142857142858	0.01884548104956266
ENSCHIG00000009516_A0A452E050	0.48571428571428577	0.3287230320699709
ENSCHIG00000020724_A0A452FFS1	-0.14285714285714288	0.7871720116618075
ENSCHIG00000009231_A0A452DZ92	0.6	0.20799999999999982
ENSCHIG00000000374_A0A452DL09	0.2571428571428572	0.6227871720116618
ENSCHIG00000015687_A0A452ESM1	-0.14285714285714288	0.7871720116618075
ENSCHIG00000025113_A0A452G1X4	0.08571428571428573	0.8717434402332361
ENSCHIG00000019159_A0A452F8K0	-0.028571428571428574	0.9571545189504373
ENSCHIG00000016403_A0A452EVW2	-0.08571428571428573	0.8717434402332361
ENSCHIG00000008907_A0A452DY32	-0.49280538030458115	0.3206325828658273
ENSCHIG00000023595_A0A452FUA6	-0.028571428571428574	0.9571545189504373
ENSCHIG00000011507_A0A452E8D8	0.4285714285714286	0.3965014577259474
ENSCHIG00000024623_A0A452FZD4	0.7714285714285715	0.07239650145772594
ENSCHIG00000025806_A0A452G4H8	0.08696565534786728	0.8698803787001028
ENSCHIG00000017016_A0A452EY97	0.49280538030458115	0.3206325828658273
ENSCHIG00000018755_A0A452F6M6	-0.8285714285714287	0.04156268221574334
ENSCHIG00000020558_A0A452FEK1	-0.2571428571428572	0.6227871720116618
ENSCHIG00000027073_A0A452GAT4	-0.2	0.704
ENSCHIG00000016415_A0A452EVG7	-0.028571428571428574	0.9571545189504373
ENSCHIG00000018896_A0A452F6V7	-0.7142857142857143	0.1107871720116617
ENSCHIG00000017760_A0A452F1S0	-0.3142857142857143	0.5440932944606414
ENSCHIG00000020517_A0A452FEZ4	0.3768511731740915	0.46148284035080467
ENSCHIG00000026983_A0A452GAB9	0.6	0.20799999999999982
ENSCHIG00000017166_A0A452EYY1	-0.08571428571428573	0.8717434402332361
ENSCHIG00000026621_A0A452G893	0.3714285714285715	0.46847813411078715
ENSCHIG00000016765_A0A452EX09	-0.2571428571428572	0.6227871720116618
ENSCHIG00000013780_A0A452EIK9	0.9276336570439175	0.007665844187473165
ENSCHIG00000007030_A0A452DTL2	-0.48571428571428577	0.3287230320699709
ENSCHIG00000007683_A0A452DUQ7	-0.2571428571428572	0.6227871720116618
ENSCHIG00000015379_A0A452EQI8	-0.08571428571428573	0.8717434402332361
ENSCHIG00000010299_A0A452E3M4	0.14285714285714288	0.7871720116618075
ENSCHIG00000013953_A0A452EIY7	0.028571428571428574	0.9571545189504373
ENSCHIG00000010653_A0A452E4U5	-0.14285714285714288	0.7871720116618075
ENSCHIG00000021396_A0A452FJ00	-0.4285714285714286	0.3965014577259474
ENSCHIG00000019866_A0A452FCH1	-0.4285714285714286	0.3965014577259474
ENSCHIG00000009969_A0A452E200	-0.08571428571428573	0.8717434402332361
ENSCHIG00000018575_A0A452F5P0	-0.6957252427829382	0.12478933744028686
ENSCHIG00000022712_A0A452FQ19	-0.8857142857142858	0.01884548104956266
ENSCHIG00000012790_A0A452EDR1	0.8285714285714287	0.04156268221574334
ENSCHIG00000016954_A0A452EY08	-0.6571428571428573	0.15617492711370237
ENSCHIG00000003972_A0A452DQB1	-0.14285714285714288	0.7871720116618075
ENSCHIG00000009703_A0A452E108	0.3714285714285715	0.46847813411078715
ENSCHIG00000021802_A0A452FK13	0.2571428571428572	0.6227871720116618
ENSCHIG00000009299_A0A452E036	0.3142857142857143	0.5440932944606414
ENSCHIG00000016763_A0A452EWY1	-0.2571428571428572	0.6227871720116618
ENSCHIG00000025255_A0A452G267	-0.2571428571428572	0.6227871720116618
ENSCHIG00000024318_A0A452FXR6	0.6	0.20799999999999982
ENSCHIG00000023242_A0A452FSN9	0.7714285714285715	0.07239650145772594
ENSCHIG00000018799_A0A452F6R6	0.4285714285714286	0.3965014577259474
ENSCHIG00000022617_A0A452FPF6	-0.2571428571428572	0.6227871720116618
ENSCHIG00000012199_A0A452EAS6	0.14285714285714288	0.7871720116618075
ENSCHIG00000026618_A0A452G8I9	-0.4285714285714286	0.3965014577259474
ENSCHIG00000023322_A0A452FT27	-0.08571428571428573	0.8717434402332361
ENSCHIG00000023416_A0A452FTH6	0.7714285714285715	0.07239650145772594
ENSCHIG00000024369_A0A452FXG0	0.2571428571428572	0.6227871720116618
ENSCHIG00000019972_A0A452FC08	0.8285714285714287	0.04156268221574334
ENSCHIG00000010969_A0A452E6E5	-0.14285714285714288	0.7871720116618075
ENSCHIG00000003759_A0A452DQH5	-0.3714285714285715	0.46847813411078715
ENSCHIG00000018814_A0A452F6X6	-0.3714285714285715	0.46847813411078715
ENSCHIG00000014228_A0A452EK88	0.7142857142857143	0.1107871720116617
ENSCHIG00000018864_A0A452F756	-0.14285714285714288	0.7871720116618075
ENSCHIG00000021413_A0A452FIZ8	0.3714285714285715	0.46847813411078715
ENSCHIG00000015399_A0A452EQC7	0.6	0.20799999999999982
ENSCHIG00000019412_A0A452F9L1	-0.3714285714285715	0.46847813411078715
ENSCHIG00000010881_A0A452E5S9	-0.20291986247835697	0.6997979681570189
ENSCHIG00000019280_A0A452F8X8	-0.4285714285714286	0.3965014577259474
ENSCHIG00000025669_A0A452G3T7	-0.08571428571428573	0.8717434402332361
ENSCHIG00000026531_A0A452G7P2	-0.5507824838698261	0.2573693316225744
ENSCHIG00000017447_A0A452F0E8	0.8285714285714287	0.04156268221574334
ENSCHIG00000024664_A0A452FZ57	0.48571428571428577	0.3287230320699709
ENSCHIG00000020589_A0A452FF28	0.2571428571428572	0.6227871720116618
ENSCHIG00000008331_A0A452DWM6	0.942857142857143	0.004804664723032055
ENSCHIG00000009960_A0A452E201	0.14285714285714288	0.7871720116618075
ENSCHIG00000000405_A0A452DLH9	-0.028571428571428574	0.9571545189504373
ENSCHIG00000019096_A0A452F7M8	0.2571428571428572	0.6227871720116618
ENSCHIG00000012614_A0A452EDM2	0.2571428571428572	0.6227871720116618
ENSCHIG00000020286_A0A452FDB3	0.2	0.704
ENSCHIG00000012972_A0A452EEZ2	-0.2571428571428572	0.6227871720116618
ENSCHIG00000015256_A0A452EQJ9	-0.14285714285714288	0.7871720116618075
ENSCHIG00000014872_A0A452EMQ3	-0.14285714285714288	0.7871720116618075
ENSCHIG00000013020_A0A452EEM4	-0.4285714285714286	0.3965014577259474
ENSCHIG00000021633_A0A452FJ07	0.4285714285714286	0.3965014577259474
ENSCHIG00000026161_A0A452G6D4	-0.48571428571428577	0.3287230320699709
ENSCHIG00000026737_A0A452G972	0.6	0.20799999999999982
ENSCHIG00000008780_A0A452DYA0	0.08571428571428573	0.8717434402332361
ENSCHIG00000014588_I1X3V1	-0.20291986247835697	0.6997979681570189
ENSCHIG00000013398_A0A452EH82	-0.7356123579206245	0.09561078073827967
ENSCHIG00000009229_A0A452DZ54	0.6	0.20799999999999982
ENSCHIG00000026784_A0A452G9G2	0.028571428571428574	0.9571545189504373
ENSCHIG00000014503_A0A452ELI0	0.4285714285714286	0.3965014577259474
ENSCHIG00000020054_A0A452FC92	0.7142857142857143	0.1107871720116617
ENSCHIG00000016589_A0A452EWA5	-0.7714285714285715	0.07239650145772594
ENSCHIG00000011554_A0A452E8U3	0.3142857142857143	0.5440932944606414
ENSCHIG00000021286_A0A452FHC8	0.028571428571428574	0.9571545189504373
ENSCHIG00000024246_A0A452FX60	0.08571428571428573	0.8717434402332361
ENSCHIG00000026201_A0A452G6L3	0.6	0.20799999999999982
ENSCHIG00000018075_A0A452F378	0.0	1.0
ENSCHIG00000013413_A0A452EGM1	-0.5768179036829705	0.23073225195460037
ENSCHIG00000017970_A0A452F3A7	0.08571428571428573	0.8717434402332361
ENSCHIG00000001883_A0A452DMW8	0.46381682852195877	0.3541642984362303
ENSCHIG00000021550_A0A452FJ48	0.6	0.20799999999999982
ENSCHIG00000015669_A0A452ERH0	-0.2	0.704
ENSCHIG00000014414_A0A452EKX2	0.028571428571428574	0.9571545189504373
ENSCHIG00000014215_A0A452EK93	0.0	1.0
ENSCHIG00000000350_A0A452DL06	-0.5428571428571429	0.26570262390670557
ENSCHIG00000022468_A0A452FNM9	0.2	0.704
ENSCHIG00000009828_A0A452E1F8	0.14285714285714288	0.7871720116618075
ENSCHIG00000024402_A0A452FXS6	-0.3714285714285715	0.46847813411078715
ENSCHIG00000017856_A0A452F2T1	0.2942449431682498	0.5713704615752552
ENSCHIG00000024213_A0A452FXL7	0.7142857142857143	0.1107871720116617
ENSCHIG00000011324_A0A452E7Q2	-0.028571428571428574	0.9571545189504373
ENSCHIG00000021250_A0A452FI68	0.5428571428571429	0.26570262390670557
ENSCHIG00000027101_A0A452GAJ0	0.6571428571428573	0.15617492711370237
ENSCHIG00000011536_A0A452E9F0	0.6	0.20799999999999982
ENSCHIG00000016609_A0A452EWE8	0.5217939320872036	0.28834323380039373
ENSCHIG00000026707_A0A452G8P5	0.028571428571428574	0.9571545189504373
ENSCHIG00000000113_A0A452DJZ4	-0.5428571428571429	0.26570262390670557
ENSCHIG00000013574_A0A452EHM0	0.8285714285714287	0.04156268221574334
ENSCHIG00000015289_A0A452EQX6	0.08571428571428573	0.8717434402332361
ENSCHIG00000023462_A0A452FTS3	-0.3714285714285715	0.46847813411078715
ENSCHIG00000022181_A0A452FLL8	-0.48571428571428577	0.3287230320699709
ENSCHIG00000010473_A0A452E3X0	0.942857142857143	0.004804664723032055
ENSCHIG00000014252_A0A452EKB7	0.2571428571428572	0.6227871720116618
ENSCHIG00000016259_A0A452EUW4	0.2	0.704
ENSCHIG00000023935_A0A452FW21	0.14285714285714288	0.7871720116618075
ENSCHIG00000020881_A0A452FFW1	0.7714285714285715	0.07239650145772594
ENSCHIG00000022178_A0A452FLN5	0.14285714285714288	0.7871720116618075
ENSCHIG00000015180_A0A452EPB1	-0.5428571428571429	0.26570262390670557
ENSCHIG00000026081_A0A452G638	0.08571428571428573	0.8717434402332361
ENSCHIG00000000146_A0A452DK42	0.3714285714285715	0.46847813411078715
ENSCHIG00000018103_A0A452F3V6	0.2571428571428572	0.6227871720116618
ENSCHIG00000014381_A0A452EKX8	-0.7714285714285715	0.07239650145772594
ENSCHIG00000019964_A0A452FBU0	-0.4285714285714286	0.3965014577259474
ENSCHIG00000022137_A0A452FMP2	0.2	0.704
ENSCHIG00000013949_A0A452EIZ0	0.6571428571428573	0.15617492711370237
ENSCHIG00000008496_A0A452DXI9	-0.3714285714285715	0.46847813411078715
ENSCHIG00000018542_A0A452F617	0.028571428571428574	0.9571545189504373
ENSCHIG00000010785_A0A452E5F7	0.3142857142857143	0.5440932944606414
ENSCHIG00000025536_A0A452G372	0.028571428571428574	0.9571545189504373
ENSCHIG00000021762_A0A452FJX8	-0.14285714285714288	0.7871720116618075
ENSCHIG00000026454_A0A452G7G8	0.753702346348183	0.0835232813732598
ENSCHIG00000022607_A0A452FPA6	-0.4285714285714286	0.3965014577259474
ENSCHIG00000014459_A0A452EL72	0.08571428571428573	0.8717434402332361
ENSCHIG00000013092_A0A452EF54	0.057977103565244846	0.9131317851623264
ENSCHIG00000017239_A0A452EZ97	0.14285714285714288	0.7871720116618075
ENSCHIG00000019468_A0A452F9S2	-0.1449427589131121	0.7841083696021083
ENSCHIG00000012689_A0A452EDE1	-0.2571428571428572	0.6227871720116618
ENSCHIG00000023186_A0A452FSG9	-0.3714285714285715	0.46847813411078715
ENSCHIG00000017550_A0A452F0W1	-0.23190841426097938	0.658373571260927
ENSCHIG00000010306_A0A452E3J9	0.8406680016960503	0.0360575728451592
ENSCHIG00000021960_A0A452FLV1	0.6	0.20799999999999982
ENSCHIG00000016458_A0A452EVQ6	0.40583972495671394	0.42466250756136453
ENSCHIG00000014651_A0A452EM38	0.08571428571428573	0.8717434402332361
ENSCHIG00000012068_A0A452EAW5	0.4285714285714286	0.3965014577259474
ENSCHIG00000011972_A0A452EAP4	0.08571428571428573	0.8717434402332361
ENSCHIG00000016137_A0A452ETJ6	1.0	0.0
ENSCHIG00000015318_A0A452EQG2	-0.3714285714285715	0.46847813411078715
ENSCHIG00000016024_A0A452ET87	-0.14285714285714288	0.7871720116618075
ENSCHIG00000016714_A0A452EX96	-0.2608969660436018	0.6175338174259972
ENSCHIG00000015759_I7AHC8	0.6571428571428573	0.15617492711370237
ENSCHIG00000023476_A0A452FTE9	-0.2571428571428572	0.6227871720116618
ENSCHIG00000022058_A0A452FM00	0.08571428571428573	0.8717434402332361
ENSCHIG00000023035_A0A452FRM0	0.2571428571428572	0.6227871720116618
ENSCHIG00000026199_A0A452G682	-0.3714285714285715	0.46847813411078715
ENSCHIG00000012347_A0A452EBZ9	-0.14285714285714288	0.7871720116618075
ENSCHIG00000020974_A0A452FGX4	-0.2	0.704
ENSCHIG00000014208_A0A452EKX1	0.40583972495671394	0.42466250756136453
ENSCHIG00000019745_A0A452FAY7	-0.2571428571428572	0.6227871720116618
ENSCHIG00000013749_A0A452EIL9	-0.08571428571428573	0.8717434402332361
ENSCHIG00000016184_A0A452ETQ5	-0.028571428571428574	0.9571545189504373
ENSCHIG00000009876_A0A452E1Y6	-0.2	0.704
ENSCHIG00000023762_A0A452FV98	-0.39279220242478635	0.4411128091213043
ENSCHIG00000015417_A0A452EQC6	0.2	0.704
ENSCHIG00000018822_A0A452F7A7	-0.3714285714285715	0.46847813411078715
ENSCHIG00000025853_A0A0C4Y1X3	0.7247137945655605	0.10324280462370763
ENSCHIG00000026108_A0A452G643	0.14285714285714288	0.7871720116618075
ENSCHIG00000000525_A0A452DLW5	0.028988551782622423	0.9565293523898406
ENSCHIG00000015704_A0A452EST1	0.48571428571428577	0.3287230320699709
ENSCHIG00000013439_A0A452EHB0	-0.028571428571428574	0.9571545189504373
ENSCHIG00000018187_A0A452F414	-0.7142857142857143	0.1107871720116617
ENSCHIG00000021340_A0A452FI55	0.8116794499134279	0.04985758510134035
ENSCHIG00000011392_A0A452E831	-0.028571428571428574	0.9571545189504373
ENSCHIG00000025703_A0A452G478	0.14285714285714288	0.7871720116618075
ENSCHIG00000005692_A0A452DRS7	0.028571428571428574	0.9571545189504373
ENSCHIG00000027102_A0A452GB58	0.6	0.20799999999999982
ENSCHIG00000021967_A0A452FLJ3	0.7142857142857143	0.1107871720116617
ENSCHIG00000018318_A0A452F520	-0.3142857142857143	0.5440932944606414
ENSCHIG00000014919_A0A452EN98	-0.3714285714285715	0.46847813411078715
ENSCHIG00000007324_A0A452DUR7	0.2571428571428572	0.6227871720116618
ENSCHIG00000025985_A0A452G5B4	0.3142857142857143	0.5440932944606414
ENSCHIG00000003167_A0A452DPH5	-0.08571428571428573	0.8717434402332361
ENSCHIG00000010333_A0A452E3Q7	0.08571428571428573	0.8717434402332361
ENSCHIG00000024606_A0A452FYW5	-0.08571428571428573	0.8717434402332361
ENSCHIG00000027263_A0A452GB99	0.6957252427829382	0.12478933744028686
ENSCHIG00000015626_A0A452ERH9	0.2571428571428572	0.6227871720116618
ENSCHIG00000023024_A0A452FR96	0.6377481392176932	0.17307111024125976
ENSCHIG00000015421_A0A452EQA4	0.6	0.20799999999999982
ENSCHIG00000018563_A0A452F659	0.14285714285714288	0.7871720116618075
ENSCHIG00000010789_A0A452E5A7	0.5428571428571429	0.26570262390670557
ENSCHIG00000017697_A0A452F187	0.3142857142857143	0.5440932944606414
ENSCHIG00000014496_A0A452EM32	0.6571428571428573	0.15617492711370237
ENSCHIG00000008460_A0A452DX93	0.7714285714285715	0.07239650145772594
ENSCHIG00000021024_A0A452FGC9	0.3714285714285715	0.46847813411078715
ENSCHIG00000018937_A0A452F710	0.5428571428571429	0.26570262390670557
ENSCHIG00000015755_A0A452ET76	0.7714285714285715	0.07239650145772594
ENSCHIG00000025763_A0A452G497	-0.7714285714285715	0.07239650145772594
ENSCHIG00000023050_A0A452FRH5	-0.08571428571428573	0.8717434402332361
ENSCHIG00000018428_A0A452F585	0.6	0.20799999999999982
ENSCHIG00000019906_A0A452FBN5	0.7142857142857143	0.1107871720116617
ENSCHIG00000021400_A0A452FIN7	0.8285714285714287	0.04156268221574334
ENSCHIG00000027213_A0A452GB27	-0.2571428571428572	0.6227871720116618
ENSCHIG00000027244_A0A452GBK7	-0.2571428571428572	0.6227871720116618
ENSCHIG00000025666_A0A452G3Z9	0.11595420713048969	0.826848213385815
ENSCHIG00000011782_A0A452E9T4	0.942857142857143	0.004804664723032055
ENSCHIG00000008289_A0A452DWK7	0.14285714285714288	0.7871720116618075
ENSCHIG00000023396_A0A452FTN0	-0.3714285714285715	0.46847813411078715
ENSCHIG00000024982_A0A452G0M5	-0.14285714285714288	0.7871720116618075
ENSCHIG00000008760_A0A452DXS5	-0.057977103565244846	0.9131317851623264
ENSCHIG00000018737_A0A452F6X4	0.4285714285714286	0.3965014577259474
ENSCHIG00000022768_A0A452FQB0	-0.4285714285714286	0.3965014577259474
ENSCHIG00000018423_A0A452F571	0.6571428571428573	0.15617492711370237
ENSCHIG00000003028_A0A452DPE1	0.8116794499134279	0.04985758510134035
ENSCHIG00000027146_A0A452GBB6	-0.17393131069573456	0.7417339277316277
ENSCHIG00000011257_A0A452E7Q5	-0.11595420713048969	0.826848213385815
ENSCHIG00000008333_A0A452DWY4	0.8285714285714287	0.04156268221574334
ENSCHIG00000006215_A0A452DSG6	0.3478626213914691	0.4992532181146331
ENSCHIG00000013582_A0A452EHR1	-0.3142857142857143	0.5440932944606414
ENSCHIG00000022809_A0A452FQM7	-0.08571428571428573	0.8717434402332361
ENSCHIG00000026752_A0A452G8U8	0.8285714285714287	0.04156268221574334
ENSCHIG00000017559_A0A452F159	-0.14285714285714288	0.7871720116618075
ENSCHIG00000012377_A0A452EC18	0.6667366910003157	0.14808979944035275
ENSCHIG00000016707_A0A452EWU3	0.48571428571428577	0.3287230320699709
ENSCHIG00000025239_A0A452G1Q5	-0.08571428571428573	0.8717434402332361
ENSCHIG00000015499_A0A452ERJ6	0.7714285714285715	0.07239650145772594
ENSCHIG00000000654_A0A452DM11	0.4285714285714286	0.3965014577259474
ENSCHIG00000026834_A0A452G9P0	0.3714285714285715	0.46847813411078715
ENSCHIG00000021778_A0A452FK75	0.40583972495671394	0.42466250756136453
ENSCHIG00000025826_A0A452G4U2	-0.2608969660436018	0.6175338174259972
ENSCHIG00000018893_A0A452F711	0.11595420713048969	0.826848213385815
ENSCHIG00000015239_A0A452EQW8	0.7714285714285715	0.07239650145772594
ENSCHIG00000016058_A0A452ET77	-0.8857142857142858	0.01884548104956266
ENSCHIG00000026854_A0A452G9T7	-0.14285714285714288	0.7871720116618075
ENSCHIG00000016160_A0A452ETU1	-0.7714285714285715	0.07239650145772594
ENSCHIG00000027223_A0A452GBB7	-0.20291986247835697	0.6997979681570189
ENSCHIG00000027079_A0A452GAV1	0.6	0.20799999999999982
ENSCHIG00000024636_A0A452FZG2	-0.08571428571428573	0.8717434402332361
ENSCHIG00000017495_A0A452F0I9	-0.48571428571428577	0.3287230320699709
ENSCHIG00000021564_A0A452FJN4	-0.7714285714285715	0.07239650145772594
ENSCHIG00000017626_A0A452F148	0.08571428571428573	0.8717434402332361
ENSCHIG00000000509_A0A452DM03	0.48571428571428577	0.3287230320699709
ENSCHIG00000020562_A0A452FE88	-0.8285714285714287	0.04156268221574334
ENSCHIG00000015275_A0A452EQF0	0.3714285714285715	0.46847813411078715
ENSCHIG00000013901_A0A452EJ14	-0.48571428571428577	0.3287230320699709
ENSCHIG00000024648_A0A452FYU7	-0.6377481392176932	0.17307111024125976
ENSCHIG00000014541_A0A452ELE4	0.48571428571428577	0.3287230320699709
ENSCHIG00000015156_A0A452EP50	0.3714285714285715	0.46847813411078715
ENSCHIG00000026792_A0A452G9G3	-0.028571428571428574	0.9571545189504373
ENSCHIG00000007110_A0A452DTT2	-0.5507824838698261	0.2573693316225744
ENSCHIG00000025096_A0A452G0Z2	0.7142857142857143	0.1107871720116617
ENSCHIG00000008218_A0A452DW36	-0.08571428571428573	0.8717434402332361
ENSCHIG00000005737_A0A452DRP0	0.8857142857142858	0.01884548104956266
ENSCHIG00000013491_A0A452EH65	0.3714285714285715	0.46847813411078715
ENSCHIG00000015941_A0A452ETY7	-0.48571428571428577	0.3287230320699709
ENSCHIG00000022060_A0A452FLA8	0.7142857142857143	0.1107871720116617
ENSCHIG00000026097_A0A452G5U9	-0.08571428571428573	0.8717434402332361
ENSCHIG00000024206_A0A452FX35	-0.08571428571428573	0.8717434402332361
ENSCHIG00000016950_A0A452EY63	-0.3714285714285715	0.46847813411078715
ENSCHIG00000010634_A0A452E4Q2	0.028571428571428574	0.9571545189504373
ENSCHIG00000017128_F2X355	0.8406680016960503	0.0360575728451592
ENSCHIG00000011762_A0A452E9Q9	0.5428571428571429	0.26570262390670557
ENSCHIG00000019345_A0A452F992	0.2571428571428572	0.6227871720116618
ENSCHIG00000026934_A0A452G9Z8	0.3714285714285715	0.46847813411078715
ENSCHIG00000025218_A0A452G1F2	-0.48571428571428577	0.3287230320699709
ENSCHIG00000015758_A0A452ERY2	0.6571428571428573	0.15617492711370237
ENSCHIG00000014667_A0A452ELZ9	-0.20291986247835697	0.6997979681570189
ENSCHIG00000026121_A0A452G6L9	-0.5428571428571429	0.26570262390670557
ENSCHIG00000016945_A0A452EXP6	-0.5428571428571429	0.26570262390670557
ENSCHIG00000022923_A0A452FQV0	0.11595420713048969	0.826848213385815
ENSCHIG00000012236_A0A452EBH4	0.3478626213914691	0.4992532181146331
ENSCHIG00000014435_A0A452ELW2	-0.5428571428571429	0.26570262390670557
ENSCHIG00000015320_A0A452EQ33	0.2571428571428572	0.6227871720116618
ENSCHIG00000025370_A0A452G2H2	0.48571428571428577	0.3287230320699709
ENSCHIG00000025411_A0A452G2N5	-0.08571428571428573	0.8717434402332361
ENSCHIG00000026002_A0A060INS8	-0.08571428571428573	0.8717434402332361
ENSCHIG00000025923_A0A452G5E1	0.08571428571428573	0.8717434402332361
ENSCHIG00000017983_A0A452F308	0.6571428571428573	0.15617492711370237
ENSCHIG00000008758_A0A452DY95	0.3142857142857143	0.5440932944606414
ENSCHIG00000020776_A0A452FF60	0.3142857142857143	0.5440932944606414
ENSCHIG00000020683_A0A452FFM2	0.5428571428571429	0.26570262390670557
ENSCHIG00000016187_A0A452EUH4	0.942857142857143	0.004804664723032055
ENSCHIG00000027109_A0A452GB49	0.2571428571428572	0.6227871720116618
ENSCHIG00000021636_A0A452FJK1	0.2571428571428572	0.6227871720116618
ENSCHIG00000015026_A0A452ENQ2	0.2571428571428572	0.6227871720116618
ENSCHIG00000014129_A0A452EJX1	0.6571428571428573	0.15617492711370237
ENSCHIG00000023255_A0A249RNJ6	0.6	0.20799999999999982
ENSCHIG00000010374_A0A452E3I1	0.39279220242478635	0.4411128091213043
ENSCHIG00000007360_A0A452DUV1	0.7714285714285715	0.07239650145772594
ENSCHIG00000027039_A0A452GAN5	0.48571428571428577	0.3287230320699709
ENSCHIG00000015166_A0A452EP46	-0.2571428571428572	0.6227871720116618
ENSCHIG00000008386_A0A452DX74	-0.2571428571428572	0.6227871720116618
ENSCHIG00000021616_A0A452FJF7	-0.057977103565244846	0.9131317851623264
ENSCHIG00000010079_A0A452E2H1	-0.3714285714285715	0.46847813411078715
ENSCHIG00000017144_A0A452EZ52	0.08571428571428573	0.8717434402332361
ENSCHIG00000021053_A0A452FHA7	0.028571428571428574	0.9571545189504373
ENSCHIG00000012183_A0A452EBK8	0.08571428571428573	0.8717434402332361
ENSCHIG00000014256_A0A452EKS9	0.14285714285714288	0.7871720116618075
ENSCHIG00000017063_A0A452EYK5	0.40583972495671394	0.42466250756136453
ENSCHIG00000012099_A0A452EAZ8	0.8285714285714287	0.04156268221574334
ENSCHIG00000009344_A0A452DZM1	0.08571428571428573	0.8717434402332361
ENSCHIG00000010530_A0A452E493	-0.8285714285714287	0.04156268221574334
ENSCHIG00000027242_A0A452GB36	0.08571428571428573	0.8717434402332361
ENSCHIG00000025799_A0A452G4N6	-0.2571428571428572	0.6227871720116618
ENSCHIG00000018710_A0A452F6E0	-1.0	0.0
ENSCHIG00000020802_A0A452FFF7	0.8116794499134279	0.04985758510134035
ENSCHIG00000018328_A0A452F509	-0.5428571428571429	0.26570262390670557
ENSCHIG00000008571_A0A452DXH9	0.6	0.20799999999999982
ENSCHIG00000012238_A0A452EB39	-0.028571428571428574	0.9571545189504373
ENSCHIG00000022807_A0A452FQA6	0.3142857142857143	0.5440932944606414
ENSCHIG00000019346_A0A452F982	0.4285714285714286	0.3965014577259474
ENSCHIG00000013572_A0A452EH56	0.48571428571428577	0.3287230320699709
ENSCHIG00000020541_A0A452FEB8	0.028571428571428574	0.9571545189504373
ENSCHIG00000019385_A0A452F9G6	-0.48571428571428577	0.3287230320699709
ENSCHIG00000010462_A0A452E3X4	0.7142857142857143	0.1107871720116617
ENSCHIG00000011780_A0A452E9U4	0.23190841426097938	0.658373571260927
ENSCHIG00000026853_A0A452G9E1	0.08571428571428573	0.8717434402332361
ENSCHIG00000017171_A0A452EYS8	0.4285714285714286	0.3965014577259474
ENSCHIG00000022891_A0A452FQK4	0.5428571428571429	0.26570262390670557
ENSCHIG00000002946_A0A452DP22	0.7714285714285715	0.07239650145772594
ENSCHIG00000027014_A0A452GAG0	-0.4394802124588286	0.383220913257781
ENSCHIG00000014540_A0A452ELK2	0.4285714285714286	0.3965014577259474
ENSCHIG00000000361_A0A452DKZ3	0.2571428571428572	0.6227871720116618
ENSCHIG00000018997_A0A452F790	0.3478626213914691	0.4992532181146331
ENSCHIG00000020734_A0A452FGI1	0.3142857142857143	0.5440932944606414
ENSCHIG00000014822_A0A452ENH7	-0.3142857142857143	0.5440932944606414
ENSCHIG00000022619_A0A452FRX6	-0.3714285714285715	0.46847813411078715
ENSCHIG00000021064_A0A452FGW1	0.6	0.20799999999999982
ENSCHIG00000021276_A0A452FHK1	0.4285714285714286	0.3965014577259474
ENSCHIG00000011041_A0A452E6D4	0.3714285714285715	0.46847813411078715
ENSCHIG00000017531_A0A452F194	0.6571428571428573	0.15617492711370237
ENSCHIG00000014169_A0A452EK19	-0.3142857142857143	0.5440932944606414
ENSCHIG00000022082_A0A452FL79	0.14285714285714288	0.7871720116618075
ENSCHIG00000016736_A0A452EWT9	-0.3142857142857143	0.5440932944606414
ENSCHIG00000011028_A0A452E7S2	0.08571428571428573	0.8717434402332361
ENSCHIG00000010155_A0A452E2N0	0.2571428571428572	0.6227871720116618
ENSCHIG00000016469_A0A452EVP5	0.14285714285714288	0.7871720116618075
ENSCHIG00000025646_A0A452G3Q2	-0.5428571428571429	0.26570262390670557
ENSCHIG00000008519_A0A452DXG5	-0.6571428571428573	0.15617492711370237
ENSCHIG00000011677_A0A452E9C0	-0.6	0.20799999999999982
ENSCHIG00000015142_A0A452EP06	0.4285714285714286	0.3965014577259474
ENSCHIG00000021510_A0A452FJE2	-0.8857142857142858	0.01884548104956266
ENSCHIG00000010840_A0A452E5V6	0.48571428571428577	0.3287230320699709
ENSCHIG00000008067_A0A452DVS7	0.3714285714285715	0.46847813411078715
ENSCHIG00000015265_A0A452EPZ2	0.2	0.704
ENSCHIG00000025375_A0A452G2K9	0.2898855178262242	0.5773517870348748
ENSCHIG00000016192_A0A452EUP3	0.028571428571428574	0.9571545189504373
ENSCHIG00000009546_A0A452E0Q5	-0.028571428571428574	0.9571545189504373
ENSCHIG00000021582_A0A452FIR7	0.3142857142857143	0.5440932944606414
ENSCHIG00000011217_A0A452E712	0.11595420713048969	0.826848213385815
ENSCHIG00000026285_A0A452G6Q9	-0.40583972495671394	0.42466250756136453
ENSCHIG00000009857_A0A452E1K0	0.6	0.20799999999999982
ENSCHIG00000006532_A0A452DSI4	0.2571428571428572	0.6227871720116618
ENSCHIG00000022779_A0A452FQ28	-0.6571428571428573	0.15617492711370237
ENSCHIG00000011206_A0A452E6Z8	-0.8116794499134279	0.04985758510134035
ENSCHIG00000007516_A0A452DUL4	0.2571428571428572	0.6227871720116618
ENSCHIG00000007086_A0A452DU00	0.5428571428571429	0.26570262390670557
ENSCHIG00000024970_A0A452G0Y9	0.6957252427829382	0.12478933744028686
ENSCHIG00000008848_A0A452DY37	0.028988551782622423	0.9565293523898406
ENSCHIG00000022567_A0A452FP98	0.7714285714285715	0.07239650145772594
ENSCHIG00000011245_A0A452E7H1	0.6	0.20799999999999982
ENSCHIG00000024964_A0A452G0W3	-0.028571428571428574	0.9571545189504373
ENSCHIG00000015411_A0A452ERI2	-0.7714285714285715	0.07239650145772594
ENSCHIG00000012393_A0A452ECG9	0.028571428571428574	0.9571545189504373
ENSCHIG00000026197_A0A452G6H1	-0.7714285714285715	0.07239650145772594
ENSCHIG00000016109_A0A452EU60	-0.4285714285714286	0.3965014577259474
ENSCHIG00000018560_A0A452F6K8	-0.6377481392176932	0.17307111024125976
ENSCHIG00000018534_A0A452F604	-0.2571428571428572	0.6227871720116618
ENSCHIG00000014453_A0A452ELU9	0.20291986247835697	0.6997979681570189
ENSCHIG00000016076_A0A452EU40	0.48571428571428577	0.3287230320699709
ENSCHIG00000023957_A0A452FVZ7	0.08571428571428573	0.8717434402332361
ENSCHIG00000026535_A0A452G7U5	0.7714285714285715	0.07239650145772594
ENSCHIG00000017883_A0A452F2B2	-0.6	0.20799999999999982
ENSCHIG00000011680_A0A452E955	-0.2571428571428572	0.6227871720116618
ENSCHIG00000022125_A0A452FMR4	-0.942857142857143	0.004804664723032055
ENSCHIG00000016471_A0A452EW48	0.14285714285714288	0.7871720116618075
ENSCHIG00000026168_A0A452G689	0.2	0.704
ENSCHIG00000008433_A0A452DX07	-0.14285714285714288	0.7871720116618075
ENSCHIG00000017577_A0A452F104	0.6	0.20799999999999982
ENSCHIG00000023294_A0A452FSP5	0.5428571428571429	0.26570262390670557
ENSCHIG00000013115_A0A452EFA5	-0.08571428571428573	0.8717434402332361
ENSCHIG00000007111_A0A452DU11	0.6571428571428573	0.15617492711370237
ENSCHIG00000013684_A0A452EHX8	0.6	0.20799999999999982
ENSCHIG00000017135_A0A452EYR1	0.3714285714285715	0.46847813411078715
ENSCHIG00000017709_A0A452F1G7	-0.3142857142857143	0.5440932944606414
ENSCHIG00000020646_I1VE56	-0.3142857142857143	0.5440932944606414
ENSCHIG00000007090_A0A452DTS2	-0.057977103565244846	0.9131317851623264
ENSCHIG00000018347_A0A452F4N4	-0.3714285714285715	0.46847813411078715
ENSCHIG00000015973_A0A452EST7	-0.08571428571428573	0.8717434402332361
ENSCHIG00000008019_A0A452DW49	-0.6571428571428573	0.15617492711370237
ENSCHIG00000012658_A0A452EDD8	-0.48571428571428577	0.3287230320699709
ENSCHIG00000011076_A0A452E6T8	0.028571428571428574	0.9571545189504373
ENSCHIG00000011161_A0A452E6R1	0.6	0.20799999999999982
ENSCHIG00000026860_A0A452G9E9	0.08571428571428573	0.8717434402332361
ENSCHIG00000020075_A0A452FCR8	-0.5428571428571429	0.26570262390670557
ENSCHIG00000011988_A0A452EAJ1	0.39279220242478635	0.4411128091213043
ENSCHIG00000007557_A0A452DUX5	0.8285714285714287	0.04156268221574334
ENSCHIG00000020616_A0A452FEG4	-0.6	0.20799999999999982
ENSCHIG00000023569_A0A452FU40	0.3714285714285715	0.46847813411078715
ENSCHIG00000016994_A0A452EYD3	0.14285714285714288	0.7871720116618075
ENSCHIG00000018882_A0A452F730	0.8857142857142858	0.01884548104956266
ENSCHIG00000000122_A0A452DK19	0.48571428571428577	0.3287230320699709
ENSCHIG00000015476_A0A452EQP3	-0.4285714285714286	0.3965014577259474
ENSCHIG00000004836_A0A452DRH2	0.3714285714285715	0.46847813411078715
ENSCHIG00000009338_A0A452DZK2	-0.8285714285714287	0.04156268221574334
ENSCHIG00000023506_A0A452FU60	-0.2	0.704
ENSCHIG00000000162_A0A452DK85	-0.2	0.704
ENSCHIG00000015054_A0A452EPU9	0.3142857142857143	0.5440932944606414
ENSCHIG00000022016_A0A452FKX4	0.3714285714285715	0.46847813411078715
ENSCHIG00000018429_A0A452F576	0.48571428571428577	0.3287230320699709
ENSCHIG00000008397_A0A452E475	0.08571428571428573	0.8717434402332361
ENSCHIG00000006767_A0A452DTD1	0.9276336570439175	0.007665844187473165
ENSCHIG00000010791_A0A452E555	0.34786262139146906	0.4992532181146331
ENSCHIG00000012509_A0A452ECN5	0.3142857142857143	0.5440932944606414
ENSCHIG00000017216_A0A452EZC7	-0.7142857142857143	0.1107871720116617
ENSCHIG00000000312_A0A452DKT6	0.2571428571428572	0.6227871720116618
ENSCHIG00000018030_A0A452F311	0.5428571428571429	0.26570262390670557
ENSCHIG00000019341_A0A452F9J5	-0.6571428571428573	0.15617492711370237
ENSCHIG00000015158_Q9N0U7	0.8285714285714287	0.04156268221574334
ENSCHIG00000000214_A0A452DKD3	-0.2571428571428572	0.6227871720116618
ENSCHIG00000024272_A0A452FX55	0.2571428571428572	0.6227871720116618
ENSCHIG00000019363_A0A452F989	0.48571428571428577	0.3287230320699709
ENSCHIG00000014507_A0A452EMA2	-0.6642111641550715	0.15020042233101136
ENSCHIG00000020278_A0A452FD00	-0.17393131069573456	0.7417339277316277
ENSCHIG00000017966_A0A452F2V9	0.23190841426097938	0.658373571260927
ENSCHIG00000017296_A0A452EZM7	0.6	0.20799999999999982
ENSCHIG00000027264_A0A452GBL9	-0.7142857142857143	0.1107871720116617
ENSCHIG00000020031_A0A452FC66	0.028571428571428574	0.9571545189504373
ENSCHIG00000013286_A0A452EG38	0.7714285714285715	0.07239650145772594
ENSCHIG00000024493_A0A452FYQ4	0.49280538030458115	0.3206325828658273
ENSCHIG00000018419_A0A452F592	-0.48571428571428577	0.3287230320699709
ENSCHIG00000000340_A0A452DKY9	0.7714285714285715	0.07239650145772594
ENSCHIG00000018894_A0A452F6Y2	-0.6	0.20799999999999982
ENSCHIG00000018153_A0A452F3G0	-0.8857142857142858	0.01884548104956266
ENSCHIG00000015974_A0A452EU15	0.14285714285714288	0.7871720116618075
ENSCHIG00000009134_A0A452DZ25	0.4285714285714286	0.3965014577259474
ENSCHIG00000015872_A0A452ESE7	-0.2	0.704
ENSCHIG00000014715_A0A452EMC8	-0.08571428571428573	0.8717434402332361
ENSCHIG00000023977_A0A452FVQ2	0.057977103565244846	0.9131317851623264
ENSCHIG00000010108_A0A452E2J8	-0.4285714285714286	0.3965014577259474
ENSCHIG00000013229_A0A452EG03	0.08571428571428573	0.8717434402332361
ENSCHIG00000006680_A0A452DSW8	0.942857142857143	0.004804664723032055
ENSCHIG00000011705_A0A452E9K1	0.2571428571428572	0.6227871720116618
ENSCHIG00000011960_A0A452EAA3	-0.028571428571428574	0.9571545189504373
ENSCHIG00000011695_A0A452E9E7	0.7247137945655605	0.10324280462370763
ENSCHIG00000006748_A0A452DT65	0.7142857142857143	0.1107871720116617
ENSCHIG00000003270_A0A452DPJ5	0.08571428571428573	0.8717434402332361
ENSCHIG00000012671_A0A452EDC9	0.8986451052612952	0.014888622005580311
ENSCHIG00000024129_A0A452FWP3	-0.2571428571428572	0.6227871720116618
ENSCHIG00000016155_A0A452EUE1	0.7714285714285715	0.07239650145772594
ENSCHIG00000023844_A0A452FVW2	-0.14285714285714288	0.7871720116618075
ENSCHIG00000026944_A0A452G9R9	-0.028571428571428574	0.9571545189504373
ENSCHIG00000023338_P02082	-0.04411764705882353	0.9338664639731324
ENSCHIG00000026409_A0A452G7L4	0.4285714285714286	0.3965014577259474
ENSCHIG00000023552_A0A452FTR2	-0.942857142857143	0.004804664723032055
ENSCHIG00000005594_A0A452DRZ6	0.942857142857143	0.004804664723032055
ENSCHIG00000012976_A0A452EEG7	0.028571428571428574	0.9571545189504373
ENSCHIG00000024164_A0A452FXG7	0.5428571428571429	0.26570262390670557
ENSCHIG00000021555_A0A452FL07	0.028571428571428574	0.9571545189504373
ENSCHIG00000019475_A0A452FA17	0.20291986247835697	0.6997979681570189
ENSCHIG00000023321_A0A452FT17	0.48571428571428577	0.3287230320699709
ENSCHIG00000025236_A0A452G2E3	-0.2	0.704
ENSCHIG00000006732_A0A452DT66	-0.11595420713048969	0.826848213385815
ENSCHIG00000008887_B0LXL2	0.14285714285714288	0.7871720116618075
ENSCHIG00000021992_A0A452FL43	0.5428571428571429	0.26570262390670557
ENSCHIG00000020180_A0A452FCM6	-0.8116794499134279	0.04985758510134035
ENSCHIG00000019289_A0A452F929	0.028571428571428574	0.9571545189504373
ENSCHIG00000012731_A0A452EE23	0.5428571428571429	0.26570262390670557
ENSCHIG00000022213_A0A452FMK7	0.6	0.20799999999999982
ENSCHIG00000017178_A0A023IU61	0.6571428571428573	0.15617492711370237
ENSCHIG00000023271_A0A452FSE7	0.057977103565244846	0.9131317851623264
ENSCHIG00000017096_A0A452EZ39	-0.08571428571428573	0.8717434402332361
ENSCHIG00000023808_A0A452FV37	0.2	0.704
ENSCHIG00000023510_A0A452FTL9	-0.23190841426097938	0.658373571260927
ENSCHIG00000026723_A0A452G8N6	-0.3142857142857143	0.5440932944606414
ENSCHIG00000011531_A0A452E8Q3	0.08571428571428573	0.8717434402332361
ENSCHIG00000012083_A0A452EAV8	-0.4285714285714286	0.3965014577259474
ENSCHIG00000025321_A0A452G286	-0.1449427589131121	0.7841083696021083
ENSCHIG00000018146_A0A452F406	0.7714285714285715	0.07239650145772594
ENSCHIG00000025663_A0A452G3X7	-0.3714285714285715	0.46847813411078715
ENSCHIG00000019857_A0A452FB42	0.3142857142857143	0.5440932944606414
ENSCHIG00000000388_A0A452DLH3	0.08571428571428573	0.8717434402332361
ENSCHIG00000019763_A0A452FB45	0.14285714285714288	0.7871720116618075
ENSCHIG00000020773_A0A452FFB6	-0.6	0.20799999999999982
ENSCHIG00000017941_A0A452F2I9	0.753702346348183	0.0835232813732598
ENSCHIG00000010966_A0A452E684	0.7714285714285715	0.07239650145772594
ENSCHIG00000013397_A0A452EGJ1	0.3714285714285715	0.46847813411078715
ENSCHIG00000018990_A0A452F882	-0.8857142857142858	0.01884548104956266
ENSCHIG00000025924_A0A452G782	-0.3142857142857143	0.5440932944606414
ENSCHIG00000019259_A0A452FAW8	0.5428571428571429	0.26570262390670557
ENSCHIG00000017911_A0A452F2N5	0.5428571428571429	0.26570262390670557
ENSCHIG00000000599_A0A452DMF9	0.2	0.704
ENSCHIG00000013561_A0A452EH79	0.6	0.20799999999999982
ENSCHIG00000023581_A0A452FUS4	0.15179418517972906	0.7740575031656567
ENSCHIG00000023652_A0A452FUP0	-0.14285714285714288	0.7871720116618075
ENSCHIG00000019125_A0A452F8I7	0.5428571428571429	0.26570262390670557
ENSCHIG00000023517_A0A452FTK4	-0.3142857142857143	0.5440932944606414
ENSCHIG00000024010_A0A452FWN6	-0.2	0.704
ENSCHIG00000027114_A0A452GAH4	-0.6	0.20799999999999982
ENSCHIG00000022426_A0A452FNL4	-0.14285714285714288	0.7871720116618075
ENSCHIG00000020806_A0A452FFM4	-0.6	0.20799999999999982
ENSCHIG00000023932_A0A452FVY3	0.48571428571428577	0.3287230320699709
ENSCHIG00000015168_A0A452EPB0	-0.5428571428571429	0.26570262390670557
ENSCHIG00000004247_A0A452DS40	-0.11595420713048969	0.826848213385815
ENSCHIG00000023878_A0A452FV79	0.3714285714285715	0.46847813411078715
ENSCHIG00000014589_A0A452ELZ7	0.4285714285714286	0.3965014577259474
ENSCHIG00000016668_A0A452EWT2	-0.14285714285714288	0.7871720116618075
ENSCHIG00000014655_A0A452ELZ0	0.20291986247835697	0.6997979681570189
ENSCHIG00000013690_A0A452EHY8	-0.2571428571428572	0.6227871720116618
ENSCHIG00000024936_A0A452G0L3	-0.2	0.704
ENSCHIG00000010566_A0A452E4C0	-0.028571428571428574	0.9571545189504373
ENSCHIG00000018393_A0A452F4R4	0.7714285714285715	0.07239650145772594
ENSCHIG00000024734_A0A452FZU7	0.7142857142857143	0.1107871720116617
ENSCHIG00000011269_A0A452E7C7	-0.8857142857142858	0.01884548104956266
ENSCHIG00000020367_A0A452FE11	-0.4285714285714286	0.3965014577259474
ENSCHIG00000026774_A0A452G9D3	-0.8857142857142858	0.01884548104956266
ENSCHIG00000023163_A0A452FS00	0.2571428571428572	0.6227871720116618
ENSCHIG00000027016_A0A452GAH5	0.028571428571428574	0.9571545189504373
ENSCHIG00000014676_A0A452EMK8	0.2571428571428572	0.6227871720116618
ENSCHIG00000024327_A0A452FY52	0.5428571428571429	0.26570262390670557
ENSCHIG00000024319_A0A452FXF1	0.5428571428571429	0.26570262390670557
ENSCHIG00000015434_A0A452ERP9	0.7142857142857143	0.1107871720116617
ENSCHIG00000013655_A0A452EHG8	-0.7714285714285715	0.07239650145772594
ENSCHIG00000024084_A0A452FX52	-0.08571428571428573	0.8717434402332361
ENSCHIG00000022292_A0A452FM75	0.3142857142857143	0.5440932944606414
ENSCHIG00000026356_A0A452G6X5	-0.028571428571428574	0.9571545189504373
ENSCHIG00000015455_A0A452EQF8	-0.6571428571428573	0.15617492711370237
ENSCHIG00000020581_A0A452FEX4	-0.20291986247835697	0.6997979681570189
ENSCHIG00000026333_A0A452G793	-0.6	0.20799999999999982
ENSCHIG00000024592_A0A452FYL9	-0.6	0.20799999999999982
ENSCHIG00000015924_A0A452ESR2	-0.6	0.20799999999999982
ENSCHIG00000014075_A0A452EK27	0.2	0.704
ENSCHIG00000025653_A0A452G3S6	0.057977103565244846	0.9131317851623264
ENSCHIG00000025004_A0A452G0H4	-0.3714285714285715	0.46847813411078715
ENSCHIG00000009467_A0A452E0C3	-0.3714285714285715	0.46847813411078715
ENSCHIG00000018248_A0A452F4D3	-0.8285714285714287	0.04156268221574334
ENSCHIG00000007099_A0A452DTM9	0.942857142857143	0.004804664723032055
ENSCHIG00000010466_A0A452E416	-0.3714285714285715	0.46847813411078715
ENSCHIG00000011751_A0A452E9J1	0.028571428571428574	0.9571545189504373
ENSCHIG00000012227_A0A452EBG5	0.6571428571428573	0.15617492711370237
ENSCHIG00000014130_A0A452EKF9	-0.48571428571428577	0.3287230320699709
ENSCHIG00000017426_A0A452F099	0.8285714285714287	0.04156268221574334
ENSCHIG00000020187_A0A452FCW6	-0.7714285714285715	0.07239650145772594
ENSCHIG00000013444_A0A452EH39	-0.3142857142857143	0.5440932944606414
ENSCHIG00000024671_A0A452FZV2	-0.8116794499134279	0.04985758510134035
ENSCHIG00000011609_A0A452E901	0.14285714285714288	0.7871720116618075
ENSCHIG00000021837_A0A452FKK3	-0.4285714285714286	0.3965014577259474
ENSCHIG00000017576_A0A452F0U5	-0.08571428571428573	0.8717434402332361
ENSCHIG00000000074_A0A452DJS9	0.2571428571428572	0.6227871720116618
ENSCHIG00000023892_A0A452FVX5	-0.4285714285714286	0.3965014577259474
ENSCHIG00000020446_A0A452FDV7	0.8285714285714287	0.04156268221574334
ENSCHIG00000027228_A0A452GBJ5	-0.4285714285714286	0.3965014577259474
ENSCHIG00000020447_A0A452FEH4	-0.08571428571428573	0.8717434402332361
ENSCHIG00000023930_A0A452FVK2	-0.8285714285714287	0.04156268221574334
ENSCHIG00000009709_A0A452E0Z6	-0.5507824838698261	0.2573693316225744
ENSCHIG00000026835_A0A452G9C4	-0.08571428571428573	0.8717434402332361
ENSCHIG00000026090_A0A452G5Y7	0.6957252427829382	0.12478933744028686
ENSCHIG00000027240_A0A452GBK4	0.7714285714285715	0.07239650145772594
ENSCHIG00000009017_A0A452DYD4	-0.14285714285714288	0.7871720116618075
ENSCHIG00000018824_A0A452F702	0.48571428571428577	0.3287230320699709
ENSCHIG00000021559_A0A452FJS7	-0.08571428571428573	0.8717434402332361
ENSCHIG00000015027_A0A452EPR9	-0.33394720739540396	0.5177002083054396
ENSCHIG00000019373_A0A452F9C0	0.08571428571428573	0.8717434402332361
ENSCHIG00000011373_A0A452E819	-0.6	0.20799999999999982
ENSCHIG00000011986_A0A452EAL1	-0.5217939320872036	0.28834323380039373
ENSCHIG00000021337_A0A452FHZ0	-0.5768179036829705	0.23073225195460037
ENSCHIG00000011200_A0A452E6Y2	0.3714285714285715	0.46847813411078715
ENSCHIG00000023541_A0A452FU56	-0.4285714285714286	0.3965014577259474
ENSCHIG00000016539_A0A452EW09	-0.3714285714285715	0.46847813411078715
ENSCHIG00000015723_A0A452ET31	0.3142857142857143	0.5440932944606414
ENSCHIG00000021899_A0A452FL66	0.8285714285714287	0.04156268221574334
ENSCHIG00000026577_A0A452G8B6	-0.028571428571428574	0.9571545189504373
ENSCHIG00000023370_A0A452FSZ2	0.7142857142857143	0.1107871720116617
ENSCHIG00000026136_A0A452G694	0.8116794499134279	0.04985758510134035
ENSCHIG00000027002_A0A452G9V9	0.6	0.20799999999999982
ENSCHIG00000023078_A0A452FRM6	-0.7714285714285715	0.07239650145772594
ENSCHIG00000009169_A0A452DZF6	0.3714285714285715	0.46847813411078715
ENSCHIG00000022448_A0A452FNL6	-0.2571428571428572	0.6227871720116618
ENSCHIG00000011274_A0A452E7K8	0.7142857142857143	0.1107871720116617
ENSCHIG00000019620_A0A452FAL7	0.6	0.20799999999999982
ENSCHIG00000011919_A0A452EA66	-0.14285714285714288	0.7871720116618075
ENSCHIG00000020605_A0A452FEG1	-0.48571428571428577	0.3287230320699709
ENSCHIG00000020864_A0A452FFU3	-0.7714285714285715	0.07239650145772594
ENSCHIG00000024557_A0A452FYS8	0.5428571428571429	0.26570262390670557
ENSCHIG00000009776_A0A452E193	0.6	0.20799999999999982
ENSCHIG00000003742_A0A452DQA1	-0.030358837035945815	0.9544757346935633
ENSCHIG00000023107_A0A452FRX8	0.7142857142857143	0.1107871720116617
ENSCHIG00000013458_A0A0M4FUH9	-0.4285714285714286	0.3965014577259474
ENSCHIG00000025208_A0A452G1U4	-0.5428571428571429	0.26570262390670557
ENSCHIG00000009907_A0A452E1V5	0.4285714285714286	0.3965014577259474
ENSCHIG00000011852_A1E461	0.46381682852195877	0.3541642984362303
ENSCHIG00000014232_A0A452EK46	-0.08571428571428573	0.8717434402332361
ENSCHIG00000008238_A0A452DW72	-0.08571428571428573	0.8717434402332361
ENSCHIG00000022076_A0A452FL64	-0.028571428571428574	0.9571545189504373
ENSCHIG00000027045_A0A452GAF7	0.7714285714285715	0.07239650145772594
ENSCHIG00000020008_A0A452FCG5	0.5428571428571429	0.26570262390670557
ENSCHIG00000009273_A0A452E004	-0.6	0.20799999999999982
ENSCHIG00000020522_A0A452FE42	-0.3768511731740915	0.46148284035080467
ENSCHIG00000011272_A0A452E7I3	-0.48571428571428577	0.3287230320699709
ENSCHIG00000011993_A0A452EA45	0.6	0.20799999999999982
ENSCHIG00000010626_A0A452E4R9	0.14285714285714288	0.7871720116618075
ENSCHIG00000014399_A0A452ELF2	0.23190841426097938	0.658373571260927
ENSCHIG00000017728_A0A452F1E7	0.028571428571428574	0.9571545189504373
ENSCHIG00000024160_A0A452FWU9	-0.48571428571428577	0.3287230320699709
ENSCHIG00000015784_A0A452ESY5	0.08571428571428573	0.8717434402332361
ENSCHIG00000022756_A0A452FQ40	0.028571428571428574	0.9571545189504373
ENSCHIG00000000428_A0A452DL89	0.7142857142857143	0.1107871720116617
ENSCHIG00000017286_A0A452EZS5	0.7714285714285715	0.07239650145772594
ENSCHIG00000024921_A0A452G086	0.5507824838698261	0.2573693316225744
ENSCHIG00000020780_A0A452FG43	-0.48571428571428577	0.3287230320699709
ENSCHIG00000008016_A0A452DVT7	-0.6571428571428573	0.15617492711370237
ENSCHIG00000012138_A0A452EAZ3	-0.6	0.20799999999999982
ENSCHIG00000025274_A0A452G231	-0.6571428571428573	0.15617492711370237
ENSCHIG00000010194_A0A452E2Y2	0.20291986247835697	0.6997979681570189
ENSCHIG00000006718_A0A452DT86	0.6571428571428573	0.15617492711370237
ENSCHIG00000023666_A0A452FU96	0.48571428571428577	0.3287230320699709
ENSCHIG00000018789_A0A452F6U4	0.14285714285714288	0.7871720116618075
ENSCHIG00000022380_A0A452FNC1	-0.2571428571428572	0.6227871720116618
ENSCHIG00000022498_A0A452FNX0	0.6087595874350709	0.19966018946036257
ENSCHIG00000011634_A0A452E925	0.6571428571428573	0.15617492711370237
ENSCHIG00000007232_A0A452DUH5	-0.3188740696088466	0.5379005604702051
ENSCHIG00000026247_A0A452G6T9	-0.8285714285714287	0.04156268221574334
ENSCHIG00000018496_A0A452F5I6	-0.3142857142857143	0.5440932944606414
ENSCHIG00000010600_A0A452E4I0	0.6	0.20799999999999982
ENSCHIG00000021069_A0A452FHG3	-0.028571428571428574	0.9571545189504373
ENSCHIG00000016649_A0A452EWN3	0.028988551782622423	0.9565293523898406
ENSCHIG00000012504_A0A452ECS6	-0.2571428571428572	0.6227871720116618
ENSCHIG00000023827_P82018	-0.028571428571428574	0.9571545189504373
ENSCHIG00000023884_A0A452FW34	0.6667366910003157	0.14808979944035275
ENSCHIG00000007406_A0A452DUH4	0.028571428571428574	0.9571545189504373
ENSCHIG00000019082_A0A452F8D7	-0.14285714285714288	0.7871720116618075
ENSCHIG00000018619_A0A452F6Q8	0.14285714285714288	0.7871720116618075
ENSCHIG00000019847_A0A452FBC0	0.14285714285714288	0.7871720116618075
ENSCHIG00000018260_A0A452F4E3	-0.14285714285714288	0.7871720116618075
ENSCHIG00000004264_A0A452DQC4	0.5428571428571429	0.26570262390670557
ENSCHIG00000019826_A0A452FBM7	-0.6	0.20799999999999982
ENSCHIG00000026105_A0A452G635	-0.2571428571428572	0.6227871720116618
ENSCHIG00000022449_A0A452FNJ5	-0.2	0.704
ENSCHIG00000026483_A0A452G7U7	0.08571428571428573	0.8717434402332361
ENSCHIG00000012695_A0A452EDH1	0.3714285714285715	0.46847813411078715
ENSCHIG00000005523_A0A452DRP9	-0.14285714285714288	0.7871720116618075
ENSCHIG00000016522_A0A452EW57	0.6	0.20799999999999982
ENSCHIG00000018813_A0A452F6L9	0.4285714285714286	0.3965014577259474
ENSCHIG00000021132_A0A452FHV0	-0.08571428571428573	0.8717434402332361
ENSCHIG00000008646_A0A452DXL9	0.3714285714285715	0.46847813411078715
ENSCHIG00000011851_A0A452E9T9	-0.48571428571428577	0.3287230320699709
ENSCHIG00000025102_A0A452G133	0.4285714285714286	0.3965014577259474
ENSCHIG00000012829_A0A452EE94	-0.8116794499134279	0.04985758510134035
ENSCHIG00000007372_A0A452DUC4	-0.3142857142857143	0.5440932944606414
ENSCHIG00000014255_A0A452EK79	0.2571428571428572	0.6227871720116618
ENSCHIG00000026575_A0A452G829	0.3142857142857143	0.5440932944606414
ENSCHIG00000009589_A0A452E0U0	0.7714285714285715	0.07239650145772594
ENSCHIG00000016203_A0A452EUI0	0.48571428571428577	0.3287230320699709
ENSCHIG00000022032_A0A452FLD9	0.6	0.20799999999999982
ENSCHIG00000024524_A0A452FYD0	0.14285714285714288	0.7871720116618075
ENSCHIG00000000215_A0A452DLC3	0.9276336570439175	0.007665844187473165
ENSCHIG00000026394_A0A452G7G9	0.2608969660436018	0.6175338174259972
ENSCHIG00000008080_A0A452DW65	0.08571428571428573	0.8717434402332361
ENSCHIG00000021220_A0A452FHM6	-0.028571428571428574	0.9571545189504373
ENSCHIG00000002992_A0A452DNV9	-0.40583972495671394	0.42466250756136453
ENSCHIG00000010169_A0A452E2S1	-0.3714285714285715	0.46847813411078715
ENSCHIG00000014685_A0A452EMY0	0.08571428571428573	0.8717434402332361
ENSCHIG00000025829_A0A452G4V8	-0.14285714285714288	0.7871720116618075
ENSCHIG00000013956_A0A452EJI5	-0.7714285714285715	0.07239650145772594
ENSCHIG00000013753_A0A452EHZ0	0.6	0.20799999999999982
ENSCHIG00000024248_A0A452FX01	-0.6571428571428573	0.15617492711370237
ENSCHIG00000016266_A0A452EUS4	0.028571428571428574	0.9571545189504373
ENSCHIG00000008891_A0A452DXW5	0.7714285714285715	0.07239650145772594
ENSCHIG00000011975_A0A452EAB4	0.2571428571428572	0.6227871720116618
ENSCHIG00000000315_A0A452DKU0	-0.2571428571428572	0.6227871720116618
ENSCHIG00000021549_A0A452FJG8	0.5428571428571429	0.26570262390670557
ENSCHIG00000019395_A0A452F9F5	0.7142857142857143	0.1107871720116617
ENSCHIG00000007988_A0A452DVI7	-0.08571428571428573	0.8717434402332361
ENSCHIG00000026817_A0A452G9L5	-0.4285714285714286	0.3965014577259474
ENSCHIG00000010761_A0A452E5B4	0.942857142857143	0.004804664723032055
ENSCHIG00000022489_A0A452FNT7	0.8285714285714287	0.04156268221574334
ENSCHIG00000019338_A0A452F9E5	-0.20291986247835697	0.6997979681570189
ENSCHIG00000025099_A0A452G0P6	-0.3714285714285715	0.46847813411078715
ENSCHIG00000024807_A0A452G098	0.6667366910003157	0.14808979944035275
ENSCHIG00000026323_A0A452G6S8	0.8857142857142858	0.01884548104956266
ENSCHIG00000026236_A0A452G6S6	0.23190841426097938	0.658373571260927
ENSCHIG00000010866_A0A452E5Q7	-0.5428571428571429	0.26570262390670557
ENSCHIG00000013143_A0A452EFE3	-0.4285714285714286	0.3965014577259474
ENSCHIG00000007747_A0A452DVP0	-0.028571428571428574	0.9571545189504373
ENSCHIG00000021377_A0A452FHU0	0.028571428571428574	0.9571545189504373
ENSCHIG00000012830_A0A452EE79	0.7714285714285715	0.07239650145772594
ENSCHIG00000010416_A0A452E3Z5	0.4285714285714286	0.3965014577259474
ENSCHIG00000016025_A0A452ET33	0.3714285714285715	0.46847813411078715
ENSCHIG00000022602_A0A452FPG2	-0.08571428571428573	0.8717434402332361
ENSCHIG00000011099_A0A452E6T1	-0.6377481392176932	0.17307111024125976
ENSCHIG00000016026_A0A452EU45	0.3714285714285715	0.46847813411078715
ENSCHIG00000024694_A0A452G000	0.2	0.704
ENSCHIG00000018891_A0A452F789	-0.5428571428571429	0.26570262390670557
ENSCHIG00000015663_A0A452ERU9	0.3142857142857143	0.5440932944606414
ENSCHIG00000013201_A0A452EFL3	0.08571428571428573	0.8717434402332361
ENSCHIG00000022576_A0A452FPF8	-0.14285714285714288	0.7871720116618075
ENSCHIG00000011423_A0A452E825	-0.028571428571428574	0.9571545189504373
ENSCHIG00000006565_A0A452DSV6	0.057977103565244846	0.9131317851623264
ENSCHIG00000000491_A0A452DLS5	0.0	1.0
ENSCHIG00000022202_A0A452FMB7	-0.08571428571428573	0.8717434402332361
ENSCHIG00000011500_A0A452E8Q6	0.6	0.20799999999999982
ENSCHIG00000017396_A0A452F0E9	-0.08571428571428573	0.8717434402332361
ENSCHIG00000007470_A0A452DUG3	-0.3142857142857143	0.5440932944606414
ENSCHIG00000017558_A0A452F0M7	0.5428571428571429	0.26570262390670557
ENSCHIG00000010532_A0A452E478	-0.3714285714285715	0.46847813411078715
ENSCHIG00000017899_A0A452F2K7	0.6571428571428573	0.15617492711370237
ENSCHIG00000015135_A0A452EP88	0.14285714285714288	0.7871720116618075
ENSCHIG00000024454_A0A452FYW4	0.08571428571428573	0.8717434402332361
ENSCHIG00000010774_A0A452E5B9	-0.2571428571428572	0.6227871720116618
ENSCHIG00000024824_A0A452G0B8	0.48571428571428577	0.3287230320699709
ENSCHIG00000014144_A0A452EK95	0.2571428571428572	0.6227871720116618
ENSCHIG00000026334_A0A452G6U1	0.5428571428571429	0.26570262390670557
ENSCHIG00000010786_A0A452E5L5	0.8285714285714287	0.04156268221574334
ENSCHIG00000026011_A0A452G5N4	0.4285714285714286	0.3965014577259474
ENSCHIG00000020359_A0A452FDK7	-0.08571428571428573	0.8717434402332361
ENSCHIG00000016418_A0A452EVF7	0.6	0.20799999999999982
ENSCHIG00000026715_A0A452G8M2	0.11595420713048969	0.826848213385815
ENSCHIG00000015482_A0A452EQL1	-0.48571428571428577	0.3287230320699709
ENSCHIG00000008152_A0A452DWT7	-0.028988551782622423	0.9565293523898406
ENSCHIG00000014259_A0A452EL29	0.3142857142857143	0.5440932944606414
ENSCHIG00000024288_A0A452FXD5	0.7714285714285715	0.07239650145772594
ENSCHIG00000021486_A0A452FIM9	-0.08571428571428573	0.8717434402332361
ENSCHIG00000023886_A0A452FW46	0.14285714285714288	0.7871720116618075
ENSCHIG00000022022_A0A452FL63	0.3478626213914691	0.4992532181146331
ENSCHIG00000021233_A0A452FI28	-0.49280538030458115	0.3206325828658273
ENSCHIG00000017616_A0A452F0X6	-0.08571428571428573	0.8717434402332361
ENSCHIG00000003071_A0A452DPB5	0.3714285714285715	0.46847813411078715
ENSCHIG00000000213_A0A452DKD6	0.3142857142857143	0.5440932944606414
ENSCHIG00000020673_A0A452FF94	0.6571428571428573	0.15617492711370237
ENSCHIG00000026894_A0A452G9Z7	-0.5428571428571429	0.26570262390670557
ENSCHIG00000026598_A0A452G896	0.3714285714285715	0.46847813411078715
ENSCHIG00000019967_A0A452FBW1	0.8285714285714287	0.04156268221574334
ENSCHIG00000017848_A0A452F256	0.48571428571428577	0.3287230320699709
ENSCHIG00000004568_A0A452DQV2	-0.2	0.704
ENSCHIG00000000527_A0A452DMH9	0.8285714285714287	0.04156268221574334
ENSCHIG00000023548_A0A0M3KWF7	-0.14285714285714288	0.7871720116618075
ENSCHIG00000023630_A0A452FUA7	-0.3768511731740915	0.46148284035080467
ENSCHIG00000018460_A0A452F5M4	0.7142857142857143	0.1107871720116617
ENSCHIG00000011646_A0A452E8Y9	0.8857142857142858	0.01884548104956266
ENSCHIG00000012491_A0A452ECI1	0.028571428571428574	0.9571545189504373
ENSCHIG00000021134_A0A452FHR4	-0.8696565534786727	0.024376891685690787
ENSCHIG00000020527_A0A452FE36	-0.4285714285714286	0.3965014577259474
ENSCHIG00000014012_A0A452EK25	0.08571428571428573	0.8717434402332361
ENSCHIG00000000504_A0A452DLU2	0.8857142857142858	0.01884548104956266
ENSCHIG00000014206_A0A452EKT6	0.20291986247835697	0.6997979681570189
ENSCHIG00000013628_H9B8T7	-0.4285714285714286	0.3965014577259474
ENSCHIG00000013648_A0A452EI39	0.3714285714285715	0.46847813411078715
ENSCHIG00000014118_A0A452EJS8	0.2571428571428572	0.6227871720116618
ENSCHIG00000001881_A0A452DMU6	0.6	0.20799999999999982
ENSCHIG00000002602_A0A452DNL2	0.5428571428571429	0.26570262390670557
ENSCHIG00000013305_A0A452EG91	0.028571428571428574	0.9571545189504373
ENSCHIG00000021929_A0A452FLL5	-0.2571428571428572	0.6227871720116618
ENSCHIG00000019657_A0A452FAK4	0.4285714285714286	0.3965014577259474
ENSCHIG00000022356_A0A452FN84	-0.2	0.704
ENSCHIG00000017116_A0A452EYK4	0.48571428571428577	0.3287230320699709
ENSCHIG00000010216_A0A452E2Y0	-0.14285714285714288	0.7871720116618075
ENSCHIG00000016785_A0A452EX76	0.3478626213914691	0.4992532181146331
ENSCHIG00000018237_A0A452F4G7	0.14285714285714288	0.7871720116618075
ENSCHIG00000013075_A0A452EF37	0.4285714285714286	0.3965014577259474
ENSCHIG00000005424_A0A452DRI6	0.48571428571428577	0.3287230320699709
ENSCHIG00000025344_A0A452G2C5	0.14285714285714288	0.7871720116618075
ENSCHIG00000025069_A0A452G1U2	-0.5428571428571429	0.26570262390670557
ENSCHIG00000009939_A0A452E2D3	0.46381682852195877	0.3541642984362303
ENSCHIG00000022763_A0A452FQ49	0.6	0.20799999999999982
ENSCHIG00000016778_A0A452EX16	-0.2	0.704
ENSCHIG00000001799_A0A452DMX8	0.7142857142857143	0.1107871720116617
ENSCHIG00000010512_A0A452E467	-0.14285714285714288	0.7871720116618075
ENSCHIG00000009847_A0A452E1E7	-0.3142857142857143	0.5440932944606414
ENSCHIG00000015010_A0A452ENR6	0.028988551782622423	0.9565293523898406
ENSCHIG00000019290_A0A452F8Y4	0.6	0.20799999999999982
ENSCHIG00000021906_A0A452FKY4	-0.3188740696088466	0.5379005604702051
ENSCHIG00000023276_A0A452FSE1	-0.2	0.704
ENSCHIG00000008108_A0A452DW48	-0.2571428571428572	0.6227871720116618
ENSCHIG00000022570_A0A452FPD6	-0.3142857142857143	0.5440932944606414
ENSCHIG00000016969_A0A452EY51	-0.7714285714285715	0.07239650145772594
ENSCHIG00000014220_A0A452EKD0	-0.2571428571428572	0.6227871720116618
ENSCHIG00000010065_A0A452E2P3	-0.7142857142857143	0.1107871720116617
ENSCHIG00000017630_A0A452F0Y6	0.23190841426097938	0.658373571260927
ENSCHIG00000014440_A0A452EL58	0.5797710356524484	0.22778395671501608
ENSCHIG00000014829_A0A452ENA9	-0.08571428571428573	0.8717434402332361
ENSCHIG00000012311_A0A452EBX3	0.7714285714285715	0.07239650145772594
ENSCHIG00000026977_A0A452GAC9	0.3714285714285715	0.46847813411078715
ENSCHIG00000022096_A0A452FMM8	0.6	0.20799999999999982
ENSCHIG00000020822_A0A452FFB7	-0.2571428571428572	0.6227871720116618
ENSCHIG00000013680_A0A452EI23	0.49280538030458115	0.3206325828658273
ENSCHIG00000002961_A0A452DP73	-0.6	0.20799999999999982
ENSCHIG00000014731_A0A452EM40	0.08571428571428573	0.8717434402332361
ENSCHIG00000018517_A0A452F614	0.7142857142857143	0.1107871720116617
ENSCHIG00000017451_A0A452F069	-0.4285714285714286	0.3965014577259474
ENSCHIG00000015505_A0A452EQP5	0.753702346348183	0.0835232813732598
ENSCHIG00000017854_A0A452F261	0.3142857142857143	0.5440932944606414
ENSCHIG00000024476_A0A452FYA3	0.48571428571428577	0.3287230320699709
ENSCHIG00000008507_A0A452DXF8	-0.7826908981308054	0.06570384807158906
ENSCHIG00000013171_A0A452EFJ0	-0.48571428571428577	0.3287230320699709
ENSCHIG00000024193_A0A452FXK6	0.1449427589131121	0.7841083696021083
ENSCHIG00000017852_A0A452F225	-0.7142857142857143	0.1107871720116617
ENSCHIG00000011530_A0A452E8P9	-0.08571428571428573	0.8717434402332361
ENSCHIG00000027210_A0A452GBH0	-0.3714285714285715	0.46847813411078715
ENSCHIG00000019734_A0A452FB66	-0.3714285714285715	0.46847813411078715
ENSCHIG00000023733_A0A452FUV8	-0.5428571428571429	0.26570262390670557
ENSCHIG00000026391_A0A452G7E7	0.7714285714285715	0.07239650145772594
ENSCHIG00000012304_A0A452EC60	0.7714285714285715	0.07239650145772594
ENSCHIG00000025447_A0A452G2W5	0.5428571428571429	0.26570262390670557
ENSCHIG00000008751_A0A452DYH2	0.08571428571428573	0.8717434402332361
ENSCHIG00000014156_A0A452EKI9	0.49280538030458115	0.3206325828658273
ENSCHIG00000005571_A0A452DTA5	-0.7142857142857143	0.1107871720116617
ENSCHIG00000023791_A0A452FV07	0.48571428571428577	0.3287230320699709
ENSCHIG00000002356_A0A452DNG0	-0.08571428571428573	0.8717434402332361
ENSCHIG00000006587_A0A452DSK9	0.23190841426097938	0.658373571260927
ENSCHIG00000026731_A0A452G8V1	0.48571428571428577	0.3287230320699709
ENSCHIG00000011915_A0A452EA84	-0.6	0.20799999999999982
[truncated: 4,325 more rows]
