# Supplementary material for: Combined Transcriptomic and Proteomic of Corynebacterium pseudotuberculosis Infection in the Spleen of Dairy Goats
Source: Animals (Basel). 2022 Nov 24;12(23):3270. doi: 10.3390/ani12233270 (PMC9736189; doi:10.3390/ani12233270)
Supplement: Supplementary file 1 [file animals-12-03270-s001.zip › Supplementary material/Table S6 GO.top.Total(72 h).xls]

id	term	category	pval	Enrichment_score	Gene
GO:0030855	epithelial cell differentiation	biological_process	0.000103247961933937	11.6662225183211	ENSCHIG00000000353:A0A452DKY3; ENSCHIG00000025426:H9B8T9; ENSCHIG00000027004:A0A452G9Y2
GO:0006486	protein glycosylation	biological_process	0.000156179115297601	10.5551537070524	ENSCHIG00000010436:A0A452E3Z0; ENSCHIG00000014241:A0A452EKT8; ENSCHIG00000015972:A0A452ET24
GO:0006986	response to unfolded protein	biological_process	0.000226367493702799	9.63731425426527	ENSCHIG00000014241:A0A452EKT8; ENSCHIG00000021844:A0A452FK27; ENSCHIG00000023370:A0A452FSZ2
GO:0007018	microtubule-based movement	biological_process	0.000268862834540225	9.23575949367089	ENSCHIG00000013210:A0A452EFW6; ENSCHIG00000017710:A0A452F1W4; ENSCHIG00000021902:A0A452FLR9
GO:0000278	mitotic cell cycle	biological_process	0.000393073217155874	6.28817667654188	ENSCHIG00000003841:A0A452DPZ7; ENSCHIG00000013210:A0A452EFW6; ENSCHIG00000014694:A0A452EMN7; ENSCHIG00000021902:A0A452FLR9
GO:0006457	protein folding	biological_process	0.000420084799198776	5.06069013351829	ENSCHIG00000009693:A0A452E1G9; ENSCHIG00000014746:A0A452EN21; ENSCHIG00000015075:A0A452ENP8; ENSCHIG00000020320:A0A452FD52; ENSCHIG00000025626:A0A452G3R8
GO:0019886	antigen processing and presentation of exogenous peptide antigen via MHC class II	biological_process	0.000651978944121362	7.38860759493671	ENSCHIG00000013210:A0A452EFW6; ENSCHIG00000021902:A0A452FLR9; ENSCHIG00000025536:A0A452G372
GO:0006898	receptor-mediated endocytosis	biological_process	0.000944018160803239	6.71691599539701	ENSCHIG00000017538:A0A452F116; ENSCHIG00000023467:A0A452FTD0; ENSCHIG00000024655:A0A452FYZ2
GO:0030433	ubiquitin-dependent ERAD pathway	biological_process	0.00196256531405833	5.54145569620253	ENSCHIG00000009693:A0A452E1G9; ENSCHIG00000012861:A0A452EE44; ENSCHIG00000021844:A0A452FK27
GO:0006888	ER to Golgi vesicle-mediated transport	biological_process	0.00592354518650765	3.43656167206359	ENSCHIG00000017538:A0A452F116; ENSCHIG00000022509:A0A452FNY5; ENSCHIG00000025536:A0A452G372; ENSCHIG00000025626:A0A452G3R8
GO:0005788	endoplasmic reticulum lumen	cellular_component	1.66903445911769e-06	8.20956399437412	ENSCHIG00000009693:A0A452E1G9; ENSCHIG00000014241:A0A452EKT8; ENSCHIG00000015075:A0A452ENP8; ENSCHIG00000017538:A0A452F116; ENSCHIG00000020320:A0A452FD52; ENSCHIG00000021844:A0A452FK27; ENSCHIG00000024737:A0A452FZ28
GO:0034663	endoplasmic reticulum chaperone complex	cellular_component	3.720877479669e-06	24.6286919831224	ENSCHIG00000009693:A0A452E1G9; ENSCHIG00000017538:A0A452F116; ENSCHIG00000021844:A0A452FK27
GO:0005876	spindle microtubule	cellular_component	1.41720484866396e-05	18.4715189873418	ENSCHIG00000000353:A0A452DKY3; ENSCHIG00000007935:A0A452DVK3; ENSCHIG00000014694:A0A452EMN7
GO:0005871	kinesin complex	cellular_component	2.80739371239235e-05	15.8327305605787	ENSCHIG00000013210:A0A452EFW6; ENSCHIG00000017710:A0A452F1W4; ENSCHIG00000021902:A0A452FLR9
GO:0005789	endoplasmic reticulum membrane	cellular_component	0.000117372875895269	3.05735486687036	ENSCHIG00000008137:A0A452DVV9; ENSCHIG00000009693:A0A452E1G9; ENSCHIG00000010436:A0A452E3Z0; ENSCHIG00000012861:A0A452EE44; ENSCHIG00000013809:A0A452EI55; ENSCHIG00000014092:A0A452EJV8; ENSCHIG00000021240:A0A452FIA8; ENSCHIG00000021769:A0A452FJW1; ENSCHIG00000022509:A0A452FNY5; ENSCHIG00000024228:A0A452FWZ1; ENSCHIG00000025536:A0A452G372; ENSCHIG00000025626:A0A452G3R8
GO:0005783	endoplasmic reticulum	cellular_component	0.00039748428843457	2.7031491200988	ENSCHIG00000008137:A0A452DVV9; ENSCHIG00000009693:A0A452E1G9; ENSCHIG00000010436:A0A452E3Z0; ENSCHIG00000014092:A0A452EJV8; ENSCHIG00000017538:A0A452F116; ENSCHIG00000020320:A0A452FD52; ENSCHIG00000020819:A0A452FFF1; ENSCHIG00000021240:A0A452FIA8; ENSCHIG00000021769:A0A452FJW1; ENSCHIG00000022509:A0A452FNY5; ENSCHIG00000023370:A0A452FSZ2; ENSCHIG00000024737:A0A452FZ28
GO:0005576	extracellular region	cellular_component	0.000768363070040034	2.79871499808209	ENSCHIG00000014322:A0A452EKM6; ENSCHIG00000015324:A0A452EPW9; ENSCHIG00000015374:A0A452EQY7; ENSCHIG00000015726:A0A452ERW4; ENSCHIG00000017538:A0A452F116; ENSCHIG00000019186:A0A452F8M0; ENSCHIG00000021420:A0A452FI06; ENSCHIG00000023467:A0A452FTD0; ENSCHIG00000024737:A0A452FZ28; ENSCHIG00000026821:A0A452G9E6
GO:0030176	integral component of endoplasmic reticulum membrane	cellular_component	0.00161790794872284	5.83311125916056	ENSCHIG00000014092:A0A452EJV8; ENSCHIG00000021240:A0A452FIA8; ENSCHIG00000022721:A0A452FQ03
GO:0042470	melanosome	cellular_component	0.00214129169934022	4.34623976172748	ENSCHIG00000005522:A0A452DRN1; ENSCHIG00000009693:A0A452E1G9; ENSCHIG00000020320:A0A452FD52; ENSCHIG00000025426:H9B8T9
GO:0030496	midbody	cellular_component	0.00259155577672321	4.16259582813336	ENSCHIG00000000353:A0A452DKY3; ENSCHIG00000009693:A0A452E1G9; ENSCHIG00000017710:A0A452F1W4; ENSCHIG00000022997:A0A452FR93
GO:0005044	scavenger receptor activity	molecular_function	2.34188283491233e-07	17.5919228450874	ENSCHIG00000011250:A0A452E777; ENSCHIG00000013809:A0A452EI55; ENSCHIG00000015324:A0A452EPW9; ENSCHIG00000015726:A0A452ERW4; ENSCHIG00000024655:A0A452FYZ2
GO:0003777	microtubule motor activity	molecular_function	6.47171158971426e-05	13.0387192851824	ENSCHIG00000013210:A0A452EFW6; ENSCHIG00000017710:A0A452F1W4; ENSCHIG00000021902:A0A452FLR9
GO:0016887	ATPase activity	molecular_function	0.000486365309461477	4.92573839662447	ENSCHIG00000013210:A0A452EFW6; ENSCHIG00000017710:A0A452F1W4; ENSCHIG00000021844:A0A452FK27; ENSCHIG00000021902:A0A452FLR9; ENSCHIG00000024773:A0A452FZL4
GO:0051082	unfolded protein binding	molecular_function	0.000560535894029298	4.79779713956929	ENSCHIG00000009693:A0A452E1G9; ENSCHIG00000015075:A0A452ENP8; ENSCHIG00000021844:A0A452FK27; ENSCHIG00000023370:A0A452FSZ2; ENSCHIG00000025626:A0A452G3R8
GO:0008017	microtubule binding	molecular_function	0.00107265009183731	4.24632620398661	ENSCHIG00000007935:A0A452DVK3; ENSCHIG00000013210:A0A452EFW6; ENSCHIG00000014694:A0A452EMN7; ENSCHIG00000017710:A0A452F1W4; ENSCHIG00000021902:A0A452FLR9
GO:0005524	ATP binding	molecular_function	0.00657549797107352	1.78038737227391	ENSCHIG00000000353:A0A452DKY3; ENSCHIG00000003841:A0A452DPZ7; ENSCHIG00000009229:A0A452DZ54; ENSCHIG00000009693:A0A452E1G9; ENSCHIG00000012393:A0A452ECG9; ENSCHIG00000012498:A0A452ED77; ENSCHIG00000012861:A0A452EE44; ENSCHIG00000013210:A0A452EFW6; ENSCHIG00000017538:A0A452F116; ENSCHIG00000017710:A0A452F1W4; ENSCHIG00000019462:A0A452F9U6; ENSCHIG00000020917:A0A452FFR8; ENSCHIG00000021844:A0A452FK…
GO:0003682	chromatin binding	molecular_function	0.0905124277158653	1.75919228450874	ENSCHIG00000000353:A0A452DKY3; ENSCHIG00000012498:A0A452ED77; ENSCHIG00000017186:A0A452EYW5
GO:0005509	calcium ion binding	molecular_function	0.123435558272573	1.51561181434599	ENSCHIG00000010436:A0A452E3Z0; ENSCHIG00000014241:A0A452EKT8; ENSCHIG00000026117:A0A452G5Y3; ENSCHIG00000027004:A0A452G9Y2
GO:0042802	identical protein binding	molecular_function	0.28789006110692	1.11948599923283	ENSCHIG00000008460:A0A452DX93; ENSCHIG00000009516:A0A452E050; ENSCHIG00000011250:A0A452E777; ENSCHIG00000020819:A0A452FFF1; ENSCHIG00000027004:A0A452G9Y2
GO:0003723	RNA binding	molecular_function	0.375028825275162	1.02798018712163	ENSCHIG00000005579:A0A452DRJ3; ENSCHIG00000008137:A0A452DVV9; ENSCHIG00000008460:A0A452DX93; ENSCHIG00000009693:A0A452E1G9; ENSCHIG00000016024:A0A452ET87; ENSCHIG00000021240:A0A452FIA8; ENSCHIG00000023878:A0A452FV79; ENSCHIG00000025965:A0A452G5G6
