# Supplementary material for: Combined Transcriptomic and Proteomic of Corynebacterium pseudotuberculosis Infection in the Spleen of Dairy Goats
Source: Animals (Basel). 2022 Nov 24;12(23):3270. doi: 10.3390/ani12233270 (PMC9736189; doi:10.3390/ani12233270)
Supplement: Supplementary file 1 [file animals-12-03270-s001.zip › Supplementary material/Table S7 GO.top.Total(144 h).xls]

id	term	category	pval	Enrichment_score	Gene
GO:0050776	regulation of immune response	biological_process	8.23936287627779e-06	22.1098484848485	ENSCHIG00000011805:A0A452E9L8; ENSCHIG00000015610:A0A452ES59; ENSCHIG00000023467:A0A452FTD0
GO:0006958	complement activation, classical pathway	biological_process	2.59419031063412e-05	16.7729885057471	ENSCHIG00000011805:A0A452E9L8; ENSCHIG00000016536:A0A452EW20; ENSCHIG00000023467:A0A452FTD0
GO:0006898	receptor-mediated endocytosis	biological_process	4.39160854442124e-05	14.739898989899	ENSCHIG00000011805:A0A452E9L8; ENSCHIG00000023467:A0A452FTD0; ENSCHIG00000024655:A0A452FYZ2
GO:0006457	protein folding	biological_process	0.000980068950055009	6.66324200913242	ENSCHIG00000009693:A0A452E1G9; ENSCHIG00000015075:A0A452ENP8; ENSCHIG00000025626:A0A452G3R8
GO:0006955	immune response	biological_process	0.00151402387094172	5.93191056910569	ENSCHIG00000011805:A0A452E9L8; ENSCHIG00000016187:A0A452EUH4; ENSCHIG00000023467:A0A452FTD0
GO:0045087	innate immune response	biological_process	0.0118861530668511	3.33162100456621	ENSCHIG00000010735:A0A452E537; ENSCHIG00000016845:A0A452EXE8; ENSCHIG00000024655:A0A452FYZ2
GO:0005615	extracellular space	cellular_component	2.88691327052547e-07	6.14162457912458	ENSCHIG00000009898:A0A452E1R4; ENSCHIG00000010735:A0A452E537; ENSCHIG00000011805:A0A452E9L8; ENSCHIG00000015075:A0A452ENP8; ENSCHIG00000016187:A0A452EUH4; ENSCHIG00000016486:A0A452EVP1; ENSCHIG00000021420:A0A452FI06; ENSCHIG00000022735:A0A452FQ61; ENSCHIG00000023467:A0A452FTD0; ENSCHIG00000025278:A0A452G1R9
GO:0005581	collagen trimer	cellular_component	5.50542480835905e-06	24.3208333333333	ENSCHIG00000011250:A0A452E777; ENSCHIG00000013114:A0A452EF93; ENSCHIG00000024655:A0A452FYZ2
GO:0005576	extracellular region	cellular_component	0.00015780419791359	4.29913720538721	ENSCHIG00000011805:A0A452E9L8; ENSCHIG00000013114:A0A452EF93; ENSCHIG00000015726:A0A452ERW4; ENSCHIG00000016536:A0A452EW20; ENSCHIG00000016845:A0A452EXE8; ENSCHIG00000021420:A0A452FI06; ENSCHIG00000023467:A0A452FTD0
GO:0005783	endoplasmic reticulum	cellular_component	0.00336908159996693	2.96595528455285	ENSCHIG00000009693:A0A452E1G9; ENSCHIG00000016486:A0A452EVP1; ENSCHIG00000021714:A0A452FKI4; ENSCHIG00000022629:A0A452FPG8; ENSCHIG00000023370:A0A452FSZ2; ENSCHIG00000025278:A0A452G1R9
GO:0005887	integral component of plasma membrane	cellular_component	0.0100469709204771	3.49940047961631	ENSCHIG00000012482:A0A452ECV5; ENSCHIG00000015610:A0A452ES59; ENSCHIG00000024655:A0A452FYZ2
GO:0005886	plasma membrane	cellular_component	0.0452589522871227	1.5948087431694	ENSCHIG00000009693:A0A452E1G9; ENSCHIG00000011250:A0A452E777; ENSCHIG00000011805:A0A452E9L8; ENSCHIG00000012120:A0A452EAH5; ENSCHIG00000015610:A0A452ES59; ENSCHIG00000016845:A0A452EXE8; ENSCHIG00000023467:A0A452FTD0; ENSCHIG00000024655:A0A452FYZ2; ENSCHIG00000025278:A0A452G1R9
GO:0005789	endoplasmic reticulum membrane	cellular_component	0.101264065736682	1.67729885057471	ENSCHIG00000009693:A0A452E1G9; ENSCHIG00000021714:A0A452FKI4; ENSCHIG00000025626:A0A452G3R8
GO:0016021	integral component of membrane	cellular_component	0.170747757092736	1.29884290164664	ENSCHIG00000011250:A0A452E777; ENSCHIG00000015726:A0A452ERW4; ENSCHIG00000017190:A0A452EZU5; ENSCHIG00000021714:A0A452FKI4; ENSCHIG00000023369:A0A452FT90; ENSCHIG00000025626:A0A452G3R8
GO:0070062	extracellular exosome	cellular_component	0.212217373479537	1.26014680483592	ENSCHIG00000018739:A0A452F6D2; ENSCHIG00000025278:A0A452G1R9; ENSCHIG00000025626:A0A452G3R8
GO:0005829	cytosol	cellular_component	0.528388252864839	0.929162687042343	ENSCHIG00000009693:A0A452E1G9; ENSCHIG00000012371:A0A452EC63; ENSCHIG00000012482:A0A452ECV5; ENSCHIG00000017186:A0A452EYW5; ENSCHIG00000017958:A0A452F2N3; ENSCHIG00000018739:A0A452F6D2; ENSCHIG00000022629:A0A452FPG8; ENSCHIG00000023370:A0A452FSZ2; ENSCHIG00000025278:A0A452G1R9; ENSCHIG00000025626:A0A452G3R8
GO:0005044	scavenger receptor activity	molecular_function	6.77099180955418e-06	23.1626984126984	ENSCHIG00000011250:A0A452E777; ENSCHIG00000015726:A0A452ERW4; ENSCHIG00000024655:A0A452FYZ2
GO:0051082	unfolded protein binding	molecular_function	9.59739083523492e-05	8.42279942279942	ENSCHIG00000009693:A0A452E1G9; ENSCHIG00000015075:A0A452ENP8; ENSCHIG00000023370:A0A452FSZ2; ENSCHIG00000025626:A0A452G3R8
GO:0005509	calcium ion binding	molecular_function	0.00641568016286657	3.32592592592593	ENSCHIG00000016845:A0A452EXE8; ENSCHIG00000021714:A0A452FKI4; ENSCHIG00000025278:A0A452G1R9; ENSCHIG00000026117:A0A452G5Y3
GO:0042803	protein homodimerization activity	molecular_function	0.0827906204370541	1.80154320987654	ENSCHIG00000008225:A0A452DVY6; ENSCHIG00000017186:A0A452EYW5; ENSCHIG00000022629:A0A452FPG8
GO:0046872	metal ion binding	molecular_function	0.586876160824364	0.742620865139949	ENSCHIG00000012120:A0A452EAH5; ENSCHIG00000013114:A0A452EF93; ENSCHIG00000025626:A0A452G3R8
