# Supplementary material for: Combined Transcriptomic and Proteomic of Corynebacterium pseudotuberculosis Infection in the Spleen of Dairy Goats
Source: Animals (Basel). 2022 Nov 24;12(23):3270. doi: 10.3390/ani12233270 (PMC9736189; doi:10.3390/ani12233270)
Supplement: Supplementary file 1 [file animals-12-03270-s001.zip › Supplementary material/Table S8 KEGG.top.Total(72 h).xls]

id	term	pval	Enrichment_score	Gene
path:chx04141	Protein processing in endoplasmic reticulum	3.90101949731637e-12	8.38173913043478	ENSCHIG00000009693:A0A452E1G9; ENSCHIG00000010436:A0A452E3Z0; ENSCHIG00000012861:A0A452EE44; ENSCHIG00000014241:A0A452EKT8; ENSCHIG00000015075:A0A452ENP8; ENSCHIG00000017538:A0A452F116; ENSCHIG00000020320:A0A452FD52; ENSCHIG00000021240:A0A452FIA8; ENSCHIG00000021769:A0A452FJW1; ENSCHIG00000022509:A0A452FNY5; ENSCHIG00000022721:A0A452FQ03; ENSCHIG00000023370:A0A452FSZ2; ENSCHIG00000024737:A0A452FZ…
path:chx04142	Lysosome	0.00095187476865818	4.25901378579003	ENSCHIG00000005522:A0A452DRN1; ENSCHIG00000013809:A0A452EI55; ENSCHIG00000014322:A0A452EKM6; ENSCHIG00000017190:A0A452EZU5; ENSCHIG00000025426:H9B8T9
path:chx00520	Amino sugar and nucleotide sugar metabolism	0.00252937345266271	5.11081654294804	ENSCHIG00000012393:A0A452ECG9; ENSCHIG00000020819:A0A452FFF1; ENSCHIG00000026618:A0A452G8I9
path:chx04915	Estrogen signaling pathway	0.00999175588366745	3.49239130434783	ENSCHIG00000005522:A0A452DRN1; ENSCHIG00000009693:A0A452E1G9; ENSCHIG00000014746:A0A452EN21
