# Supplementary material for: Combined Transcriptomic and Proteomic of Corynebacterium pseudotuberculosis Infection in the Spleen of Dairy Goats
Source: Animals (Basel). 2022 Nov 24;12(23):3270. doi: 10.3390/ani12233270 (PMC9736189; doi:10.3390/ani12233270)
Supplement: Supplementary file 1 [file animals-12-03270-s001.zip › Supplementary material/Table S9 KEGG.top.Total(144 h).xls]

id	term	pval	Enrichment_score	Gene
path:chx04141	Protein processing in endoplasmic reticulum	0.000180068129943566	5.58782608695652	ENSCHIG00000009693:A0A452E1G9; ENSCHIG00000015075:A0A452ENP8; ENSCHIG00000022721:A0A452FQ03; ENSCHIG00000023370:A0A452FSZ2; ENSCHIG00000025626:A0A452G3R8
